# Supplementary material for: The heterogenous and diverse population of prophages in Mycobacterium genomes
Source: mSystems. 2023 Oct 4;8(5):e00446-23. doi: 10.1128/msystems.00446-23 (PMC10654092; doi:10.1128/msystems.00446-23)
Supplement: Data Set S1 — Mycobacterium genome assemblies analyzed with DEPhT and SPLICE. [file msystems.00446-23-s0001.csv]

genome.genome_id	genome.taxon_id	genome.contigs	genome.genome_status	genome.genus	genome.species	genome.prophages	genome.clade
1801.3	1801	52	WGS	Mycolicibacterium	Mycolicibacterium_diernhoferi	0	ungrouped rapidly-growing mycobacterium
141349.3	141349	5	WGS	Mycobacterium	Mycobacterium_lentiflavum	0	simiae complex
222805.28	222805	27	WGS	Mycobacterium	Mycobacterium_intracellulare_subsp._chimaera	0	avium-intracellulare complex
222805.17	222805	15	WGS	Mycobacterium	Mycobacterium_intracellulare_subsp._chimaera	0	avium-intracellulare complex
222805.29	222805	30	WGS	Mycobacterium	Mycobacterium_intracellulare_subsp._chimaera	0	avium-intracellulare complex
222805.23	222805	6	WGS	Mycobacterium	Mycobacterium_intracellulare_subsp._chimaera	0	avium-intracellulare complex
222805.8	222805	6	WGS	Mycobacterium	Mycobacterium_intracellulare_subsp._chimaera	0	avium-intracellulare complex
222805.21	222805	4	WGS	Mycobacterium	Mycobacterium_intracellulare_subsp._chimaera	0	avium-intracellulare complex
222805.25	222805	6	WGS	Mycobacterium	Mycobacterium_intracellulare_subsp._chimaera	0	avium-intracellulare complex
222805.27	222805	3	WGS	Mycobacterium	Mycobacterium_intracellulare_subsp._chimaera	0	avium-intracellulare complex
222805.22	222805	5	WGS	Mycobacterium	Mycobacterium_intracellulare_subsp._chimaera	0	avium-intracellulare complex
222805.26	222805	3	WGS	Mycobacterium	Mycobacterium_intracellulare_subsp._chimaera	0	avium-intracellulare complex
222805.24	222805	3	WGS	Mycobacterium	Mycobacterium_intracellulare_subsp._chimaera	0	avium-intracellulare complex
222805.14	222805	4	WGS	Mycobacterium	Mycobacterium_intracellulare_subsp._chimaera	0	avium-intracellulare complex
222805.42	222805	1	Complete	Mycobacterium	Mycobacterium_intracellulare_subsp._chimaera	0	avium-intracellulare complex
222805.4	222805	1	Complete	Mycobacterium	Mycobacterium_intracellulare_subsp._chimaera	0	avium-intracellulare complex
222805.38	222805	1	Complete	Mycobacterium	Mycobacterium_intracellulare_subsp._chimaera	0	avium-intracellulare complex
222805.44	222805	1	Complete	Mycobacterium	Mycobacterium_intracellulare_subsp._chimaera	0	avium-intracellulare complex
222805.46	222805	1	Complete	Mycobacterium	Mycobacterium_intracellulare_subsp._chimaera	0	avium-intracellulare complex
222805.39	222805	1	Complete	Mycobacterium	Mycobacterium_intracellulare_subsp._chimaera	0	avium-intracellulare complex
222805.41	222805	1	Complete	Mycobacterium	Mycobacterium_intracellulare_subsp._chimaera	0	avium-intracellulare complex
222805.43	222805	1	Complete	Mycobacterium	Mycobacterium_intracellulare_subsp._chimaera	0	avium-intracellulare complex
222805.47	222805	1	Complete	Mycobacterium	Mycobacterium_intracellulare_subsp._chimaera	0	avium-intracellulare complex
222805.45	222805	1	Complete	Mycobacterium	Mycobacterium_intracellulare_subsp._chimaera	0	avium-intracellulare complex
222805.49	222805	1	Complete	Mycobacterium	Mycobacterium_intracellulare_subsp._chimaera	0	avium-intracellulare complex
222805.31	222805	1	Complete	Mycobacterium	Mycobacterium_intracellulare_subsp._chimaera	0	avium-intracellulare complex
222805.5	222805	1	Complete	Mycobacterium	Mycobacterium_intracellulare_subsp._chimaera	0	avium-intracellulare complex
222805.52	222805	1	Complete	Mycobacterium	Mycobacterium_intracellulare_subsp._chimaera	0	avium-intracellulare complex
222805.33	222805	1	Complete	Mycobacterium	Mycobacterium_intracellulare_subsp._chimaera	0	avium-intracellulare complex
222805.37	222805	1	Complete	Mycobacterium	Mycobacterium_intracellulare_subsp._chimaera	0	avium-intracellulare complex
222805.54	222805	1	Complete	Mycobacterium	Mycobacterium_intracellulare_subsp._chimaera	0	avium-intracellulare complex
222805.35	222805	1	Complete	Mycobacterium	Mycobacterium_intracellulare_subsp._chimaera	0	avium-intracellulare complex
222805.53	222805	1	Complete	Mycobacterium	Mycobacterium_intracellulare_subsp._chimaera	0	avium-intracellulare complex
222805.32	222805	1	Complete	Mycobacterium	Mycobacterium_intracellulare_subsp._chimaera	0	avium-intracellulare complex
222805.3	222805	1	Complete	Mycobacterium	Mycobacterium_intracellulare_subsp._chimaera	0	avium-intracellulare complex
222805.48	222805	1	Complete	Mycobacterium	Mycobacterium_intracellulare_subsp._chimaera	0	avium-intracellulare complex
222805.51	222805	1	Complete	Mycobacterium	Mycobacterium_intracellulare_subsp._chimaera	0	avium-intracellulare complex
222805.55	222805	1	Complete	Mycobacterium	Mycobacterium_intracellulare_subsp._chimaera	0	avium-intracellulare complex
222805.34	222805	1	Complete	Mycobacterium	Mycobacterium_intracellulare_subsp._chimaera	0	avium-intracellulare complex
222805.36	222805	1	Complete	Mycobacterium	Mycobacterium_intracellulare_subsp._chimaera	0	avium-intracellulare complex
459424.11	459424	2	WGS	Mycobacterium	Mycobacterium_liflandii	0	ungrouped
459424.13	459424	1	Complete	Mycobacterium	Mycobacterium_liflandii	0	ungrouped
1784.19	1784	50	WGS	Mycobacterium	Mycobacterium_simiae	0	simiae complex
1784.27	1784	1	Complete	Mycobacterium	Mycobacterium_simiae	0	simiae complex
1784.14	1784	1	Complete	Mycobacterium	Mycobacterium_simiae	0	simiae complex
2057184.3	2057184	14	WGS	Mycobacterium	Mycobacterium_sp._3519A	0	ungrouped
2341080.3	2341080	2	WGS	Mycobacterium	Mycobacterium_pseudokansasii	0	kansasii group
1232724.3	1232724	1	Complete	Mycobacterium	Mycobacterium_intracellulare_subsp._intracellulare	0	avium-intracellulare complex
2606609.3	2606609	17	WGS	Mycolicibacterium	Mycolicibacterium_sp._CBMA_331	0	ungrouped rapidly-growing mycobacterium
1286180.8	1286180	1	Complete	Mycolicibacterium	Mycolicibacterium_sediminis	0	ungrouped rapidly-growing mycobacterium
1855662.3	1855662	41	WGS	Mycobacteroides	Mycobacterium_sp._D16R12	0	abscessus-chelonae complex
2512172.3	2512172	10	WGS	Mycobacterium	Mycobacterium_sp._BK558	0	ungrouped
212765.7	212765	2	WGS	Mycolicibacterium	Mycolicibacterium_madagascariense	0	ungrouped rapidly-growing mycobacterium
1299325.3	1299325	14	WGS	Mycobacteroides	Mycobacteroides_abscessus_subsp._bolletii	4	M. abscessus
319705.56	319705	22	WGS	Mycobacteroides	Mycobacteroides_abscessus_subsp._bolletii	2	M. abscessus
319705.115	319705	21	WGS	Mycobacteroides	Mycobacteroides_abscessus_subsp._bolletii	0	M. abscessus
319705.72	319705	20	WGS	Mycobacteroides	Mycobacteroides_abscessus_subsp._bolletii	0	M. abscessus
319705.37	319705	75	WGS	Mycobacteroides	Mycobacteroides_abscessus_subsp._bolletii	2	M. abscessus
319705.131	319705	28	WGS	Mycobacteroides	Mycobacteroides_abscessus_subsp._bolletii	1	M. abscessus
319705.7	319705	14	WGS	Mycobacteroides	Mycobacteroides_abscessus_subsp._bolletii	4	M. abscessus
319705.35	319705	34	WGS	Mycobacteroides	Mycobacteroides_abscessus_subsp._bolletii	2	M. abscessus
319705.54	319705	45	WGS	Mycobacteroides	Mycobacteroides_abscessus_subsp._bolletii	1	M. abscessus
319705.117	319705	19	WGS	Mycobacteroides	Mycobacteroides_abscessus_subsp._bolletii	0	M. abscessus
319705.94	319705	24	WGS	Mycobacteroides	Mycobacteroides_abscessus_subsp._bolletii	2	M. abscessus
319705.69	319705	19	WGS	Mycobacteroides	Mycobacteroides_abscessus_subsp._bolletii	0	M. abscessus
319705.113	319705	60	WGS	Mycobacteroides	Mycobacteroides_abscessus_subsp._bolletii	0	M. abscessus
319705.5	319705	18	WGS	Mycobacteroides	Mycobacteroides_abscessus_subsp._bolletii	2	M. abscessus
319705.9	319705	11	WGS	Mycobacteroides	Mycobacteroides_abscessus_subsp._bolletii	0	M. abscessus
319705.49	319705	16	WGS	Mycobacteroides	Mycobacteroides_abscessus_subsp._bolletii	0	M. abscessus
319705.74	319705	56	WGS	Mycobacteroides	Mycobacteroides_abscessus_subsp._bolletii	2	M. abscessus
319705.31	319705	10	WGS	Mycobacteroides	Mycobacteroides_abscessus_subsp._bolletii	0	M. abscessus
319705.89	319705	18	WGS	Mycobacteroides	Mycobacteroides_abscessus_subsp._bolletii	2	M. abscessus
319705.76	319705	15	WGS	Mycobacteroides	Mycobacteroides_abscessus_subsp._bolletii	0	M. abscessus
319705.33	319705	12	WGS	Mycobacteroides	Mycobacteroides_abscessus_subsp._bolletii	2	M. abscessus
319705.108	319705	24	WGS	Mycobacteroides	Mycobacteroides_abscessus_subsp._bolletii	4	M. abscessus
319705.92	319705	20	WGS	Mycobacteroides	Mycobacteroides_abscessus_subsp._bolletii	1	M. abscessus
319705.111	319705	21	WGS	Mycobacteroides	Mycobacteroides_abscessus_subsp._bolletii	3	M. abscessus
1091046.3	1091046	22	WGS	Mycobacteroides	Mycobacteroides_abscessus_subsp._bolletii	1	M. abscessus
319705.17	319705	80	WGS	Mycobacteroides	Mycobacteroides_abscessus_subsp._bolletii	2	M. abscessus
319705.34	319705	18	WGS	Mycobacteroides	Mycobacteroides_abscessus_subsp._bolletii	0	M. abscessus
319705.71	319705	19	WGS	Mycobacteroides	Mycobacteroides_abscessus_subsp._bolletii	5	M. abscessus
319705.68	319705	28	WGS	Mycobacteroides	Mycobacteroides_abscessus_subsp._bolletii	2	M. abscessus
319705.116	319705	33	WGS	Mycobacteroides	Mycobacteroides_abscessus_subsp._bolletii	4	M. abscessus
319705.55	319705	19	WGS	Mycobacteroides	Mycobacteroides_abscessus_subsp._bolletii	0	M. abscessus
319705.114	319705	15	WGS	Mycobacteroides	Mycobacteroides_abscessus_subsp._bolletii	0	M. abscessus
319705.57	319705	22	WGS	Mycobacteroides	Mycobacteroides_abscessus_subsp._bolletii	0	M. abscessus
319705.97	319705	15	WGS	Mycobacteroides	Mycobacteroides_abscessus_subsp._bolletii	1	M. abscessus
1001712.3	1001712	12	WGS	Mycobacteroides	Mycobacteroides_abscessus_subsp._bolletii	1	M. abscessus
319705.36	319705	16	WGS	Mycobacteroides	Mycobacteroides_abscessus_subsp._bolletii	0	M. abscessus
319705.73	319705	22	WGS	Mycobacteroides	Mycobacteroides_abscessus_subsp._bolletii	2	M. abscessus
319705.109	319705	26	WGS	Mycobacteroides	Mycobacteroides_abscessus_subsp._bolletii	9	M. abscessus
319705.32	319705	15	WGS	Mycobacteroides	Mycobacteroides_abscessus_subsp._bolletii	4	M. abscessus
319705.77	319705	53	WGS	Mycobacteroides	Mycobacteroides_abscessus_subsp._bolletii	2	M. abscessus
319705.134	319705	24	WGS	Mycobacteroides	Mycobacteroides_abscessus_subsp._bolletii	1	M. abscessus
319705.16	319705	76	WGS	Mycobacteroides	Mycobacteroides_abscessus_subsp._bolletii	1	M. abscessus
319705.11	319705	52	WGS	Mycobacteroides	Mycobacteroides_abscessus_subsp._bolletii	2	M. abscessus
319705.93	319705	19	WGS	Mycobacteroides	Mycobacteroides_abscessus_subsp._bolletii	0	M. abscessus
319705.29	319705	36	WGS	Mycobacteroides	Mycobacteroides_abscessus_subsp._bolletii	1	M. abscessus
319705.91	319705	19	WGS	Mycobacteroides	Mycobacteroides_abscessus_subsp._bolletii	2	M. abscessus
1306401.3	1306401	44	WGS	Mycobacteroides	Mycobacteroides_abscessus_subsp._bolletii	0	M. abscessus
319705.51	319705	31	WGS	Mycobacteroides	Mycobacteroides_abscessus_subsp._bolletii	2	M. abscessus
319705.112	319705	21	WGS	Mycobacteroides	Mycobacteroides_abscessus_subsp._bolletii	1	M. abscessus
319705.3	319705	26	WGS	Mycobacteroides	Mycobacteroides_abscessus_subsp._bolletii	2	M. abscessus
319705.75	319705	24	WGS	Mycobacteroides	Mycobacteroides_abscessus_subsp._bolletii	1	M. abscessus
319705.88	319705	14	WGS	Mycobacteroides	Mycobacteroides_abscessus_subsp._bolletii	0	M. abscessus
319705.48	319705	25	WGS	Mycobacteroides	Mycobacteroides_abscessus_subsp._bolletii	2	M. abscessus
1162283.5	1162283	34	WGS	Mycobacteroides	Mycobacteroides_abscessus_subsp._bolletii	1	M. abscessus
319705.107	319705	33	WGS	Mycobacteroides	Mycobacteroides_abscessus_subsp._bolletii	4	M. abscessus
319705.142	319705	61	WGS	Mycobacteroides	Mycobacteroides_abscessus_subsp._bolletii	6	M. abscessus
319705.44	319705	28	WGS	Mycobacteroides	Mycobacteroides_abscessus_subsp._bolletii	1	M. abscessus
319705.79	319705	11	WGS	Mycobacteroides	Mycobacteroides_abscessus_subsp._bolletii	0	M. abscessus
319705.84	319705	23	WGS	Mycobacteroides	Mycobacteroides_abscessus_subsp._bolletii	2	M. abscessus
319705.123	319705	10	WGS	Mycobacteroides	Mycobacteroides_abscessus_subsp._bolletii	1	M. abscessus
319705.6	319705	23	WGS	Mycobacteroides	Mycobacteroides_abscessus_subsp._bolletii	2	M. abscessus
319705.121	319705	23	WGS	Mycobacteroides	Mycobacteroides_abscessus_subsp._bolletii	4	M. abscessus
319705.62	319705	17	WGS	Mycobacteroides	Mycobacteroides_abscessus_subsp._bolletii	2	M. abscessus
1001706.3	1001706	13	WGS	Mycobacteroides	Mycobacteroides_abscessus_subsp._bolletii	1	M. abscessus
319705.86	319705	24	WGS	Mycobacteroides	Mycobacteroides_abscessus_subsp._bolletii	2	M. abscessus
319705.105	319705	24	WGS	Mycobacteroides	Mycobacteroides_abscessus_subsp._bolletii	3	M. abscessus
319705.46	319705	15	WGS	Mycobacteroides	Mycobacteroides_abscessus_subsp._bolletii	1	M. abscessus
319705.82	319705	56	WGS	Mycobacteroides	Mycobacteroides_abscessus_subsp._bolletii	2	M. abscessus
319705.42	319705	24	WGS	Mycobacteroides	Mycobacteroides_abscessus_subsp._bolletii	1	M. abscessus
319705.101	319705	15	WGS	Mycobacteroides	Mycobacteroides_abscessus_subsp._bolletii	1	M. abscessus
319705.144	319705	50	WGS	Mycobacteroides	Mycobacteroides_abscessus_subsp._bolletii	2	M. abscessus
319705.66	319705	48	WGS	Mycobacteroides	Mycobacteroides_abscessus_subsp._bolletii	2	M. abscessus
319705.125	319705	45	WGS	Mycobacteroides	Mycobacteroides_abscessus_subsp._bolletii	0	M. abscessus
319705.118	319705	66	WGS	Mycobacteroides	Mycobacteroides_abscessus_subsp._bolletii	7	M. abscessus
319705.59	319705	31	WGS	Mycobacteroides	Mycobacteroides_abscessus_subsp._bolletii	1	M. abscessus
319705.99	319705	19	WGS	Mycobacteroides	Mycobacteroides_abscessus_subsp._bolletii	2	M. abscessus
319705.64	319705	28	WGS	Mycobacteroides	Mycobacteroides_abscessus_subsp._bolletii	2	M. abscessus
319705.4	319705	40	WGS	Mycobacteroides	Mycobacteroides_abscessus_subsp._bolletii	2	M. abscessus
319705.103	319705	21	WGS	Mycobacteroides	Mycobacteroides_abscessus_subsp._bolletii	2	M. abscessus
319705.8	319705	21	WGS	Mycobacteroides	Mycobacteroides_abscessus_subsp._bolletii	2	M. abscessus
319705.38	319705	24	WGS	Mycobacteroides	Mycobacteroides_abscessus_subsp._bolletii	2	M. abscessus
319705.63	319705	18	WGS	Mycobacteroides	Mycobacteroides_abscessus_subsp._bolletii	2	M. abscessus
319705.12	319705	17	WGS	Mycobacteroides	Mycobacteroides_abscessus_subsp._bolletii	0	M. abscessus
319705.47	319705	16	WGS	Mycobacteroides	Mycobacteroides_abscessus_subsp._bolletii	1	M. abscessus
319705.141	319705	52	WGS	Mycobacteroides	Mycobacteroides_abscessus_subsp._bolletii	4	M. abscessus
319705.104	319705	11	WGS	Mycobacteroides	Mycobacteroides_abscessus_subsp._bolletii	3	M. abscessus
319705.87	319705	55	WGS	Mycobacteroides	Mycobacteroides_abscessus_subsp._bolletii	2	M. abscessus
319705.78	319705	52	WGS	Mycobacteroides	Mycobacteroides_abscessus_subsp._bolletii	2	M. abscessus
319705.85	319705	15	WGS	Mycobacteroides	Mycobacteroides_abscessus_subsp._bolletii	0	M. abscessus
319705.45	319705	20	WGS	Mycobacteroides	Mycobacteroides_abscessus_subsp._bolletii	1	M. abscessus
319705.143	319705	45	WGS	Mycobacteroides	Mycobacteroides_abscessus_subsp._bolletii	0	M. abscessus
319705.106	319705	16	WGS	Mycobacteroides	Mycobacteroides_abscessus_subsp._bolletii	3	M. abscessus
319705.61	319705	24	WGS	Mycobacteroides	Mycobacteroides_abscessus_subsp._bolletii	1	M. abscessus
319705.122	319705	13	WGS	Mycobacteroides	Mycobacteroides_abscessus_subsp._bolletii	0	M. abscessus
319705.126	319705	34	WGS	Mycobacteroides	Mycobacteroides_abscessus_subsp._bolletii	0	M. abscessus
319705.98	319705	16	WGS	Mycobacteroides	Mycobacteroides_abscessus_subsp._bolletii	0	M. abscessus
319705.65	319705	21	WGS	Mycobacteroides	Mycobacteroides_abscessus_subsp._bolletii	3	M. abscessus
319705.58	319705	18	WGS	Mycobacteroides	Mycobacteroides_abscessus_subsp._bolletii	0	M. abscessus
319705.81	319705	23	WGS	Mycobacteroides	Mycobacteroides_abscessus_subsp._bolletii	2	M. abscessus
319705.39	319705	21	WGS	Mycobacteroides	Mycobacteroides_abscessus_subsp._bolletii	3	M. abscessus
319705.102	319705	15	WGS	Mycobacteroides	Mycobacteroides_abscessus_subsp._bolletii	0	M. abscessus
319705.41	319705	18	WGS	Mycobacteroides	Mycobacteroides_abscessus_subsp._bolletii	1	M. abscessus
319705.145	319705	15	WGS	Mycobacteroides	Mycobacteroides_abscessus_subsp._bolletii	0	M. abscessus
319705.1	319705	68	WGS	Mycobacteroides	Mycobacteroides_abscessus_subsp._bolletii	2	M. abscessus
319705.43	319705	23	WGS	Mycobacteroides	Mycobacteroides_abscessus_subsp._bolletii	1	M. abscessus
319705.83	319705	19	WGS	Mycobacteroides	Mycobacteroides_abscessus_subsp._bolletii	0	M. abscessus
1087469.3	1087469	84	WGS	Mycobacteroides	Mycobacteroides_abscessus_subsp._bolletii	0	M. abscessus
319705.119	319705	13	WGS	Mycobacteroides	Mycobacteroides_abscessus_subsp._bolletii	2	M. abscessus
319705.124	319705	18	WGS	Mycobacteroides	Mycobacteroides_abscessus_subsp._bolletii	2	M. abscessus
319705.67	319705	53	WGS	Mycobacteroides	Mycobacteroides_abscessus_subsp._bolletii	2	M. abscessus
319705.96	319705	9	WGS	Mycobacteroides	Mycobacteroides_abscessus_subsp._bolletii	1	M. abscessus
1001711.3	1001711	9	WGS	Mycobacteroides	Mycobacteroides_abscessus_subsp._bolletii	1	M. abscessus
319705.133	319705	5	WGS	Mycobacteroides	Mycobacteroides_abscessus_subsp._bolletii	0	M. abscessus
1001708.3	1001708	6	WGS	Mycobacteroides	Mycobacteroides_abscessus_subsp._bolletii	1	M. abscessus
1001709.3	1001709	9	WGS	Mycobacteroides	Mycobacteroides_abscessus_subsp._bolletii	1	M. abscessus
1001710.3	1001710	7	WGS	Mycobacteroides	Mycobacteroides_abscessus_subsp._bolletii	1	M. abscessus
319705.95	319705	8	WGS	Mycobacteroides	Mycobacteroides_abscessus_subsp._bolletii	1	M. abscessus
1001713.3	1001713	9	WGS	Mycobacteroides	Mycobacteroides_abscessus_subsp._bolletii	1	M. abscessus
1001707.3	1001707	5	WGS	Mycobacteroides	Mycobacteroides_abscessus_subsp._bolletii	1	M. abscessus
1303024.3	1303024	3	WGS	Mycobacteroides	Mycobacteroides_abscessus_subsp._bolletii	3	M. abscessus
1001705.3	1001705	2	WGS	Mycobacteroides	Mycobacteroides_abscessus_subsp._bolletii	1	M. abscessus
1299321.3	1299321	7	WGS	Mycobacteroides	Mycobacteroides_abscessus_subsp._bolletii	2	M. abscessus
1001704.3	1001704	6	WGS	Mycobacteroides	Mycobacteroides_abscessus_subsp._bolletii	1	M. abscessus
1306401.4	1306401	1	Complete	Mycobacteroides	Mycobacteroides_abscessus_subsp._bolletii	0	M. abscessus
319705.13	319705	1	Complete	Mycobacteroides	Mycobacteroides_abscessus_subsp._bolletii	0	M. abscessus
1091046.5	1091046	1	Complete	Mycobacteroides	Mycobacteroides_abscessus_subsp._bolletii	1	M. abscessus
319705.15	319705	1	Complete	Mycobacteroides	Mycobacteroides_abscessus_subsp._bolletii	1	M. abscessus
1303024.1	1303024	1	Complete	Mycobacteroides	Mycobacteroides_abscessus_subsp._bolletii	0	M. abscessus
1299325.4	1299325	1	Complete	Mycobacteroides	Mycobacteroides_abscessus_subsp._bolletii	1	M. abscessus
319705.14	319705	1	Complete	Mycobacteroides	Mycobacteroides_abscessus_subsp._bolletii	1	M. abscessus
1303024.9	1303024	1	Complete	Mycobacteroides	Mycobacteroides_abscessus_subsp._bolletii	0	M. abscessus
1087469.4	1087469	1	Complete	Mycobacteroides	Mycobacteroides_abscessus_subsp._bolletii	0	M. abscessus
319705.146	319705	1	Complete	Mycobacteroides	Mycobacteroides_abscessus_subsp._bolletii	5	M. abscessus
1168066.21	1168066	1	Complete	Mycobacteroides	Mycobacteroides_abscessus_subsp._bolletii	0	M. abscessus
1534348.5	1534348	1	Complete	Mycolicibacterium	Mycolicibacterium_sarraceniae	0	ungrouped rapidly-growing mycobacterium
1790.1	1790	86	WGS	Mycobacterium	Mycobacterium_asiaticum	0	simiae complex
1855656.3	1855656	59	WGS	Mycobacteroides	Mycobacterium_sp._D16R24	1	abscessus-chelonae complex
1534349.5	1534349	1	Complete	Mycolicibacterium	Mycolicibacterium_helvum	0	ungrouped rapidly-growing mycobacterium
386911.11	386911	1	Complete	Mycobacterium	Mycobacterium_seoulense	0	ungrouped
39691.8	39691	83	WGS	Mycolicibacterium	Mycolicibacterium_moriokaense	0	ungrouped rapidly-growing mycobacterium
39691.13	39691	1	Complete	Mycolicibacterium	Mycolicibacterium_moriokaense	0	ungrouped rapidly-growing mycobacterium
758802.1	758802	16	WGS	Mycolicibacterium	Mycolicibacterium_litorale	0	ungrouped rapidly-growing mycobacterium
758802.12	758802	1	Complete	Mycolicibacterium	Mycolicibacterium_litorale	0	ungrouped rapidly-growing mycobacterium
758802.13	758802	1	Complete	Mycolicibacterium	Mycolicibacterium_litorale	1	ungrouped rapidly-growing mycobacterium
758802.3	758802	1	Complete	Mycolicibacterium	Mycolicibacterium_litorale	2	ungrouped rapidly-growing mycobacterium
39693.12	39693	72	WGS	Mycolicibacterium	Mycolicibacterium_porcinum	0	fortuitum-smegmatis group
39693.11	39693	5	WGS	Mycolicibacterium	Mycolicibacterium_porcinum	0	fortuitum-smegmatis group
2162698.3	2162698	54	WGS	Mycobacterium	Mycobacterium_uberis	0	leprae group
2605429.3	2605429	9	WGS	Mycobacterium	Mycobacterium_sp._LNNU_331112	0	ungrouped
28045.6	28045	81	WGS	Mycobacterium	Mycobacterium_celatum	1	celatum group
28045.5	28045	57	WGS	Mycobacterium	Mycobacterium_celatum	0	celatum group
28045.7	28045	1	Complete	Mycobacterium	Mycobacterium_celatum	0	celatum group
39695.6	39695	13	WGS	Mycolicibacterium	Mycolicibacterium_tokaiense	0	ungrouped rapidly-growing mycobacterium
39695.9	39695	1	Complete	Mycolicibacterium	Mycolicibacterium_tokaiense	0	ungrouped rapidly-growing mycobacterium
1834111.3	1834111	52	WGS	Mycobacterium	Mycobacterium_sp._852013-51886_SCH5428379	0	ungrouped
875328.3	875328	1	Complete	Mycolicibacter	Mycolicibacter_sinensis	0	terrae group
169765.13	169765	1	Complete	Mycobacterium	Mycobacterium_lacus	0	szulgai group
67081.6	67081	2	WGS	Mycolicibacterium	Mycolicibacterium_alvei	0	ungrouped rapidly-growing mycobacterium
1298864.3	1298864	33	WGS	Mycobacterium	Mycobacterium_sp._URHD0025	0	ungrouped
1427296.3	1427296	33	WGS	Mycobacterium	Mycobacterium_avium	1	avium-intracellulare complex
1764.37	1764	93	WGS	Mycobacterium	Mycobacterium_avium	0	avium-intracellulare complex
1764.28	1764	65	WGS	Mycobacterium	Mycobacterium_avium	1	avium-intracellulare complex
1764.31	1764	85	WGS	Mycobacterium	Mycobacterium_avium	1	avium-intracellulare complex
1764.33	1764	92	WGS	Mycobacterium	Mycobacterium_avium	0	avium-intracellulare complex
1764.34	1764	83	WGS	Mycobacterium	Mycobacterium_avium	0	avium-intracellulare complex
1764.36	1764	88	WGS	Mycobacterium	Mycobacterium_avium	1	avium-intracellulare complex
1335420.3	1335420	97	WGS	Mycobacterium	Mycobacterium_avium	0	avium-intracellulare complex
1335419.3	1335419	62	WGS	Mycobacterium	Mycobacterium_avium	0	avium-intracellulare complex
1764.39	1764	63	WGS	Mycobacterium	Mycobacterium_avium	1	avium-intracellulare complex
1335418.3	1335418	16	WGS	Mycobacterium	Mycobacterium_avium	0	avium-intracellulare complex
1764.11	1764	1	Complete	Mycobacterium	Mycobacterium_avium	0	avium-intracellulare complex
1764.5	1764	1	Complete	Mycobacterium	Mycobacterium_avium	0	avium-intracellulare complex
1764.169	1764	1	Complete	Mycobacterium	Mycobacterium_avium	0	avium-intracellulare complex
243243.7	243243	1	Complete	Mycobacterium	Mycobacterium_avium	1	avium-intracellulare complex
1236609.3	1236609	18	WGS	Mycobacterium	Mycobacterium_bohemicum	0	ungrouped
56425.4	56425	52	WGS	Mycobacterium	Mycobacterium_bohemicum	0	ungrouped
398694.15	398694	1	Complete	Mycobacterium	Mycobacterium_shinjukuense	0	szulgai group
2559611.3	2559611	91	WGS	Mycobacterium	Mycobacterium_sp._PS03_16	0	ungrouped
404941.13	404941	16	WGS	Mycobacteroides	Mycobacteroides_salmoniphilum	2	abscessus-chelonae complex
404941.5	404941	16	WGS	Mycobacteroides	Mycobacteroides_salmoniphilum	1	abscessus-chelonae complex
404941.11	404941	15	WGS	Mycobacteroides	Mycobacteroides_salmoniphilum	1	abscessus-chelonae complex
404941.15	404941	31	WGS	Mycobacteroides	Mycobacteroides_salmoniphilum	0	abscessus-chelonae complex
404941.1	404941	11	WGS	Mycobacteroides	Mycobacteroides_salmoniphilum	0	abscessus-chelonae complex
404941.6	404941	63	WGS	Mycobacteroides	Mycobacteroides_salmoniphilum	0	abscessus-chelonae complex
404941.12	404941	11	WGS	Mycobacteroides	Mycobacteroides_salmoniphilum	0	abscessus-chelonae complex
404941.16	404941	16	WGS	Mycobacteroides	Mycobacteroides_salmoniphilum	0	abscessus-chelonae complex
404941.14	404941	14	WGS	Mycobacteroides	Mycobacteroides_salmoniphilum	1	abscessus-chelonae complex
404941.17	404941	1	Complete	Mycobacteroides	Mycobacteroides_salmoniphilum	0	abscessus-chelonae complex
1841861.3	1841861	4	WGS	Mycobacterium	Mycobacterium_numidiamassiliense	0	simiae complex
1804.5	1804	11	WGS	Mycolicibacterium	Mycolicibacterium_gilvum	0	ungrouped rapidly-growing mycobacterium
350054.11	350054	4	WGS	Mycolicibacterium	Mycolicibacterium_gilvum	0	ungrouped rapidly-growing mycobacterium
278137.3	278137	3	WGS	Mycolicibacterium	Mycolicibacterium_gilvum	0	ungrouped rapidly-growing mycobacterium
278137.19	278137	1	Complete	Mycolicibacterium	Mycolicibacterium_gilvum	0	ungrouped rapidly-growing mycobacterium
350054.32	350054	1	Complete	Mycolicibacterium	Mycolicibacterium_gilvum	0	ungrouped rapidly-growing mycobacterium
350054.3	350054	1	Complete	Mycolicibacterium	Mycolicibacterium_gilvum	0	ungrouped rapidly-growing mycobacterium
278137.18	278137	1	Complete	Mycolicibacterium	Mycolicibacterium_gilvum	0	ungrouped rapidly-growing mycobacterium
350054.31	350054	1	Complete	Mycolicibacterium	Mycolicibacterium_gilvum	0	ungrouped rapidly-growing mycobacterium
1455289.3	1455289	85	WGS	Mycobacterium	Mycobacterium_tuberculosis	0	tuberculosis complex
1773.6328	1773	13	WGS	Mycobacterium	Mycobacterium_tuberculosis	0	tuberculosis complex
1773.3999	1773	96	WGS	Mycobacterium	Mycobacterium_tuberculosis	0	tuberculosis complex
1773.20795	1773	99	WGS	Mycobacterium	Mycobacterium_tuberculosis	0	tuberculosis complex
1448463.3	1448463	13	WGS	Mycobacterium	Mycobacterium_tuberculosis	0	tuberculosis complex
1773.4858	1773	66	WGS	Mycobacterium	Mycobacterium_tuberculosis	0	tuberculosis complex
1773.7328	1773	82	WGS	Mycobacterium	Mycobacterium_tuberculosis	0	tuberculosis complex
1448473.3	1448473	17	WGS	Mycobacterium	Mycobacterium_tuberculosis	0	tuberculosis complex
1773.19715	1773	92	WGS	Mycobacterium	Mycobacterium_tuberculosis	0	tuberculosis complex
1773.21795	1773	85	WGS	Mycobacterium	Mycobacterium_tuberculosis	0	tuberculosis complex
1773.7091	1773	66	WGS	Mycobacterium	Mycobacterium_tuberculosis	0	tuberculosis complex
1773.19038	1773	82	WGS	Mycobacterium	Mycobacterium_tuberculosis	0	tuberculosis complex
1773.8278	1773	15	WGS	Mycobacterium	Mycobacterium_tuberculosis	0	tuberculosis complex
1773.5736	1773	92	WGS	Mycobacterium	Mycobacterium_tuberculosis	0	tuberculosis complex
1773.7897	1773	87	WGS	Mycobacterium	Mycobacterium_tuberculosis	0	tuberculosis complex
1773.5773	1773	96	WGS	Mycobacterium	Mycobacterium_tuberculosis	0	tuberculosis complex
1773.4736	1773	88	WGS	Mycobacterium	Mycobacterium_tuberculosis	0	tuberculosis complex
1773.1913	1773	82	WGS	Mycobacterium	Mycobacterium_tuberculosis	0	tuberculosis complex
1773.644	1773	38	WGS	Mycobacterium	Mycobacterium_tuberculosis	0	tuberculosis complex
1773.4773	1773	82	WGS	Mycobacterium	Mycobacterium_tuberculosis	0	tuberculosis complex
1773.17645	1773	66	WGS	Mycobacterium	Mycobacterium_tuberculosis	0	tuberculosis complex
1773.6405	1773	22	WGS	Mycobacterium	Mycobacterium_tuberculosis	0	tuberculosis complex
1773.1956	1773	82	WGS	Mycobacterium	Mycobacterium_tuberculosis	0	tuberculosis complex
1773.20843	1773	91	WGS	Mycobacterium	Mycobacterium_tuberculosis	0	tuberculosis complex
1397923.3	1397923	31	WGS	Mycobacterium	Mycobacterium_tuberculosis	0	tuberculosis complex
1773.19414	1773	89	WGS	Mycobacterium	Mycobacterium_tuberculosis	0	tuberculosis complex
1773.8285	1773	14	WGS	Mycobacterium	Mycobacterium_tuberculosis	0	tuberculosis complex
1773.21045	1773	98	WGS	Mycobacterium	Mycobacterium_tuberculosis	0	tuberculosis complex
1397933.3	1397933	18	WGS	Mycobacterium	Mycobacterium_tuberculosis	0	tuberculosis complex
1773.2964	1773	94	WGS	Mycobacterium	Mycobacterium_tuberculosis	0	tuberculosis complex
1422052.3	1422052	21	WGS	Mycobacterium	Mycobacterium_tuberculosis	0	tuberculosis complex
1448705.3	1448705	75	WGS	Mycobacterium	Mycobacterium_tuberculosis	0	tuberculosis complex
1773.7704	1773	18	WGS	Mycobacterium	Mycobacterium_tuberculosis	0	tuberculosis complex
1423558.3	1423558	21	WGS	Mycobacterium	Mycobacterium_tuberculosis	0	tuberculosis complex
1773.639	1773	44	WGS	Mycobacterium	Mycobacterium_tuberculosis	0	tuberculosis complex
1773.3964	1773	78	WGS	Mycobacterium	Mycobacterium_tuberculosis	0	tuberculosis complex
1773.17501	1773	11	WGS	Mycobacterium	Mycobacterium_tuberculosis	0	tuberculosis complex
1773.4437	1773	78	WGS	Mycobacterium	Mycobacterium_tuberculosis	0	tuberculosis complex
1423430.3	1423430	20	WGS	Mycobacterium	Mycobacterium_tuberculosis	0	tuberculosis complex
1773.6704	1773	43	WGS	Mycobacterium	Mycobacterium_tuberculosis	0	tuberculosis complex
1448715.3	1448715	87	WGS	Mycobacterium	Mycobacterium_tuberculosis	0	tuberculosis complex
1422042.3	1422042	15	WGS	Mycobacterium	Mycobacterium_tuberculosis	0	tuberculosis complex
1423548.3	1423548	20	WGS	Mycobacterium	Mycobacterium_tuberculosis	0	tuberculosis complex
1773.4472	1773	85	WGS	Mycobacterium	Mycobacterium_tuberculosis	0	tuberculosis complex
1773.1214	1773	94	WGS	Mycobacterium	Mycobacterium_tuberculosis	0	tuberculosis complex
1773.7134	1773	65	WGS	Mycobacterium	Mycobacterium_tuberculosis	0	tuberculosis complex
1773.7977	1773	86	WGS	Mycobacterium	Mycobacterium_tuberculosis	0	tuberculosis complex
1773.5693	1773	74	WGS	Mycobacterium	Mycobacterium_tuberculosis	0	tuberculosis complex
1773.7932	1773	87	WGS	Mycobacterium	Mycobacterium_tuberculosis	0	tuberculosis complex
1773.4693	1773	83	WGS	Mycobacterium	Mycobacterium_tuberculosis	0	tuberculosis complex
1773.17374	1773	13	WGS	Mycobacterium	Mycobacterium_tuberculosis	0	tuberculosis complex
1773.18509	1773	96	WGS	Mycobacterium	Mycobacterium_tuberculosis	0	tuberculosis complex
1773.6171	1773	29	WGS	Mycobacterium	Mycobacterium_tuberculosis	0	tuberculosis complex
1773.6932	1773	20	WGS	Mycobacterium	Mycobacterium_tuberculosis	0	tuberculosis complex
1423499.3	1423499	34	WGS	Mycobacterium	Mycobacterium_tuberculosis	0	tuberculosis complex
1773.6619	1773	10	WGS	Mycobacterium	Mycobacterium_tuberculosis	0	tuberculosis complex
1402591.3	1402591	15	WGS	Mycobacterium	Mycobacterium_tuberculosis	0	tuberculosis complex
1773.17459	1773	17	WGS	Mycobacterium	Mycobacterium_tuberculosis	0	tuberculosis complex
1773.8064	1773	99	WGS	Mycobacterium	Mycobacterium_tuberculosis	0	tuberculosis complex
1423489.3	1423489	12	WGS	Mycobacterium	Mycobacterium_tuberculosis	0	tuberculosis complex
1773.8021	1773	79	WGS	Mycobacterium	Mycobacterium_tuberculosis	0	tuberculosis complex
1418255.3	1418255	96	WGS	Mycobacterium	Mycobacterium_tuberculosis	0	tuberculosis complex
1773.7619	1773	35	WGS	Mycobacterium	Mycobacterium_tuberculosis	0	tuberculosis complex
1773.59	1773	98	WGS	Mycobacterium	Mycobacterium_tuberculosis	0	tuberculosis complex
1773.7235	1773	67	WGS	Mycobacterium	Mycobacterium_tuberculosis	0	tuberculosis complex
1773.654	1773	85	WGS	Mycobacterium	Mycobacterium_tuberculosis	0	tuberculosis complex
1773.2884	1773	95	WGS	Mycobacterium	Mycobacterium_tuberculosis	0	tuberculosis complex
1324233.3	1324233	28	WGS	Mycobacterium	Mycobacterium_tuberculosis	0	tuberculosis complex
1773.727	1773	85	WGS	Mycobacterium	Mycobacterium_tuberculosis	0	tuberculosis complex
1773.4143	1773	95	WGS	Mycobacterium	Mycobacterium_tuberculosis	0	tuberculosis complex
1773.1725	1773	97	WGS	Mycobacterium	Mycobacterium_tuberculosis	0	tuberculosis complex
1773.6235	1773	38	WGS	Mycobacterium	Mycobacterium_tuberculosis	0	tuberculosis complex
1773.49	1773	87	WGS	Mycobacterium	Mycobacterium_tuberculosis	0	tuberculosis complex
1773.3082	1773	96	WGS	Mycobacterium	Mycobacterium_tuberculosis	0	tuberculosis complex
1773.4592	1773	90	WGS	Mycobacterium	Mycobacterium_tuberculosis	0	tuberculosis complex
1324223.3	1324223	11	WGS	Mycobacterium	Mycobacterium_tuberculosis	0	tuberculosis complex
1773.176	1773	87	WGS	Mycobacterium	Mycobacterium_tuberculosis	0	tuberculosis complex
1773.4106	1773	90	WGS	Mycobacterium	Mycobacterium_tuberculosis	0	tuberculosis complex
1773.4945	1773	85	WGS	Mycobacterium	Mycobacterium_tuberculosis	0	tuberculosis complex
1773.627	1773	27	WGS	Mycobacterium	Mycobacterium_tuberculosis	0	tuberculosis complex
1773.18608	1773	99	WGS	Mycobacterium	Mycobacterium_tuberculosis	0	tuberculosis complex
1427286.3	1427286	17	WGS	Mycobacterium	Mycobacterium_tuberculosis	0	tuberculosis complex
1773.1816	1773	99	WGS	Mycobacterium	Mycobacterium_tuberculosis	0	tuberculosis complex
1773.17389	1773	23	WGS	Mycobacterium	Mycobacterium_tuberculosis	0	tuberculosis complex
1773.6518	1773	12	WGS	Mycobacterium	Mycobacterium_tuberculosis	0	tuberculosis complex
1773.7518	1773	82	WGS	Mycobacterium	Mycobacterium_tuberculosis	0	tuberculosis complex
1448395.3	1448395	28	WGS	Mycobacterium	Mycobacterium_tuberculosis	0	tuberculosis complex
1765.353	1765	97	WGS	Mycobacterium	Mycobacterium_tuberculosis	0	tuberculosis complex
1773.7208	1773	67	WGS	Mycobacterium	Mycobacterium_tuberculosis	0	tuberculosis complex
1765.316	1765	49	WGS	Mycobacterium	Mycobacterium_tuberculosis	0	tuberculosis complex
1773.4978	1773	92	WGS	Mycobacterium	Mycobacterium_tuberculosis	0	tuberculosis complex
1773.17499	1773	10	WGS	Mycobacterium	Mycobacterium_tuberculosis	0	tuberculosis complex
1773.6208	1773	23	WGS	Mycobacterium	Mycobacterium_tuberculosis	0	tuberculosis complex
1773.1876	1773	70	WGS	Mycobacterium	Mycobacterium_tuberculosis	0	tuberculosis complex
1773.6525	1773	15	WGS	Mycobacterium	Mycobacterium_tuberculosis	0	tuberculosis complex
1773.4282	1773	86	WGS	Mycobacterium	Mycobacterium_tuberculosis	0	tuberculosis complex
1324251.3	1324251	28	WGS	Mycobacterium	Mycobacterium_tuberculosis	0	tuberculosis complex
1773.656	1773	13	WGS	Mycobacterium	Mycobacterium_tuberculosis	0	tuberculosis complex
1773.1833	1773	78	WGS	Mycobacterium	Mycobacterium_tuberculosis	0	tuberculosis complex
1773.107	1773	81	WGS	Mycobacterium	Mycobacterium_tuberculosis	0	tuberculosis complex
1773.942	1773	77	WGS	Mycobacterium	Mycobacterium_tuberculosis	0	tuberculosis complex
1773.7525	1773	69	WGS	Mycobacterium	Mycobacterium_tuberculosis	0	tuberculosis complex
1773.907	1773	95	WGS	Mycobacterium	Mycobacterium_tuberculosis	0	tuberculosis complex
1324241.3	1324241	24	WGS	Mycobacterium	Mycobacterium_tuberculosis	0	tuberculosis complex
1773.756	1773	70	WGS	Mycobacterium	Mycobacterium_tuberculosis	0	tuberculosis complex
1422089.3	1422089	32	WGS	Mycobacterium	Mycobacterium_tuberculosis	0	tuberculosis complex
1773.7109	1773	70	WGS	Mycobacterium	Mycobacterium_tuberculosis	0	tuberculosis complex
1773.20926	1773	93	WGS	Mycobacterium	Mycobacterium_tuberculosis	0	tuberculosis complex
1773.18534	1773	97	WGS	Mycobacterium	Mycobacterium_tuberculosis	0	tuberculosis complex
1773.20963	1773	99	WGS	Mycobacterium	Mycobacterium_tuberculosis	0	tuberculosis complex
1397880.3	1397880	25	WGS	Mycobacterium	Mycobacterium_tuberculosis	0	tuberculosis complex
1773.4183	1773	81	WGS	Mycobacterium	Mycobacterium_tuberculosis	0	tuberculosis complex
1773.1334	1773	92	WGS	Mycobacterium	Mycobacterium_tuberculosis	0	tuberculosis complex
1773.4552	1773	97	WGS	Mycobacterium	Mycobacterium_tuberculosis	0	tuberculosis complex
1773.6624	1773	12	WGS	Mycobacterium	Mycobacterium_tuberculosis	0	tuberculosis complex
1773.4985	1773	93	WGS	Mycobacterium	Mycobacterium_tuberculosis	0	tuberculosis complex
1773.4517	1773	94	WGS	Mycobacterium	Mycobacterium_tuberculosis	0	tuberculosis complex
1773.20648	1773	96	WGS	Mycobacterium	Mycobacterium_tuberculosis	0	tuberculosis complex
1448812.3	1448812	86	WGS	Mycobacterium	Mycobacterium_tuberculosis	0	tuberculosis complex
1773.6661	1773	28	WGS	Mycobacterium	Mycobacterium_tuberculosis	0	tuberculosis complex
1773.7624	1773	15	WGS	Mycobacterium	Mycobacterium_tuberculosis	0	tuberculosis complex
1397890.3	1397890	15	WGS	Mycobacterium	Mycobacterium_tuberculosis	0	tuberculosis complex
1773.2	1773	18	WGS	Mycobacterium	Mycobacterium_tuberculosis	0	tuberculosis complex
1427192.3	1427192	11	WGS	Mycobacterium	Mycobacterium_tuberculosis	0	tuberculosis complex
1773.694	1773	62	WGS	Mycobacterium	Mycobacterium_tuberculosis	0	tuberculosis complex
1773.7661	1773	14	WGS	Mycobacterium	Mycobacterium_tuberculosis	0	tuberculosis complex
1448802.3	1448802	67	WGS	Mycobacterium	Mycobacterium_tuberculosis	0	tuberculosis complex
1438881.3	1438881	77	WGS	Mycobacterium	Mycobacterium_tuberculosis	0	tuberculosis complex
1773.8059	1773	97	WGS	Mycobacterium	Mycobacterium_tuberculosis	0	tuberculosis complex
1773.4327	1773	87	WGS	Mycobacterium	Mycobacterium_tuberculosis	0	tuberculosis complex
1773.17211	1773	15	WGS	Mycobacterium	Mycobacterium_tuberculosis	0	tuberculosis complex
1423442.3	1423442	38	WGS	Mycobacterium	Mycobacterium_tuberculosis	0	tuberculosis complex
1417015.3	1417015	77	WGS	Mycobacterium	Mycobacterium_tuberculosis	0	tuberculosis complex
1448767.3	1448767	84	WGS	Mycobacterium	Mycobacterium_tuberculosis	0	tuberculosis complex
1422030.3	1422030	45	WGS	Mycobacterium	Mycobacterium_tuberculosis	0	tuberculosis complex
1773.4362	1773	81	WGS	Mycobacterium	Mycobacterium_tuberculosis	0	tuberculosis complex
1773.17254	1773	10	WGS	Mycobacterium	Mycobacterium_tuberculosis	0	tuberculosis complex
1447494.3	1447494	79	WGS	Mycobacterium	Mycobacterium_tuberculosis	0	tuberculosis complex
1773.7051	1773	18	WGS	Mycobacterium	Mycobacterium_tuberculosis	0	tuberculosis complex
1423452.3	1423452	14	WGS	Mycobacterium	Mycobacterium_tuberculosis	0	tuberculosis complex
1773.19429	1773	77	WGS	Mycobacterium	Mycobacterium_tuberculosis	0	tuberculosis complex
1422020.3	1422020	28	WGS	Mycobacterium	Mycobacterium_tuberculosis	0	tuberculosis complex
1448777.3	1448777	86	WGS	Mycobacterium	Mycobacterium_tuberculosis	0	tuberculosis complex
1773.7014	1773	26	WGS	Mycobacterium	Mycobacterium_tuberculosis	0	tuberculosis complex
1773.8101	1773	97	WGS	Mycobacterium	Mycobacterium_tuberculosis	0	tuberculosis complex
1773.5898	1773	90	WGS	Mycobacterium	Mycobacterium_tuberculosis	0	tuberculosis complex
1438828.3	1438828	29	WGS	Mycobacterium	Mycobacterium_tuberculosis	0	tuberculosis complex
1397941.3	1397941	18	WGS	Mycobacterium	Mycobacterium_tuberculosis	0	tuberculosis complex
1773.17579	1773	13	WGS	Mycobacterium	Mycobacterium_tuberculosis	0	tuberculosis complex
1773.1229	1773	80	WGS	Mycobacterium	Mycobacterium_tuberculosis	0	tuberculosis complex
1773.3959	1773	91	WGS	Mycobacterium	Mycobacterium_tuberculosis	0	tuberculosis complex
1438838.3	1438838	96	WGS	Mycobacterium	Mycobacterium_tuberculosis	0	tuberculosis complex
1773.4898	1773	96	WGS	Mycobacterium	Mycobacterium_tuberculosis	0	tuberculosis complex
1773.635	1773	51	WGS	Mycobacterium	Mycobacterium_tuberculosis	0	tuberculosis complex
1773.4865	1773	68	WGS	Mycobacterium	Mycobacterium_tuberculosis	0	tuberculosis complex
1773.4026	1773	83	WGS	Mycobacterium	Mycobacterium_tuberculosis	0	tuberculosis complex
1773.164	1773	91	WGS	Mycobacterium	Mycobacterium_tuberculosis	0	tuberculosis complex
1773.1291	1773	76	WGS	Mycobacterium	Mycobacterium_tuberculosis	0	tuberculosis complex
1427325.3	1427325	10	WGS	Mycobacterium	Mycobacterium_tuberculosis	0	tuberculosis complex
1773.482	1773	87	WGS	Mycobacterium	Mycobacterium_tuberculosis	0	tuberculosis complex
1773.6315	1773	18	WGS	Mycobacterium	Mycobacterium_tuberculosis	0	tuberculosis complex
1773.4063	1773	83	WGS	Mycobacterium	Mycobacterium_tuberculosis	0	tuberculosis complex
1773.735	1773	74	WGS	Mycobacterium	Mycobacterium_tuberculosis	0	tuberculosis complex
1773.7315	1773	69	WGS	Mycobacterium	Mycobacterium_tuberculosis	0	tuberculosis complex
1773.582	1773	86	WGS	Mycobacterium	Mycobacterium_tuberculosis	0	tuberculosis complex
1773.19491	1773	81	WGS	Mycobacterium	Mycobacterium_tuberculosis	0	tuberculosis complex
1773.1904	1773	78	WGS	Mycobacterium	Mycobacterium_tuberculosis	0	tuberculosis complex
1448401.3	1448401	16	WGS	Mycobacterium	Mycobacterium_tuberculosis	0	tuberculosis complex
1773.19846	1773	93	WGS	Mycobacterium	Mycobacterium_tuberculosis	0	tuberculosis complex
1773.6438	1773	17	WGS	Mycobacterium	Mycobacterium_tuberculosis	0	tuberculosis complex
1448569.3	1448569	71	WGS	Mycobacterium	Mycobacterium_tuberculosis	0	tuberculosis complex
1295795.3	1295795	14	WGS	Mycobacterium	Mycobacterium_tuberculosis	0	tuberculosis complex
1448411.3	1448411	83	WGS	Mycobacterium	Mycobacterium_tuberculosis	0	tuberculosis complex
1773.1744	1773	76	WGS	Mycobacterium	Mycobacterium_tuberculosis	0	tuberculosis complex
1773.4576	1773	96	WGS	Mycobacterium	Mycobacterium_tuberculosis	0	tuberculosis complex
1421941.3	1421941	22	WGS	Mycobacterium	Mycobacterium_tuberculosis	0	tuberculosis complex
1773.6294	1773	11	WGS	Mycobacterium	Mycobacterium_tuberculosis	0	tuberculosis complex
1773.1784	1773	89	WGS	Mycobacterium	Mycobacterium_tuberculosis	0	tuberculosis complex
1400931.3	1400931	26	WGS	Mycobacterium	Mycobacterium_tuberculosis	0	tuberculosis complex
1773.4533	1773	85	WGS	Mycobacterium	Mycobacterium_tuberculosis	0	tuberculosis complex
1773.6645	1773	24	WGS	Mycobacterium	Mycobacterium_tuberculosis	0	tuberculosis complex
1773.76	1773	67	WGS	Mycobacterium	Mycobacterium_tuberculosis	0	tuberculosis complex
1295771.3	1295771	20	WGS	Mycobacterium	Mycobacterium_tuberculosis	0	tuberculosis complex
1773.8038	1773	99	WGS	Mycobacterium	Mycobacterium_tuberculosis	0	tuberculosis complex
1773.16091	1773	64	WGS	Mycobacterium	Mycobacterium_tuberculosis	0	tuberculosis complex
1400921.3	1400921	18	WGS	Mycobacterium	Mycobacterium_tuberculosis	0	tuberculosis complex
1773.7645	1773	12	WGS	Mycobacterium	Mycobacterium_tuberculosis	0	tuberculosis complex
1773.7294	1773	82	WGS	Mycobacterium	Mycobacterium_tuberculosis	0	tuberculosis complex
1421951.3	1421951	27	WGS	Mycobacterium	Mycobacterium_tuberculosis	0	tuberculosis complex
1773.1951	1773	99	WGS	Mycobacterium	Mycobacterium_tuberculosis	0	tuberculosis complex
1773.19982	1773	96	WGS	Mycobacterium	Mycobacterium_tuberculosis	0	tuberculosis complex
1773.7168	1773	71	WGS	Mycobacterium	Mycobacterium_tuberculosis	0	tuberculosis complex
1773.17328	1773	17	WGS	Mycobacterium	Mycobacterium_tuberculosis	0	tuberculosis complex
1773.20902	1773	95	WGS	Mycobacterium	Mycobacterium_tuberculosis	0	tuberculosis complex
1773.6168	1773	73	WGS	Mycobacterium	Mycobacterium_tuberculosis	0	tuberculosis complex
1773.1851	1773	99	WGS	Mycobacterium	Mycobacterium_tuberculosis	0	tuberculosis complex
1773.20947	1773	99	WGS	Mycobacterium	Mycobacterium_tuberculosis	0	tuberculosis complex
1773.6501	1773	10	WGS	Mycobacterium	Mycobacterium_tuberculosis	0	tuberculosis complex
1773.1852	1773	63	WGS	Mycobacterium	Mycobacterium_tuberculosis	0	tuberculosis complex
1773.1817	1773	84	WGS	Mycobacterium	Mycobacterium_tuberculosis	0	tuberculosis complex
1773.6544	1773	76	WGS	Mycobacterium	Mycobacterium_tuberculosis	0	tuberculosis complex
1773.4632	1773	96	WGS	Mycobacterium	Mycobacterium_tuberculosis	0	tuberculosis complex
1773.1054	1773	80	WGS	Mycobacterium	Mycobacterium_tuberculosis	0	tuberculosis complex
1773.6195	1773	17	WGS	Mycobacterium	Mycobacterium_tuberculosis	0	tuberculosis complex
1773.7993	1773	78	WGS	Mycobacterium	Mycobacterium_tuberculosis	0	tuberculosis complex
1773.7501	1773	70	WGS	Mycobacterium	Mycobacterium_tuberculosis	0	tuberculosis complex
1773.923	1773	91	WGS	Mycobacterium	Mycobacterium_tuberculosis	0	tuberculosis complex
1773.7195	1773	80	WGS	Mycobacterium	Mycobacterium_tuberculosis	0	tuberculosis complex
1773.7544	1773	72	WGS	Mycobacterium	Mycobacterium_tuberculosis	0	tuberculosis complex
1773.7269	1773	79	WGS	Mycobacterium	Mycobacterium_tuberculosis	0	tuberculosis complex
1773.808	1773	81	WGS	Mycobacterium	Mycobacterium_tuberculosis	0	tuberculosis complex
1447508.3	1447508	91	WGS	Mycobacterium	Mycobacterium_tuberculosis	0	tuberculosis complex
1765.377	1765	13	WGS	Mycobacterium	Mycobacterium_tuberculosis	0	tuberculosis complex
1448783.3	1448783	76	WGS	Mycobacterium	Mycobacterium_tuberculosis	0	tuberculosis complex
1447518.3	1447518	92	WGS	Mycobacterium	Mycobacterium_tuberculosis	0	tuberculosis complex
1773.6269	1773	22	WGS	Mycobacterium	Mycobacterium_tuberculosis	0	tuberculosis complex
1773.1779	1773	82	WGS	Mycobacterium	Mycobacterium_tuberculosis	0	tuberculosis complex
1773.4919	1773	93	WGS	Mycobacterium	Mycobacterium_tuberculosis	0	tuberculosis complex
1397864.3	1397864	15	WGS	Mycobacterium	Mycobacterium_tuberculosis	0	tuberculosis complex
1773.8224	1773	31	WGS	Mycobacterium	Mycobacterium_tuberculosis	0	tuberculosis complex
1773.19064	1773	88	WGS	Mycobacterium	Mycobacterium_tuberculosis	0	tuberculosis complex
1773.19862	1773	88	WGS	Mycobacterium	Mycobacterium_tuberculosis	0	tuberculosis complex
1773.19021	1773	78	WGS	Mycobacterium	Mycobacterium_tuberculosis	0	tuberculosis complex
1773.7088	1773	58	WGS	Mycobacterium	Mycobacterium_tuberculosis	0	tuberculosis complex
1773.1598	1773	99	WGS	Mycobacterium	Mycobacterium_tuberculosis	0	tuberculosis complex
1773.6459	1773	50	WGS	Mycobacterium	Mycobacterium_tuberculosis	0	tuberculosis complex
1438865.3	1438865	78	WGS	Mycobacterium	Mycobacterium_tuberculosis	0	tuberculosis complex
1773.6374	1773	31	WGS	Mycobacterium	Mycobacterium_tuberculosis	0	tuberculosis complex
1448642.3	1448642	24	WGS	Mycobacterium	Mycobacterium_tuberculosis	0	tuberculosis complex
1773.4002	1773	90	WGS	Mycobacterium	Mycobacterium_tuberculosis	0	tuberculosis complex
1773.1664	1773	96	WGS	Mycobacterium	Mycobacterium_tuberculosis	0	tuberculosis complex
1773.398	1773	94	WGS	Mycobacterium	Mycobacterium_tuberculosis	0	tuberculosis complex
1773.6331	1773	59	WGS	Mycobacterium	Mycobacterium_tuberculosis	0	tuberculosis complex
1773.4047	1773	94	WGS	Mycobacterium	Mycobacterium_tuberculosis	0	tuberculosis complex
1423567.3	1423567	32	WGS	Mycobacterium	Mycobacterium_tuberculosis	0	tuberculosis complex
1354150.3	1354150	18	WGS	Mycobacterium	Mycobacterium_tuberculosis	0	tuberculosis complex
1773.4496	1773	85	WGS	Mycobacterium	Mycobacterium_tuberculosis	0	tuberculosis complex
1773.298	1773	98	WGS	Mycobacterium	Mycobacterium_tuberculosis	0	tuberculosis complex
1422105.3	1422105	11	WGS	Mycobacterium	Mycobacterium_tuberculosis	0	tuberculosis complex
1448652.3	1448652	26	WGS	Mycobacterium	Mycobacterium_tuberculosis	0	tuberculosis complex
1773.2557	1773	90	WGS	Mycobacterium	Mycobacterium_tuberculosis	0	tuberculosis complex
1773.7331	1773	66	WGS	Mycobacterium	Mycobacterium_tuberculosis	0	tuberculosis complex
1423577.3	1423577	47	WGS	Mycobacterium	Mycobacterium_tuberculosis	0	tuberculosis complex
1354140.3	1354140	14	WGS	Mycobacterium	Mycobacterium_tuberculosis	0	tuberculosis complex
1773.21734	1773	99	WGS	Mycobacterium	Mycobacterium_tuberculosis	0	tuberculosis complex
1773.2938	1773	98	WGS	Mycobacterium	Mycobacterium_tuberculosis	0	tuberculosis complex
1773.23442	1773	91	WGS	Mycobacterium	Mycobacterium_tuberculosis	0	tuberculosis complex
1448524.3	1448524	71	WGS	Mycobacterium	Mycobacterium_tuberculosis	0	tuberculosis complex
1773.7389	1773	60	WGS	Mycobacterium	Mycobacterium_tuberculosis	0	tuberculosis complex
1773.18365	1773	99	WGS	Mycobacterium	Mycobacterium_tuberculosis	0	tuberculosis complex
1773.17518	1773	15	WGS	Mycobacterium	Mycobacterium_tuberculosis	0	tuberculosis complex
1773.1248	1773	76	WGS	Mycobacterium	Mycobacterium_tuberculosis	0	tuberculosis complex
1773.1832	1773	95	WGS	Mycobacterium	Mycobacterium_tuberculosis	0	tuberculosis complex
1773.6389	1773	27	WGS	Mycobacterium	Mycobacterium_tuberculosis	0	tuberculosis complex
1773.6836	1773	27	WGS	Mycobacterium	Mycobacterium_tuberculosis	0	tuberculosis complex
1773.4303	1773	80	WGS	Mycobacterium	Mycobacterium_tuberculosis	0	tuberculosis complex
1408950.4	1408950	33	WGS	Mycobacterium	Mycobacterium_tuberculosis	0	tuberculosis complex
1773.6075	1773	55	WGS	Mycobacterium	Mycobacterium_tuberculosis	0	tuberculosis complex
1773.4797	1773	86	WGS	Mycobacterium	Mycobacterium_tuberculosis	0	tuberculosis complex
1773.4346	1773	83	WGS	Mycobacterium	Mycobacterium_tuberculosis	0	tuberculosis complex
1773.1727	1773	12	WGS	Mycobacterium	Mycobacterium_tuberculosis	0	tuberculosis complex
1773.6873	1773	16	WGS	Mycobacterium	Mycobacterium_tuberculosis	0	tuberculosis complex
1773.603	1773	11	WGS	Mycobacterium	Mycobacterium_tuberculosis	0	tuberculosis complex
1427210.3	1427210	14	WGS	Mycobacterium	Mycobacterium_tuberculosis	0	tuberculosis complex
1773.7075	1773	83	WGS	Mycobacterium	Mycobacterium_tuberculosis	0	tuberculosis complex
1408940.4	1408940	21	WGS	Mycobacterium	Mycobacterium_tuberculosis	0	tuberculosis complex
1295804.3	1295804	18	WGS	Mycobacterium	Mycobacterium_tuberculosis	0	tuberculosis complex
1773.7873	1773	88	WGS	Mycobacterium	Mycobacterium_tuberculosis	0	tuberculosis complex
1773.703	1773	19	WGS	Mycobacterium	Mycobacterium_tuberculosis	0	tuberculosis complex
1773.19448	1773	81	WGS	Mycobacterium	Mycobacterium_tuberculosis	0	tuberculosis complex
1427262.3	1427262	16	WGS	Mycobacterium	Mycobacterium_tuberculosis	0	tuberculosis complex
1408932.4	1408932	56	WGS	Mycobacterium	Mycobacterium_tuberculosis	0	tuberculosis complex
1773.5881	1773	94	WGS	Mycobacterium	Mycobacterium_tuberculosis	0	tuberculosis complex
1773.772	1773	23	WGS	Mycobacterium	Mycobacterium_tuberculosis	0	tuberculosis complex
1773.19358	1773	99	WGS	Mycobacterium	Mycobacterium_tuberculosis	0	tuberculosis complex
1773.4881	1773	89	WGS	Mycobacterium	Mycobacterium_tuberculosis	0	tuberculosis complex
1427272.3	1427272	14	WGS	Mycobacterium	Mycobacterium_tuberculosis	0	tuberculosis complex
1773.17525	1773	54	WGS	Mycobacterium	Mycobacterium_tuberculosis	0	tuberculosis complex
1773.4413	1773	92	WGS	Mycobacterium	Mycobacterium_tuberculosis	0	tuberculosis complex
1408922.4	1408922	15	WGS	Mycobacterium	Mycobacterium_tuberculosis	0	tuberculosis complex
1773.672	1773	11	WGS	Mycobacterium	Mycobacterium_tuberculosis	0	tuberculosis complex
1773.4456	1773	83	WGS	Mycobacterium	Mycobacterium_tuberculosis	0	tuberculosis complex
1773.6048	1773	19	WGS	Mycobacterium	Mycobacterium_tuberculosis	0	tuberculosis complex
1773.17208	1773	16	WGS	Mycobacterium	Mycobacterium_tuberculosis	0	tuberculosis complex
1773.6499	1773	30	WGS	Mycobacterium	Mycobacterium_tuberculosis	0	tuberculosis complex
1400882.3	1400882	26	WGS	Mycobacterium	Mycobacterium_tuberculosis	0	tuberculosis complex
1773.19475	1773	99	WGS	Mycobacterium	Mycobacterium_tuberculosis	0	tuberculosis complex
1448556.3	1448556	78	WGS	Mycobacterium	Mycobacterium_tuberculosis	0	tuberculosis complex
1765.156	1765	86	WGS	Mycobacterium	Mycobacterium_tuberculosis	0	tuberculosis complex
1773.1943	1773	82	WGS	Mycobacterium	Mycobacterium_tuberculosis	0	tuberculosis complex
1773.7499	1773	89	WGS	Mycobacterium	Mycobacterium_tuberculosis	0	tuberculosis complex
1773.5712	1773	69	WGS	Mycobacterium	Mycobacterium_tuberculosis	0	tuberculosis complex
1448620.3	1448620	20	WGS	Mycobacterium	Mycobacterium_tuberculosis	0	tuberculosis complex
1773.19059	1773	83	WGS	Mycobacterium	Mycobacterium_tuberculosis	0	tuberculosis complex
1773.8219	1773	11	WGS	Mycobacterium	Mycobacterium_tuberculosis	0	tuberculosis complex
1448758.3	1448758	72	WGS	Mycobacterium	Mycobacterium_tuberculosis	0	tuberculosis complex
1773.19488	1773	92	WGS	Mycobacterium	Mycobacterium_tuberculosis	0	tuberculosis complex
1423505.3	1423505	20	WGS	Mycobacterium	Mycobacterium_tuberculosis	0	tuberculosis complex
1354132.3	1354132	15	WGS	Mycobacterium	Mycobacterium_tuberculosis	0	tuberculosis complex
1448630.3	1448630	79	WGS	Mycobacterium	Mycobacterium_tuberculosis	0	tuberculosis complex
1773.4712	1773	89	WGS	Mycobacterium	Mycobacterium_tuberculosis	0	tuberculosis complex
1773.17624	1773	10	WGS	Mycobacterium	Mycobacterium_tuberculosis	0	tuberculosis complex
1773.6464	1773	28	WGS	Mycobacterium	Mycobacterium_tuberculosis	0	tuberculosis complex
1773.1937	1773	10	WGS	Mycobacterium	Mycobacterium_tuberculosis	0	tuberculosis complex
1773.4757	1773	89	WGS	Mycobacterium	Mycobacterium_tuberculosis	0	tuberculosis complex
1448748.3	1448748	10	WGS	Mycobacterium	Mycobacterium_tuberculosis	0	tuberculosis complex
1423515.3	1423515	24	WGS	Mycobacterium	Mycobacterium_tuberculosis	0	tuberculosis complex
1354122.3	1354122	10	WGS	Mycobacterium	Mycobacterium_tuberculosis	0	tuberculosis complex
1773.1972	1773	73	WGS	Mycobacterium	Mycobacterium_tuberculosis	0	tuberculosis complex
1773.3247	1773	95	WGS	Mycobacterium	Mycobacterium_tuberculosis	0	tuberculosis complex
1773.6421	1773	10	WGS	Mycobacterium	Mycobacterium_tuberculosis	0	tuberculosis complex
1773.4386	1773	70	WGS	Mycobacterium	Mycobacterium_tuberculosis	0	tuberculosis complex
1773.9534	1773	10	WGS	Mycobacterium	Mycobacterium_tuberculosis	0	tuberculosis complex
1773.4839	1773	94	WGS	Mycobacterium	Mycobacterium_tuberculosis	0	tuberculosis complex
1773.6349	1773	10	WGS	Mycobacterium	Mycobacterium_tuberculosis	0	tuberculosis complex
1773.7349	1773	64	WGS	Mycobacterium	Mycobacterium_tuberculosis	0	tuberculosis complex
1448699.3	1448699	10	WGS	Mycobacterium	Mycobacterium_tuberculosis	0	tuberculosis complex
1773.1069	1773	77	WGS	Mycobacterium	Mycobacterium_tuberculosis	0	tuberculosis complex
1773.6579	1773	14	WGS	Mycobacterium	Mycobacterium_tuberculosis	0	tuberculosis complex
1773.7579	1773	88	WGS	Mycobacterium	Mycobacterium_tuberculosis	0	tuberculosis complex
1448689.3	1448689	10	WGS	Mycobacterium	Mycobacterium_tuberculosis	0	tuberculosis complex
1765.422	1765	11	WGS	Mycobacterium	Mycobacterium_tuberculosis	0	tuberculosis complex
1773.7211	1773	10	WGS	Mycobacterium	Mycobacterium_tuberculosis	0	tuberculosis complex
1773.5924	1773	78	WGS	Mycobacterium	Mycobacterium_tuberculosis	0	tuberculosis complex
1773.7685	1773	10	WGS	Mycobacterium	Mycobacterium_tuberculosis	0	tuberculosis complex
1773.7254	1773	78	WGS	Mycobacterium	Mycobacterium_tuberculosis	0	tuberculosis complex
1773.4167	1773	82	WGS	Mycobacterium	Mycobacterium_tuberculosis	0	tuberculosis complex
1773.4924	1773	10	WGS	Mycobacterium	Mycobacterium_tuberculosis	0	tuberculosis complex
1773.6211	1773	17	WGS	Mycobacterium	Mycobacterium_tuberculosis	0	tuberculosis complex
1773.1748	1773	10	WGS	Mycobacterium	Mycobacterium_tuberculosis	0	tuberculosis complex
1773.4122	1773	70	WGS	Mycobacterium	Mycobacterium_tuberculosis	0	tuberculosis complex
1773.6254	1773	10	WGS	Mycobacterium	Mycobacterium_tuberculosis	0	tuberculosis complex
1773.4961	1773	87	WGS	Mycobacterium	Mycobacterium_tuberculosis	0	tuberculosis complex
1773.6678	1773	24	WGS	Mycobacterium	Mycobacterium_tuberculosis	0	tuberculosis complex
1773.17438	1773	10	WGS	Mycobacterium	Mycobacterium_tuberculosis	0	tuberculosis complex
1773.1368	1773	82	WGS	Mycobacterium	Mycobacterium_tuberculosis	0	tuberculosis complex
1773.804	1773	94	WGS	Mycobacterium	Mycobacterium_tuberculosis	0	tuberculosis complex
1773.8005	1773	10	WGS	Mycobacterium	Mycobacterium_tuberculosis	0	tuberculosis complex
1773.711	1773	82	WGS	Mycobacterium	Mycobacterium_tuberculosis	0	tuberculosis complex
1773.7953	1773	10	WGS	Mycobacterium	Mycobacterium_tuberculosis	0	tuberculosis complex
1773.7155	1773	10	WGS	Mycobacterium	Mycobacterium_tuberculosis	0	tuberculosis complex
998090.3	998090	32	WGS	Mycobacterium	Mycobacterium_tuberculosis	0	tuberculosis complex
1421923.3	1421923	25	WGS	Mycobacterium	Mycobacterium_tuberculosis	0	tuberculosis complex
1773.7584	1773	10	WGS	Mycobacterium	Mycobacterium_tuberculosis	0	tuberculosis complex
1773.1892	1773	85	WGS	Mycobacterium	Mycobacterium_tuberculosis	0	tuberculosis complex
1773.4266	1773	95	WGS	Mycobacterium	Mycobacterium_tuberculosis	0	tuberculosis complex
1773.1094	1773	10	WGS	Mycobacterium	Mycobacterium_tuberculosis	0	tuberculosis complex
1448497.3	1448497	72	WGS	Mycobacterium	Mycobacterium_tuberculosis	0	tuberculosis complex
1421933.3	1421933	10	WGS	Mycobacterium	Mycobacterium_tuberculosis	0	tuberculosis complex
1773.6584	1773	20	WGS	Mycobacterium	Mycobacterium_tuberculosis	0	tuberculosis complex
1455305.3	1455305	10	WGS	Mycobacterium	Mycobacterium_tuberculosis	0	tuberculosis complex
1773.17315	1773	18	WGS	Mycobacterium	Mycobacterium_tuberculosis	0	tuberculosis complex
1773.6916	1773	10	WGS	Mycobacterium	Mycobacterium_tuberculosis	0	tuberculosis complex
1773.4078	1773	75	WGS	Mycobacterium	Mycobacterium_tuberculosis	0	tuberculosis complex
1773.571	1773	69	WGS	Mycobacterium	Mycobacterium_tuberculosis	0	tuberculosis complex
1324248.3	1324248	10	WGS	Mycobacterium	Mycobacterium_tuberculosis	0	tuberculosis complex
1773.471	1773	96	WGS	Mycobacterium	Mycobacterium_tuberculosis	0	tuberculosis complex
1773.6466	1773	28	WGS	Mycobacterium	Mycobacterium_tuberculosis	0	tuberculosis complex
1773.1935	1773	10	WGS	Mycobacterium	Mycobacterium_tuberculosis	0	tuberculosis complex
1773.17663	1773	91	WGS	Mycobacterium	Mycobacterium_tuberculosis	0	tuberculosis complex
1773.4755	1773	10	WGS	Mycobacterium	Mycobacterium_tuberculosis	0	tuberculosis complex
1773.197	1773	10	WGS	Mycobacterium	Mycobacterium_tuberculosis	0	tuberculosis complex
1773.6423	1773	10	WGS	Mycobacterium	Mycobacterium_tuberculosis	0	tuberculosis complex
1773.4384	1773	10	WGS	Mycobacterium	Mycobacterium_tuberculosis	0	tuberculosis complex
1773.4379	1773	10	WGS	Mycobacterium	Mycobacterium_tuberculosis	0	tuberculosis complex
1422090.3	1422090	10	WGS	Mycobacterium	Mycobacterium_tuberculosis	0	tuberculosis complex
1773.19477	1773	86	WGS	Mycobacterium	Mycobacterium_tuberculosis	0	tuberculosis complex
1422080.3	1422080	10	WGS	Mycobacterium	Mycobacterium_tuberculosis	0	tuberculosis complex
1397899.3	1397899	10	WGS	Mycobacterium	Mycobacterium_tuberculosis	0	tuberculosis complex
1773.5883	1773	10	WGS	Mycobacterium	Mycobacterium_tuberculosis	0	tuberculosis complex
1397889.3	1397889	10	WGS	Mycobacterium	Mycobacterium_tuberculosis	0	tuberculosis complex
1773.4883	1773	10	WGS	Mycobacterium	Mycobacterium_tuberculosis	0	tuberculosis complex
1773.4411	1773	87	WGS	Mycobacterium	Mycobacterium_tuberculosis	0	tuberculosis complex
1773.1277	1773	10	WGS	Mycobacterium	Mycobacterium_tuberculosis	0	tuberculosis complex
1773.17527	1773	10	WGS	Mycobacterium	Mycobacterium_tuberculosis	0	tuberculosis complex
1773.10874	1773	69	WGS	Mycobacterium	Mycobacterium_tuberculosis	0	tuberculosis complex
1773.4085	1773	10	WGS	Mycobacterium	Mycobacterium_tuberculosis	0	tuberculosis complex
1773.1232	1773	10	WGS	Mycobacterium	Mycobacterium_tuberculosis	0	tuberculosis complex
1773.4454	1773	10	WGS	Mycobacterium	Mycobacterium_tuberculosis	0	tuberculosis complex
1773.17562	1773	10	WGS	Mycobacterium	Mycobacterium_tuberculosis	0	tuberculosis complex
1448606.3	1448606	10	WGS	Mycobacterium	Mycobacterium_tuberculosis	0	tuberculosis complex
1773.2774	1773	95	WGS	Mycobacterium	Mycobacterium_tuberculosis	0	tuberculosis complex
1773.7112	1773	10	WGS	Mycobacterium	Mycobacterium_tuberculosis	0	tuberculosis complex
1773.7951	1773	10	WGS	Mycobacterium	Mycobacterium_tuberculosis	0	tuberculosis complex
1773.7157	1773	86	WGS	Mycobacterium	Mycobacterium_tuberculosis	0	tuberculosis complex
1422029.3	1422029	10	WGS	Mycobacterium	Mycobacterium_tuberculosis	0	tuberculosis complex
1423523.3	1423523	10	WGS	Mycobacterium	Mycobacterium_tuberculosis	0	tuberculosis complex
1354114.3	1354114	10	WGS	Mycobacterium	Mycobacterium_tuberculosis	0	tuberculosis complex
1773.7914	1773	10	WGS	Mycobacterium	Mycobacterium_tuberculosis	0	tuberculosis complex
1773.189	1773	10	WGS	Mycobacterium	Mycobacterium_tuberculosis	0	tuberculosis complex
1448616.3	1448616	10	WGS	Mycobacterium	Mycobacterium_tuberculosis	0	tuberculosis complex
1773.6951	1773	10	WGS	Mycobacterium	Mycobacterium_tuberculosis	0	tuberculosis complex
1773.17352	1773	10	WGS	Mycobacterium	Mycobacterium_tuberculosis	0	tuberculosis complex
1773.1096	1773	10	WGS	Mycobacterium	Mycobacterium_tuberculosis	0	tuberculosis complex
1773.6586	1773	10	WGS	Mycobacterium	Mycobacterium_tuberculosis	0	tuberculosis complex
1422039.3	1422039	10	WGS	Mycobacterium	Mycobacterium_tuberculosis	0	tuberculosis complex
1773.17317	1773	10	WGS	Mycobacterium	Mycobacterium_tuberculosis	0	tuberculosis complex
1773.6914	1773	10	WGS	Mycobacterium	Mycobacterium_tuberculosis	0	tuberculosis complex
1423533.3	1423533	10	WGS	Mycobacterium	Mycobacterium_tuberculosis	0	tuberculosis complex
1354104.3	1354104	10	WGS	Mycobacterium	Mycobacterium_tuberculosis	0	tuberculosis complex
1773.4549	1773	10	WGS	Mycobacterium	Mycobacterium_tuberculosis	0	tuberculosis complex
1773.8042	1773	96	WGS	Mycobacterium	Mycobacterium_tuberculosis	0	tuberculosis complex
1773.8007	1773	10	WGS	Mycobacterium	Mycobacterium_tuberculosis	0	tuberculosis complex
1427244.3	1427244	10	WGS	Mycobacterium	Mycobacterium_tuberculosis	0	tuberculosis complex
1773.7213	1773	10	WGS	Mycobacterium	Mycobacterium_tuberculosis	0	tuberculosis complex
1773.5926	1773	10	WGS	Mycobacterium	Mycobacterium_tuberculosis	0	tuberculosis complex
1408914.4	1408914	10	WGS	Mycobacterium	Mycobacterium_tuberculosis	0	tuberculosis complex
1765.348	1765	28	WGS	Mycobacterium	Mycobacterium_tuberculosis	0	tuberculosis complex
1773.7256	1773	73	WGS	Mycobacterium	Mycobacterium_tuberculosis	0	tuberculosis complex
1773.4165	1773	10	WGS	Mycobacterium	Mycobacterium_tuberculosis	0	tuberculosis complex
1427254.3	1427254	10	WGS	Mycobacterium	Mycobacterium_tuberculosis	0	tuberculosis complex
1408904.4	1408904	10	WGS	Mycobacterium	Mycobacterium_tuberculosis	0	tuberculosis complex
1773.4926	1773	69	WGS	Mycobacterium	Mycobacterium_tuberculosis	0	tuberculosis complex
1773.3475	1773	96	WGS	Mycobacterium	Mycobacterium_tuberculosis	0	tuberculosis complex
1773.412	1773	10	WGS	Mycobacterium	Mycobacterium_tuberculosis	0	tuberculosis complex
1773.1746	1773	10	WGS	Mycobacterium	Mycobacterium_tuberculosis	0	tuberculosis complex
1773.4963	1773	10	WGS	Mycobacterium	Mycobacterium_tuberculosis	0	tuberculosis complex
1773.6687	1773	10	WGS	Mycobacterium	Mycobacterium_tuberculosis	0	tuberculosis complex
1773.1397	1773	10	WGS	Mycobacterium	Mycobacterium_tuberculosis	0	tuberculosis complex
1448560.3	1448560	10	WGS	Mycobacterium	Mycobacterium_tuberculosis	0	tuberculosis complex
1773.1828	1773	10	WGS	Mycobacterium	Mycobacterium_tuberculosis	0	tuberculosis complex
1773.4299	1773	79	WGS	Mycobacterium	Mycobacterium_tuberculosis	0	tuberculosis complex
1773.4648	1773	98	WGS	Mycobacterium	Mycobacterium_tuberculosis	0	tuberculosis complex
1773.2358	1773	10	WGS	Mycobacterium	Mycobacterium_tuberculosis	0	tuberculosis complex
1455290.3	1455290	10	WGS	Mycobacterium	Mycobacterium_tuberculosis	0	tuberculosis complex
1773.8082	1773	95	WGS	Mycobacterium	Mycobacterium_tuberculosis	0	tuberculosis complex
1773.2448	1773	10	WGS	Mycobacterium	Mycobacterium_tuberculosis	0	tuberculosis complex
1324293.3	1324293	10	WGS	Mycobacterium	Mycobacterium_tuberculosis	0	tuberculosis complex
1448512.3	1448512	10	WGS	Mycobacterium	Mycobacterium_tuberculosis	0	tuberculosis complex
1773.4589	1773	91	WGS	Mycobacterium	Mycobacterium_tuberculosis	0	tuberculosis complex
1773.3099	1773	10	WGS	Mycobacterium	Mycobacterium_tuberculosis	0	tuberculosis complex
1773.4158	1773	10	WGS	Mycobacterium	Mycobacterium_tuberculosis	0	tuberculosis complex
1765.35	1765	94	WGS	Mycobacterium	Mycobacterium_tuberculosis	0	tuberculosis complex
1773.185	1773	87	WGS	Mycobacterium	Mycobacterium_tuberculosis	0	tuberculosis complex
1773.4675	1773	96	WGS	Mycobacterium	Mycobacterium_tuberculosis	0	tuberculosis complex
1773.17392	1773	10	WGS	Mycobacterium	Mycobacterium_tuberculosis	0	tuberculosis complex
1773.1815	1773	10	WGS	Mycobacterium	Mycobacterium_tuberculosis	0	tuberculosis complex
1773.6546	1773	10	WGS	Mycobacterium	Mycobacterium_tuberculosis	0	tuberculosis complex
1773.1056	1773	10	WGS	Mycobacterium	Mycobacterium_tuberculosis	0	tuberculosis complex
1773.1487	1773	10	WGS	Mycobacterium	Mycobacterium_tuberculosis	0	tuberculosis complex
1773.6197	1773	10	WGS	Mycobacterium	Mycobacterium_tuberculosis	0	tuberculosis complex
1773.7991	1773	10	WGS	Mycobacterium	Mycobacterium_tuberculosis	0	tuberculosis complex
1773.7503	1773	10	WGS	Mycobacterium	Mycobacterium_tuberculosis	0	tuberculosis complex
1773.921	1773	10	WGS	Mycobacterium	Mycobacterium_tuberculosis	0	tuberculosis complex
1773.7197	1773	10	WGS	Mycobacterium	Mycobacterium_tuberculosis	0	tuberculosis complex
1773.7546	1773	10	WGS	Mycobacterium	Mycobacterium_tuberculosis	0	tuberculosis complex
1773.5688	1773	10	WGS	Mycobacterium	Mycobacterium_tuberculosis	0	tuberculosis complex
1773.2749	1773	98	WGS	Mycobacterium	Mycobacterium_tuberculosis	0	tuberculosis complex
1438853.3	1438853	90	WGS	Mycobacterium	Mycobacterium_tuberculosis	0	tuberculosis complex
1773.6929	1773	10	WGS	Mycobacterium	Mycobacterium_tuberculosis	0	tuberculosis complex
1448664.3	1448664	10	WGS	Mycobacterium	Mycobacterium_tuberculosis	0	tuberculosis complex
1773.4574	1773	85	WGS	Mycobacterium	Mycobacterium_tuberculosis	0	tuberculosis complex
1773.1312	1773	10	WGS	Mycobacterium	Mycobacterium_tuberculosis	0	tuberculosis complex
1773.17442	1773	10	WGS	Mycobacterium	Mycobacterium_tuberculosis	0	tuberculosis complex
1773.3064	1773	10	WGS	Mycobacterium	Mycobacterium_tuberculosis	0	tuberculosis complex
1423439.3	1423439	10	WGS	Mycobacterium	Mycobacterium_tuberculosis	0	tuberculosis complex
1773.6296	1773	10	WGS	Mycobacterium	Mycobacterium_tuberculosis	0	tuberculosis complex
1773.1786	1773	10	WGS	Mycobacterium	Mycobacterium_tuberculosis	0	tuberculosis complex
1773.4531	1773	10	WGS	Mycobacterium	Mycobacterium_tuberculosis	0	tuberculosis complex
1773.17407	1773	10	WGS	Mycobacterium	Mycobacterium_tuberculosis	0	tuberculosis complex
1423541.3	1423541	10	WGS	Mycobacterium	Mycobacterium_tuberculosis	0	tuberculosis complex
1354176.3	1354176	10	WGS	Mycobacterium	Mycobacterium_tuberculosis	0	tuberculosis complex
1773.6647	1773	10	WGS	Mycobacterium	Mycobacterium_tuberculosis	0	tuberculosis complex
1448674.3	1448674	10	WGS	Mycobacterium	Mycobacterium_tuberculosis	0	tuberculosis complex
1423429.3	1423429	10	WGS	Mycobacterium	Mycobacterium_tuberculosis	0	tuberculosis complex
1773.7602	1773	10	WGS	Mycobacterium	Mycobacterium_tuberculosis	0	tuberculosis complex
1773.7647	1773	10	WGS	Mycobacterium	Mycobacterium_tuberculosis	0	tuberculosis complex
1423551.3	1423551	10	WGS	Mycobacterium	Mycobacterium_tuberculosis	0	tuberculosis complex
1773.7296	1773	10	WGS	Mycobacterium	Mycobacterium_tuberculosis	0	tuberculosis complex
1773.6834	1773	10	WGS	Mycobacterium	Mycobacterium_tuberculosis	0	tuberculosis complex
1773.1567	1773	10	WGS	Mycobacterium	Mycobacterium_tuberculosis	0	tuberculosis complex
1773.4795	1773	88	WGS	Mycobacterium	Mycobacterium_tuberculosis	0	tuberculosis complex
1773.4344	1773	10	WGS	Mycobacterium	Mycobacterium_tuberculosis	0	tuberculosis complex
1773.7077	1773	10	WGS	Mycobacterium	Mycobacterium_tuberculosis	0	tuberculosis complex
1773.7871	1773	10	WGS	Mycobacterium	Mycobacterium_tuberculosis	0	tuberculosis complex
1773.7032	1773	10	WGS	Mycobacterium	Mycobacterium_tuberculosis	0	tuberculosis complex
1773.5795	1773	10	WGS	Mycobacterium	Mycobacterium_tuberculosis	0	tuberculosis complex
1423480.3	1423480	10	WGS	Mycobacterium	Mycobacterium_tuberculosis	0	tuberculosis complex
1447456.3	1447456	10	WGS	Mycobacterium	Mycobacterium_tuberculosis	0	tuberculosis complex
1402588.3	1402588	10	WGS	Mycobacterium	Mycobacterium_tuberculosis	0	tuberculosis complex
1773.4469	1773	85	WGS	Mycobacterium	Mycobacterium_tuberculosis	0	tuberculosis complex
1423490.3	1423490	10	WGS	Mycobacterium	Mycobacterium_tuberculosis	0	tuberculosis complex
1402598.3	1402598	10	WGS	Mycobacterium	Mycobacterium_tuberculosis	0	tuberculosis complex
1773.20773	1773	10	WGS	Mycobacterium	Mycobacterium_tuberculosis	0	tuberculosis complex
1447446.3	1447446	10	WGS	Mycobacterium	Mycobacterium_tuberculosis	0	tuberculosis complex
1773.4843	1773	94	WGS	Mycobacterium	Mycobacterium_tuberculosis	0	tuberculosis complex
1773.6376	1773	10	WGS	Mycobacterium	Mycobacterium_tuberculosis	0	tuberculosis complex
1773.1666	1773	10	WGS	Mycobacterium	Mycobacterium_tuberculosis	0	tuberculosis complex
1773.4	1773	10	WGS	Mycobacterium	Mycobacterium_tuberculosis	0	tuberculosis complex
1773.3982	1773	10	WGS	Mycobacterium	Mycobacterium_tuberculosis	0	tuberculosis complex
1773.6333	1773	10	WGS	Mycobacterium	Mycobacterium_tuberculosis	0	tuberculosis complex
1773.4806	1773	10	WGS	Mycobacterium	Mycobacterium_tuberculosis	0	tuberculosis complex
1773.17173	1773	10	WGS	Mycobacterium	Mycobacterium_tuberculosis	0	tuberculosis complex
1773.4494	1773	10	WGS	Mycobacterium	Mycobacterium_tuberculosis	0	tuberculosis complex
1421967.3	1421967	10	WGS	Mycobacterium	Mycobacterium_tuberculosis	0	tuberculosis complex
1773.3184	1773	98	WGS	Mycobacterium	Mycobacterium_tuberculosis	0	tuberculosis complex
1773.251	1773	10	WGS	Mycobacterium	Mycobacterium_tuberculosis	0	tuberculosis complex
1773.7376	1773	10	WGS	Mycobacterium	Mycobacterium_tuberculosis	0	tuberculosis complex
1773.5843	1773	10	WGS	Mycobacterium	Mycobacterium_tuberculosis	0	tuberculosis complex
1421977.3	1421977	10	WGS	Mycobacterium	Mycobacterium_tuberculosis	0	tuberculosis complex
395095.8	395095	10	WGS	Mycobacterium	Mycobacterium_tuberculosis	0	tuberculosis complex
1773.5806	1773	93	WGS	Mycobacterium	Mycobacterium_tuberculosis	0	tuberculosis complex
1773.7333	1773	10	WGS	Mycobacterium	Mycobacterium_tuberculosis	0	tuberculosis complex
1400907.3	1400907	10	WGS	Mycobacterium	Mycobacterium_tuberculosis	0	tuberculosis complex
1773.2555	1773	86	WGS	Mycobacterium	Mycobacterium_tuberculosis	0	tuberculosis complex
1773.8226	1773	10	WGS	Mycobacterium	Mycobacterium_tuberculosis	0	tuberculosis complex
1773.19066	1773	77	WGS	Mycobacterium	Mycobacterium_tuberculosis	0	tuberculosis complex
1773.1986	1773	10	WGS	Mycobacterium	Mycobacterium_tuberculosis	0	tuberculosis complex
1773.19023	1773	77	WGS	Mycobacterium	Mycobacterium_tuberculosis	0	tuberculosis complex
1773.4768	1773	84	WGS	Mycobacterium	Mycobacterium_tuberculosis	0	tuberculosis complex
1773.1908	1773	10	WGS	Mycobacterium	Mycobacterium_tuberculosis	0	tuberculosis complex
1773.4181	1773	10	WGS	Mycobacterium	Mycobacterium_tuberculosis	0	tuberculosis complex
1773.455	1773	90	WGS	Mycobacterium	Mycobacterium_tuberculosis	0	tuberculosis complex
1773.6626	1773	10	WGS	Mycobacterium	Mycobacterium_tuberculosis	0	tuberculosis complex
1773.4987	1773	92	WGS	Mycobacterium	Mycobacterium_tuberculosis	0	tuberculosis complex
1427303.3	1427303	10	WGS	Mycobacterium	Mycobacterium_tuberculosis	0	tuberculosis complex
1773.4515	1773	92	WGS	Mycobacterium	Mycobacterium_tuberculosis	0	tuberculosis complex
1773.17423	1773	10	WGS	Mycobacterium	Mycobacterium_tuberculosis	0	tuberculosis complex
1773.202	1773	10	WGS	Mycobacterium	Mycobacterium_tuberculosis	0	tuberculosis complex
1427313.3	1427313	10	WGS	Mycobacterium	Mycobacterium_tuberculosis	0	tuberculosis complex
1773.7663	1773	10	WGS	Mycobacterium	Mycobacterium_tuberculosis	0	tuberculosis complex
1421983.3	1421983	10	WGS	Mycobacterium	Mycobacterium_tuberculosis	0	tuberculosis complex
1448427.3	1448427	10	WGS	Mycobacterium	Mycobacterium_tuberculosis	0	tuberculosis complex
1773.6948	1773	10	WGS	Mycobacterium	Mycobacterium_tuberculosis	0	tuberculosis complex
1448437.3	1448437	10	WGS	Mycobacterium	Mycobacterium_tuberculosis	0	tuberculosis complex
1421993.3	1421993	10	WGS	Mycobacterium	Mycobacterium_tuberculosis	0	tuberculosis complex
1773.1889	1773	10	WGS	Mycobacterium	Mycobacterium_tuberculosis	0	tuberculosis complex
1448639.3	1448639	10	WGS	Mycobacterium	Mycobacterium_tuberculosis	0	tuberculosis complex
1773.1874	1773	10	WGS	Mycobacterium	Mycobacterium_tuberculosis	0	tuberculosis complex
1773.6527	1773	40	WGS	Mycobacterium	Mycobacterium_tuberculosis	0	tuberculosis complex
1773.1037	1773	10	WGS	Mycobacterium	Mycobacterium_tuberculosis	0	tuberculosis complex
1423464.3	1423464	10	WGS	Mycobacterium	Mycobacterium_tuberculosis	0	tuberculosis complex
1773.428	1773	73	WGS	Mycobacterium	Mycobacterium_tuberculosis	0	tuberculosis complex
1773.1831	1773	10	WGS	Mycobacterium	Mycobacterium_tuberculosis	0	tuberculosis complex
1422016.3	1422016	10	WGS	Mycobacterium	Mycobacterium_tuberculosis	0	tuberculosis complex
1773.1072	1773	10	WGS	Mycobacterium	Mycobacterium_tuberculosis	0	tuberculosis complex
1773.7527	1773	71	WGS	Mycobacterium	Mycobacterium_tuberculosis	0	tuberculosis complex
1448629.3	1448629	10	WGS	Mycobacterium	Mycobacterium_tuberculosis	0	tuberculosis complex
1423474.3	1423474	10	WGS	Mycobacterium	Mycobacterium_tuberculosis	0	tuberculosis complex
1417023.3	1417023	10	WGS	Mycobacterium	Mycobacterium_tuberculosis	0	tuberculosis complex
1448751.3	1448751	10	WGS	Mycobacterium	Mycobacterium_tuberculosis	0	tuberculosis complex
1422006.3	1422006	10	WGS	Mycobacterium	Mycobacterium_tuberculosis	0	tuberculosis complex
1773.597	1773	10	WGS	Mycobacterium	Mycobacterium_tuberculosis	0	tuberculosis complex
1773.7562	1773	77	WGS	Mycobacterium	Mycobacterium_tuberculosis	0	tuberculosis complex
1765.351	1765	10	WGS	Mycobacterium	Mycobacterium_tuberculosis	0	tuberculosis complex
1765.314	1765	50	WGS	Mycobacterium	Mycobacterium_tuberculosis	0	tuberculosis complex
1773.4139	1773	10	WGS	Mycobacterium	Mycobacterium_tuberculosis	0	tuberculosis complex
1773.19493	1773	10	WGS	Mycobacterium	Mycobacterium_tuberculosis	0	tuberculosis complex
1448680.3	1448680	10	WGS	Mycobacterium	Mycobacterium_tuberculosis	0	tuberculosis complex
1773.19042	1773	86	WGS	Mycobacterium	Mycobacterium_tuberculosis	0	tuberculosis complex
1773.5709	1773	10	WGS	Mycobacterium	Mycobacterium_tuberculosis	0	tuberculosis complex
1354192.3	1354192	10	WGS	Mycobacterium	Mycobacterium_tuberculosis	0	tuberculosis complex
1773.19844	1773	74	WGS	Mycobacterium	Mycobacterium_tuberculosis	0	tuberculosis complex
1773.19007	1773	84	WGS	Mycobacterium	Mycobacterium_tuberculosis	0	tuberculosis complex
1448690.3	1448690	10	WGS	Mycobacterium	Mycobacterium_tuberculosis	0	tuberculosis complex
1773.1969	1773	10	WGS	Mycobacterium	Mycobacterium_tuberculosis	0	tuberculosis complex
1773.20413	1773	32	WGS	Mycobacterium	Mycobacterium_tuberculosis	0	tuberculosis complex
1354182.3	1354182	10	WGS	Mycobacterium	Mycobacterium_tuberculosis	0	tuberculosis complex
1773.4709	1773	10	WGS	Mycobacterium	Mycobacterium_tuberculosis	0	tuberculosis complex
1773.6352	1773	10	WGS	Mycobacterium	Mycobacterium_tuberculosis	0	tuberculosis complex
1773.4867	1773	10	WGS	Mycobacterium	Mycobacterium_tuberculosis	0	tuberculosis complex
1773.4024	1773	10	WGS	Mycobacterium	Mycobacterium_tuberculosis	0	tuberculosis complex
1773.1293	1773	77	WGS	Mycobacterium	Mycobacterium_tuberculosis	0	tuberculosis complex
1773.4061	1773	86	WGS	Mycobacterium	Mycobacterium_tuberculosis	0	tuberculosis complex
1773.1607	1773	10	WGS	Mycobacterium	Mycobacterium_tuberculosis	0	tuberculosis complex
1773.7352	1773	67	WGS	Mycobacterium	Mycobacterium_tuberculosis	0	tuberculosis complex
1773.7317	1773	10	WGS	Mycobacterium	Mycobacterium_tuberculosis	0	tuberculosis complex
1448824.3	1448824	10	WGS	Mycobacterium	Mycobacterium_tuberculosis	0	tuberculosis complex
1773.8103	1773	94	WGS	Mycobacterium	Mycobacterium_tuberculosis	0	tuberculosis complex
1773.4408	1773	10	WGS	Mycobacterium	Mycobacterium_tuberculosis	0	tuberculosis complex
1773.6482	1773	10	WGS	Mycobacterium	Mycobacterium_tuberculosis	0	tuberculosis complex
1455274.3	1455274	10	WGS	Mycobacterium	Mycobacterium_tuberculosis	0	tuberculosis complex
1773.4325	1773	10	WGS	Mycobacterium	Mycobacterium_tuberculosis	0	tuberculosis complex
1773.20839	1773	90	WGS	Mycobacterium	Mycobacterium_tuberculosis	0	tuberculosis complex
1773.6053	1773	10	WGS	Mycobacterium	Mycobacterium_tuberculosis	0	tuberculosis complex
998089.3	998089	29	WGS	Mycobacterium	Mycobacterium_tuberculosis	0	tuberculosis complex
1773.6855	1773	12	WGS	Mycobacterium	Mycobacterium_tuberculosis	0	tuberculosis complex
1324277.3	1324277	10	WGS	Mycobacterium	Mycobacterium_tuberculosis	0	tuberculosis complex
1773.17256	1773	10	WGS	Mycobacterium	Mycobacterium_tuberculosis	0	tuberculosis complex
1773.436	1773	94	WGS	Mycobacterium	Mycobacterium_tuberculosis	0	tuberculosis complex
1773.2635	1773	95	WGS	Mycobacterium	Mycobacterium_tuberculosis	0	tuberculosis complex
1773.7482	1773	10	WGS	Mycobacterium	Mycobacterium_tuberculosis	0	tuberculosis complex
1455264.3	1455264	10	WGS	Mycobacterium	Mycobacterium_tuberculosis	0	tuberculosis complex
1324267.3	1324267	10	WGS	Mycobacterium	Mycobacterium_tuberculosis	0	tuberculosis complex
1773.7016	1773	10	WGS	Mycobacterium	Mycobacterium_tuberculosis	0	tuberculosis complex
1773.7706	1773	10	WGS	Mycobacterium	Mycobacterium_tuberculosis	0	tuberculosis complex
1400928.3	1400928	10	WGS	Mycobacterium	Mycobacterium_tuberculosis	0	tuberculosis complex
1773.2923	1773	91	WGS	Mycobacterium	Mycobacterium_tuberculosis	0	tuberculosis complex
1765.618	1765	10	WGS	Mycobacterium	Mycobacterium_tuberculosis	0	tuberculosis complex
1421958.3	1421958	10	WGS	Mycobacterium	Mycobacterium_tuberculosis	0	tuberculosis complex
1448594.3	1448594	10	WGS	Mycobacterium	Mycobacterium_tuberculosis	0	tuberculosis complex
1773.6392	1773	10	WGS	Mycobacterium	Mycobacterium_tuberculosis	0	tuberculosis complex
1773.3966	1773	10	WGS	Mycobacterium	Mycobacterium_tuberculosis	0	tuberculosis complex
1773.4435	1773	83	WGS	Mycobacterium	Mycobacterium_tuberculosis	0	tuberculosis complex
1773.17503	1773	10	WGS	Mycobacterium	Mycobacterium_tuberculosis	0	tuberculosis complex
1421948.3	1421948	10	WGS	Mycobacterium	Mycobacterium_tuberculosis	0	tuberculosis complex
1773.17197	1773	10	WGS	Mycobacterium	Mycobacterium_tuberculosis	0	tuberculosis complex
1400938.3	1400938	10	WGS	Mycobacterium	Mycobacterium_tuberculosis	0	tuberculosis complex
1773.6706	1773	10	WGS	Mycobacterium	Mycobacterium_tuberculosis	0	tuberculosis complex
1773.316	1773	10	WGS	Mycobacterium	Mycobacterium_tuberculosis	0	tuberculosis complex
1773.17546	1773	10	WGS	Mycobacterium	Mycobacterium_tuberculosis	0	tuberculosis complex
1773.6868	1773	10	WGS	Mycobacterium	Mycobacterium_tuberculosis	0	tuberculosis complex
1773.9613	1773	10	WGS	Mycobacterium	Mycobacterium_tuberculosis	0	tuberculosis complex
1773.20804	1773	10	WGS	Mycobacterium	Mycobacterium_tuberculosis	0	tuberculosis complex
1773.4318	1773	10	WGS	Mycobacterium	Mycobacterium_tuberculosis	0	tuberculosis complex
1773.19453	1773	10	WGS	Mycobacterium	Mycobacterium_tuberculosis	0	tuberculosis complex
1773.19082	1773	90	WGS	Mycobacterium	Mycobacterium_tuberculosis	0	tuberculosis complex
1773.21002	1773	10	WGS	Mycobacterium	Mycobacterium_tuberculosis	0	tuberculosis complex
1773.7868	1773	10	WGS	Mycobacterium	Mycobacterium_tuberculosis	0	tuberculosis complex
1773.19416	1773	90	WGS	Mycobacterium	Mycobacterium_tuberculosis	0	tuberculosis complex
1773.8287	1773	10	WGS	Mycobacterium	Mycobacterium_tuberculosis	0	tuberculosis complex
1773.19884	1773	83	WGS	Mycobacterium	Mycobacterium_tuberculosis	0	tuberculosis complex
1773.7093	1773	10	WGS	Mycobacterium	Mycobacterium_tuberculosis	0	tuberculosis complex
1773.19879	1773	74	WGS	Mycobacterium	Mycobacterium_tuberculosis	0	tuberculosis complex
1773.23389	1773	10	WGS	Mycobacterium	Mycobacterium_tuberculosis	0	tuberculosis complex
1773.7895	1773	10	WGS	Mycobacterium	Mycobacterium_tuberculosis	0	tuberculosis complex
1773.4734	1773	89	WGS	Mycobacterium	Mycobacterium_tuberculosis	0	tuberculosis complex
1773.1911	1773	10	WGS	Mycobacterium	Mycobacterium_tuberculosis	0	tuberculosis complex
1773.6442	1773	10	WGS	Mycobacterium	Mycobacterium_tuberculosis	0	tuberculosis complex
1773.17647	1773	20	WGS	Mycobacterium	Mycobacterium_tuberculosis	0	tuberculosis complex
1773.4771	1773	10	WGS	Mycobacterium	Mycobacterium_tuberculosis	0	tuberculosis complex
1773.6407	1773	10	WGS	Mycobacterium	Mycobacterium_tuberculosis	0	tuberculosis complex
1773.1954	1773	10	WGS	Mycobacterium	Mycobacterium_tuberculosis	0	tuberculosis complex
1447469.3	1447469	10	WGS	Mycobacterium	Mycobacterium_tuberculosis	0	tuberculosis complex
1773.20797	1773	10	WGS	Mycobacterium	Mycobacterium_tuberculosis	0	tuberculosis complex
1773.4019	1773	10	WGS	Mycobacterium	Mycobacterium_tuberculosis	0	tuberculosis complex
1447501.3	1447501	10	WGS	Mycobacterium	Mycobacterium_tuberculosis	0	tuberculosis complex
1773.2509	1773	94	WGS	Mycobacterium	Mycobacterium_tuberculosis	0	tuberculosis complex
1447479.3	1447479	10	WGS	Mycobacterium	Mycobacterium_tuberculosis	0	tuberculosis complex
1773.6988	1773	10	WGS	Mycobacterium	Mycobacterium_tuberculosis	0	tuberculosis complex
1773.1849	1773	10	WGS	Mycobacterium	Mycobacterium_tuberculosis	0	tuberculosis complex
1397915.3	1397915	10	WGS	Mycobacterium	Mycobacterium_tuberculosis	0	tuberculosis complex
1773.7988	1773	10	WGS	Mycobacterium	Mycobacterium_tuberculosis	0	tuberculosis complex
1773.5902	1773	86	WGS	Mycobacterium	Mycobacterium_tuberculosis	0	tuberculosis complex
1773.7237	1773	10	WGS	Mycobacterium	Mycobacterium_tuberculosis	0	tuberculosis complex
1448723.3	1448723	10	WGS	Mycobacterium	Mycobacterium_tuberculosis	0	tuberculosis complex
1422074.3	1422074	10	WGS	Mycobacterium	Mycobacterium_tuberculosis	0	tuberculosis complex
1354149.3	1354149	10	WGS	Mycobacterium	Mycobacterium_tuberculosis	0	tuberculosis complex
1773.7272	1773	10	WGS	Mycobacterium	Mycobacterium_tuberculosis	0	tuberculosis complex
1773.1727	1773	10	WGS	Mycobacterium	Mycobacterium_tuberculosis	0	tuberculosis complex
1773.4141	1773	10	WGS	Mycobacterium	Mycobacterium_tuberculosis	0	tuberculosis complex
1773.6237	1773	10	WGS	Mycobacterium	Mycobacterium_tuberculosis	0	tuberculosis complex
1773.3451	1773	98	WGS	Mycobacterium	Mycobacterium_tuberculosis	0	tuberculosis complex
1773.4902	1773	83	WGS	Mycobacterium	Mycobacterium_tuberculosis	0	tuberculosis complex
1773.308	1773	10	WGS	Mycobacterium	Mycobacterium_tuberculosis	0	tuberculosis complex
1773.459	1773	83	WGS	Mycobacterium	Mycobacterium_tuberculosis	0	tuberculosis complex
1422064.3	1422064	19	WGS	Mycobacterium	Mycobacterium_tuberculosis	0	tuberculosis complex
1448733.3	1448733	10	WGS	Mycobacterium	Mycobacterium_tuberculosis	0	tuberculosis complex
1773.4104	1773	89	WGS	Mycobacterium	Mycobacterium_tuberculosis	0	tuberculosis complex
1773.1762	1773	10	WGS	Mycobacterium	Mycobacterium_tuberculosis	0	tuberculosis complex
1765.69	1765	91	WGS	Mycobacterium	Mycobacterium_tuberculosis	0	tuberculosis complex
1773.6272	1773	10	WGS	Mycobacterium	Mycobacterium_tuberculosis	0	tuberculosis complex
1354159.3	1354159	10	WGS	Mycobacterium	Mycobacterium_tuberculosis	0	tuberculosis complex
1773.3038	1773	10	WGS	Mycobacterium	Mycobacterium_tuberculosis	0	tuberculosis complex
1773.4528	1773	10	WGS	Mycobacterium	Mycobacterium_tuberculosis	0	tuberculosis complex
1448445.3	1448445	10	WGS	Mycobacterium	Mycobacterium_tuberculosis	0	tuberculosis complex
1773.8066	1773	93	WGS	Mycobacterium	Mycobacterium_tuberculosis	0	tuberculosis complex
1267358.3	1267358	10	WGS	Mycobacterium	Mycobacterium_tuberculosis	0	tuberculosis complex
1773.8023	1773	10	WGS	Mycobacterium	Mycobacterium_tuberculosis	0	tuberculosis complex
1448455.3	1448455	10	WGS	Mycobacterium	Mycobacterium_tuberculosis	0	tuberculosis complex
1427219.3	1427219	10	WGS	Mycobacterium	Mycobacterium_tuberculosis	0	tuberculosis complex
1773.7136	1773	68	WGS	Mycobacterium	Mycobacterium_tuberculosis	0	tuberculosis complex
1773.7975	1773	10	WGS	Mycobacterium	Mycobacterium_tuberculosis	0	tuberculosis complex
1408949.4	1408949	10	WGS	Mycobacterium	Mycobacterium_tuberculosis	0	tuberculosis complex
1773.5691	1773	10	WGS	Mycobacterium	Mycobacterium_tuberculosis	0	tuberculosis complex
1773.7173	1773	10	WGS	Mycobacterium	Mycobacterium_tuberculosis	0	tuberculosis complex
1773.2715	1773	10	WGS	Mycobacterium	Mycobacterium_tuberculosis	0	tuberculosis complex
1773.793	1773	10	WGS	Mycobacterium	Mycobacterium_tuberculosis	0	tuberculosis complex
1773.4691	1773	99	WGS	Mycobacterium	Mycobacterium_tuberculosis	0	tuberculosis complex
1408959.4	1408959	10	WGS	Mycobacterium	Mycobacterium_tuberculosis	0	tuberculosis complex
1773.17376	1773	10	WGS	Mycobacterium	Mycobacterium_tuberculosis	0	tuberculosis complex
1773.6975	1773	43	WGS	Mycobacterium	Mycobacterium_tuberculosis	0	tuberculosis complex
1773.6173	1773	10	WGS	Mycobacterium	Mycobacterium_tuberculosis	0	tuberculosis complex
1773.693	1773	10	WGS	Mycobacterium	Mycobacterium_tuberculosis	0	tuberculosis complex
1773.17333	1773	10	WGS	Mycobacterium	Mycobacterium_tuberculosis	0	tuberculosis complex
1773.18999	1773	10	WGS	Mycobacterium	Mycobacterium_tuberculosis	0	tuberculosis complex
1773.4449	1773	10	WGS	Mycobacterium	Mycobacterium_tuberculosis	0	tuberculosis complex
1773.4098	1773	75	WGS	Mycobacterium	Mycobacterium_tuberculosis	0	tuberculosis complex
1773.1196	1773	10	WGS	Mycobacterium	Mycobacterium_tuberculosis	0	tuberculosis complex
1354105.3	1354105	10	WGS	Mycobacterium	Mycobacterium_tuberculosis	0	tuberculosis complex
1423532.3	1423532	10	WGS	Mycobacterium	Mycobacterium_tuberculosis	0	tuberculosis complex
1773.1547	1773	10	WGS	Mycobacterium	Mycobacterium_tuberculosis	0	tuberculosis complex
1773.4321	1773	10	WGS	Mycobacterium	Mycobacterium_tuberculosis	0	tuberculosis complex
1773.17217	1773	10	WGS	Mycobacterium	Mycobacterium_tuberculosis	0	tuberculosis complex
1422038.3	1422038	10	WGS	Mycobacterium	Mycobacterium_tuberculosis	0	tuberculosis complex
1773.17683	1773	10	WGS	Mycobacterium	Mycobacterium_tuberculosis	0	tuberculosis complex
1773.4364	1773	86	WGS	Mycobacterium	Mycobacterium_tuberculosis	0	tuberculosis complex
1773.17252	1773	10	WGS	Mycobacterium	Mycobacterium_tuberculosis	0	tuberculosis complex
1773.6851	1773	10	WGS	Mycobacterium	Mycobacterium_tuberculosis	0	tuberculosis complex
1448617.3	1448617	10	WGS	Mycobacterium	Mycobacterium_tuberculosis	0	tuberculosis complex
1354115.3	1354115	10	WGS	Mycobacterium	Mycobacterium_tuberculosis	0	tuberculosis complex
1423522.3	1423522	10	WGS	Mycobacterium	Mycobacterium_tuberculosis	0	tuberculosis complex
1773.7057	1773	10	WGS	Mycobacterium	Mycobacterium_tuberculosis	0	tuberculosis complex
1773.7486	1773	67	WGS	Mycobacterium	Mycobacterium_tuberculosis	0	tuberculosis complex
1773.2674	1773	99	WGS	Mycobacterium	Mycobacterium_tuberculosis	0	tuberculosis complex
1448607.3	1448607	10	WGS	Mycobacterium	Mycobacterium_tuberculosis	0	tuberculosis complex
1773.19497	1773	10	WGS	Mycobacterium	Mycobacterium_tuberculosis	0	tuberculosis complex
1448409.3	1448409	10	WGS	Mycobacterium	Mycobacterium_tuberculosis	0	tuberculosis complex
1773.19046	1773	10	WGS	Mycobacterium	Mycobacterium_tuberculosis	0	tuberculosis complex
1773.8243	1773	10	WGS	Mycobacterium	Mycobacterium_tuberculosis	0	tuberculosis complex
1773.19003	1773	73	WGS	Mycobacterium	Mycobacterium_tuberculosis	0	tuberculosis complex
1773.4399	1773	93	WGS	Mycobacterium	Mycobacterium_tuberculosis	0	tuberculosis complex
1773.20885	1773	10	WGS	Mycobacterium	Mycobacterium_tuberculosis	0	tuberculosis complex
1773.4748	1773	10	WGS	Mycobacterium	Mycobacterium_tuberculosis	0	tuberculosis complex
1773.1928	1773	10	WGS	Mycobacterium	Mycobacterium_tuberculosis	0	tuberculosis complex
1448561.3	1448561	10	WGS	Mycobacterium	Mycobacterium_tuberculosis	0	tuberculosis complex
1773.4863	1773	10	WGS	Mycobacterium	Mycobacterium_tuberculosis	0	tuberculosis complex
1773.6356	1773	10	WGS	Mycobacterium	Mycobacterium_tuberculosis	0	tuberculosis complex
1773.1646	1773	10	WGS	Mycobacterium	Mycobacterium_tuberculosis	0	tuberculosis complex
1773.402	1773	83	WGS	Mycobacterium	Mycobacterium_tuberculosis	0	tuberculosis complex
1773.1297	1773	10	WGS	Mycobacterium	Mycobacterium_tuberculosis	0	tuberculosis complex
1773.6313	1773	10	WGS	Mycobacterium	Mycobacterium_tuberculosis	0	tuberculosis complex
1773.4826	1773	10	WGS	Mycobacterium	Mycobacterium_tuberculosis	0	tuberculosis complex
1408905.4	1408905	10	WGS	Mycobacterium	Mycobacterium_tuberculosis	0	tuberculosis complex
1427255.3	1427255	10	WGS	Mycobacterium	Mycobacterium_tuberculosis	0	tuberculosis complex
1773.17153	1773	19	WGS	Mycobacterium	Mycobacterium_tuberculosis	0	tuberculosis complex
1773.4065	1773	10	WGS	Mycobacterium	Mycobacterium_tuberculosis	0	tuberculosis complex
1773.1603	1773	10	WGS	Mycobacterium	Mycobacterium_tuberculosis	0	tuberculosis complex
1773.17582	1773	10	WGS	Mycobacterium	Mycobacterium_tuberculosis	0	tuberculosis complex
1773.253	1773	10	WGS	Mycobacterium	Mycobacterium_tuberculosis	0	tuberculosis complex
1773.7356	1773	10	WGS	Mycobacterium	Mycobacterium_tuberculosis	0	tuberculosis complex
1408915.4	1408915	10	WGS	Mycobacterium	Mycobacterium_tuberculosis	0	tuberculosis complex
1773.7313	1773	10	WGS	Mycobacterium	Mycobacterium_tuberculosis	0	tuberculosis complex
1773.2575	1773	92	WGS	Mycobacterium	Mycobacterium_tuberculosis	0	tuberculosis complex
1427245.3	1427245	10	WGS	Mycobacterium	Mycobacterium_tuberculosis	0	tuberculosis complex
1773.3345	1773	98	WGS	Mycobacterium	Mycobacterium_tuberculosis	0	tuberculosis complex
1773.6523	1773	10	WGS	Mycobacterium	Mycobacterium_tuberculosis	0	tuberculosis complex
1773.187	1773	10	WGS	Mycobacterium	Mycobacterium_tuberculosis	0	tuberculosis complex
1324259.3	1324259	10	WGS	Mycobacterium	Mycobacterium_tuberculosis	0	tuberculosis complex
1773.4284	1773	86	WGS	Mycobacterium	Mycobacterium_tuberculosis	0	tuberculosis complex
1773.1835	1773	10	WGS	Mycobacterium	Mycobacterium_tuberculosis	0	tuberculosis complex
1773.1076	1773	10	WGS	Mycobacterium	Mycobacterium_tuberculosis	0	tuberculosis complex
1773.7523	1773	10	WGS	Mycobacterium	Mycobacterium_tuberculosis	0	tuberculosis complex
1324249.3	1324249	10	WGS	Mycobacterium	Mycobacterium_tuberculosis	0	tuberculosis complex
1773.593	1773	10	WGS	Mycobacterium	Mycobacterium_tuberculosis	0	tuberculosis complex
1773.7566	1773	10	WGS	Mycobacterium	Mycobacterium_tuberculosis	0	tuberculosis complex
1765.355	1765	10	WGS	Mycobacterium	Mycobacterium_tuberculosis	0	tuberculosis complex
1773.5178	1773	97	WGS	Mycobacterium	Mycobacterium_tuberculosis	0	tuberculosis complex
1765.31	1765	68	WGS	Mycobacterium	Mycobacterium_tuberculosis	0	tuberculosis complex
1773.4178	1773	82	WGS	Mycobacterium	Mycobacterium_tuberculosis	0	tuberculosis complex
1773.3495	1773	99	WGS	Mycobacterium	Mycobacterium_tuberculosis	0	tuberculosis complex
1773.17462	1773	10	WGS	Mycobacterium	Mycobacterium_tuberculosis	0	tuberculosis complex
1773.4983	1773	94	WGS	Mycobacterium	Mycobacterium_tuberculosis	0	tuberculosis complex
1397888.3	1397888	10	WGS	Mycobacterium	Mycobacterium_tuberculosis	0	tuberculosis complex
1773.17427	1773	10	WGS	Mycobacterium	Mycobacterium_tuberculosis	0	tuberculosis complex
1773.4511	1773	10	WGS	Mycobacterium	Mycobacterium_tuberculosis	0	tuberculosis complex
1773.3001	1773	10	WGS	Mycobacterium	Mycobacterium_tuberculosis	0	tuberculosis complex
1773.2807	1773	89	WGS	Mycobacterium	Mycobacterium_tuberculosis	0	tuberculosis complex
1773.7622	1773	10	WGS	Mycobacterium	Mycobacterium_tuberculosis	0	tuberculosis complex
1773.206	1773	10	WGS	Mycobacterium	Mycobacterium_tuberculosis	0	tuberculosis complex
1773.7667	1773	10	WGS	Mycobacterium	Mycobacterium_tuberculosis	0	tuberculosis complex
1422081.3	1422081	10	WGS	Mycobacterium	Mycobacterium_tuberculosis	0	tuberculosis complex
1773.7909	1773	10	WGS	Mycobacterium	Mycobacterium_tuberculosis	0	tuberculosis complex
1773.2769	1773	99	WGS	Mycobacterium	Mycobacterium_tuberculosis	0	tuberculosis complex
1402483.3	1402483	10	WGS	Mycobacterium	Mycobacterium_tuberculosis	0	tuberculosis complex
1773.6909	1773	10	WGS	Mycobacterium	Mycobacterium_tuberculosis	0	tuberculosis complex
1422091.3	1422091	10	WGS	Mycobacterium	Mycobacterium_tuberculosis	0	tuberculosis complex
1447435.3	1447435	10	WGS	Mycobacterium	Mycobacterium_tuberculosis	0	tuberculosis complex
1773.4279	1773	10	WGS	Mycobacterium	Mycobacterium_tuberculosis	0	tuberculosis complex
1402599.3	1402599	10	WGS	Mycobacterium	Mycobacterium_tuberculosis	0	tuberculosis complex
1773.4569	1773	97	WGS	Mycobacterium	Mycobacterium_tuberculosis	0	tuberculosis complex
1447457.3	1447457	10	WGS	Mycobacterium	Mycobacterium_tuberculosis	0	tuberculosis complex
1402589.3	1402589	10	WGS	Mycobacterium	Mycobacterium_tuberculosis	0	tuberculosis complex
1773.8027	1773	10	WGS	Mycobacterium	Mycobacterium_tuberculosis	0	tuberculosis complex
1423481.3	1423481	10	WGS	Mycobacterium	Mycobacterium_tuberculosis	0	tuberculosis complex
1773.2754	1773	10	WGS	Mycobacterium	Mycobacterium_tuberculosis	0	tuberculosis complex
1773.7132	1773	10	WGS	Mycobacterium	Mycobacterium_tuberculosis	0	tuberculosis complex
1773.7971	1773	10	WGS	Mycobacterium	Mycobacterium_tuberculosis	0	tuberculosis complex
1773.5695	1773	71	WGS	Mycobacterium	Mycobacterium_tuberculosis	0	tuberculosis complex
1773.7934	1773	10	WGS	Mycobacterium	Mycobacterium_tuberculosis	0	tuberculosis complex
1773.4695	1773	91	WGS	Mycobacterium	Mycobacterium_tuberculosis	0	tuberculosis complex
1773.6177	1773	10	WGS	Mycobacterium	Mycobacterium_tuberculosis	0	tuberculosis complex
1773.6934	1773	10	WGS	Mycobacterium	Mycobacterium_tuberculosis	0	tuberculosis complex
1773.1808	1773	10	WGS	Mycobacterium	Mycobacterium_tuberculosis	0	tuberculosis complex
1421976.3	1421976	10	WGS	Mycobacterium	Mycobacterium_tuberculosis	0	tuberculosis complex
1773.7233	1773	10	WGS	Mycobacterium	Mycobacterium_tuberculosis	0	tuberculosis complex
1773.5906	1773	10	WGS	Mycobacterium	Mycobacterium_tuberculosis	0	tuberculosis complex
1773.652	1773	10	WGS	Mycobacterium	Mycobacterium_tuberculosis	0	tuberculosis complex
1773.7276	1773	75	WGS	Mycobacterium	Mycobacterium_tuberculosis	0	tuberculosis complex
1773.1723	1773	10	WGS	Mycobacterium	Mycobacterium_tuberculosis	0	tuberculosis complex
1773.4145	1773	10	WGS	Mycobacterium	Mycobacterium_tuberculosis	0	tuberculosis complex
1773.4906	1773	82	WGS	Mycobacterium	Mycobacterium_tuberculosis	0	tuberculosis complex
1400916.3	1400916	10	WGS	Mycobacterium	Mycobacterium_tuberculosis	0	tuberculosis complex
1773.6233	1773	28	WGS	Mycobacterium	Mycobacterium_tuberculosis	0	tuberculosis complex
1421966.3	1421966	10	WGS	Mycobacterium	Mycobacterium_tuberculosis	0	tuberculosis complex
1773.4594	1773	89	WGS	Mycobacterium	Mycobacterium_tuberculosis	0	tuberculosis complex
1773.41	1773	10	WGS	Mycobacterium	Mycobacterium_tuberculosis	0	tuberculosis complex
1773.1766	1773	89	WGS	Mycobacterium	Mycobacterium_tuberculosis	0	tuberculosis complex
1773.4943	1773	10	WGS	Mycobacterium	Mycobacterium_tuberculosis	0	tuberculosis complex
1773.17875	1773	10	WGS	Mycobacterium	Mycobacterium_tuberculosis	0	tuberculosis complex
1773.7097	1773	10	WGS	Mycobacterium	Mycobacterium_tuberculosis	0	tuberculosis complex
1773.573	1773	97	WGS	Mycobacterium	Mycobacterium_tuberculosis	0	tuberculosis complex
1773.7891	1773	10	WGS	Mycobacterium	Mycobacterium_tuberculosis	0	tuberculosis complex
1773.5775	1773	92	WGS	Mycobacterium	Mycobacterium_tuberculosis	0	tuberculosis complex
1408967.4	1408967	10	WGS	Mycobacterium	Mycobacterium_tuberculosis	0	tuberculosis complex
1773.473	1773	74	WGS	Mycobacterium	Mycobacterium_tuberculosis	0	tuberculosis complex
1773.17606	1773	10	WGS	Mycobacterium	Mycobacterium_tuberculosis	0	tuberculosis complex
1773.6446	1773	36	WGS	Mycobacterium	Mycobacterium_tuberculosis	0	tuberculosis complex
1773.1915	1773	10	WGS	Mycobacterium	Mycobacterium_tuberculosis	0	tuberculosis complex
1773.1587	1773	10	WGS	Mycobacterium	Mycobacterium_tuberculosis	0	tuberculosis complex
1773.1113	1773	10	WGS	Mycobacterium	Mycobacterium_tuberculosis	0	tuberculosis complex
1773.4775	1773	10	WGS	Mycobacterium	Mycobacterium_tuberculosis	0	tuberculosis complex
1773.195	1773	10	WGS	Mycobacterium	Mycobacterium_tuberculosis	0	tuberculosis complex
1773.6403	1773	17	WGS	Mycobacterium	Mycobacterium_tuberculosis	0	tuberculosis complex
1773.17292	1773	10	WGS	Mycobacterium	Mycobacterium_tuberculosis	0	tuberculosis complex
1773.4058	1773	10	WGS	Mycobacterium	Mycobacterium_tuberculosis	0	tuberculosis complex
1773.9553	1773	10	WGS	Mycobacterium	Mycobacterium_tuberculosis	0	tuberculosis complex
1448513.3	1448513	10	WGS	Mycobacterium	Mycobacterium_tuberculosis	0	tuberculosis complex
1324292.3	1324292	18	WGS	Mycobacterium	Mycobacterium_tuberculosis	0	tuberculosis complex
1455291.3	1455291	10	WGS	Mycobacterium	Mycobacterium_tuberculosis	0	tuberculosis complex
1765.275	1765	70	WGS	Mycobacterium	Mycobacterium_tuberculosis	0	tuberculosis complex
1423550.3	1423550	10	WGS	Mycobacterium	Mycobacterium_tuberculosis	0	tuberculosis complex
1773.7702	1773	10	WGS	Mycobacterium	Mycobacterium_tuberculosis	0	tuberculosis complex
1423428.3	1423428	10	WGS	Mycobacterium	Mycobacterium_tuberculosis	0	tuberculosis complex
1448675.3	1448675	10	WGS	Mycobacterium	Mycobacterium_tuberculosis	0	tuberculosis complex
1773.1686	1773	10	WGS	Mycobacterium	Mycobacterium_tuberculosis	0	tuberculosis complex
1773.6396	1773	10	WGS	Mycobacterium	Mycobacterium_tuberculosis	0	tuberculosis complex
1354177.3	1354177	10	WGS	Mycobacterium	Mycobacterium_tuberculosis	0	tuberculosis complex
1423540.3	1423540	10	WGS	Mycobacterium	Mycobacterium_tuberculosis	0	tuberculosis complex
1773.17507	1773	10	WGS	Mycobacterium	Mycobacterium_tuberculosis	0	tuberculosis complex
1773.4431	1773	10	WGS	Mycobacterium	Mycobacterium_tuberculosis	0	tuberculosis complex
1773.3962	1773	10	WGS	Mycobacterium	Mycobacterium_tuberculosis	0	tuberculosis complex
1423438.3	1423438	10	WGS	Mycobacterium	Mycobacterium_tuberculosis	0	tuberculosis complex
1773.6702	1773	10	WGS	Mycobacterium	Mycobacterium_tuberculosis	0	tuberculosis complex
1773.17542	1773	10	WGS	Mycobacterium	Mycobacterium_tuberculosis	0	tuberculosis complex
1773.4474	1773	10	WGS	Mycobacterium	Mycobacterium_tuberculosis	0	tuberculosis complex
1448665.3	1448665	10	WGS	Mycobacterium	Mycobacterium_tuberculosis	0	tuberculosis complex
1438842.3	1438842	10	WGS	Mycobacterium	Mycobacterium_tuberculosis	0	tuberculosis complex
1773.4359	1773	10	WGS	Mycobacterium	Mycobacterium_tuberculosis	0	tuberculosis complex
1773.4788	1773	10	WGS	Mycobacterium	Mycobacterium_tuberculosis	0	tuberculosis complex
1397853.3	1397853	10	WGS	Mycobacterium	Mycobacterium_tuberculosis	0	tuberculosis complex
1773.6829	1773	10	WGS	Mycobacterium	Mycobacterium_tuberculosis	0	tuberculosis complex
1773.5788	1773	89	WGS	Mycobacterium	Mycobacterium_tuberculosis	0	tuberculosis complex
1773.899	1773	10	WGS	Mycobacterium	Mycobacterium_tuberculosis	0	tuberculosis complex
1773.1988	1773	84	WGS	Mycobacterium	Mycobacterium_tuberculosis	0	tuberculosis complex
1773.8283	1773	10	WGS	Mycobacterium	Mycobacterium_tuberculosis	0	tuberculosis complex
1765.309	1765	85	WGS	Mycobacterium	Mycobacterium_tuberculosis	0	tuberculosis complex
1448825.3	1448825	10	WGS	Mycobacterium	Mycobacterium_tuberculosis	0	tuberculosis complex
1773.5922	1773	10	WGS	Mycobacterium	Mycobacterium_tuberculosis	0	tuberculosis complex
1773.2471	1773	99	WGS	Mycobacterium	Mycobacterium_tuberculosis	0	tuberculosis complex
1773.7217	1773	10	WGS	Mycobacterium	Mycobacterium_tuberculosis	0	tuberculosis complex
1773.7683	1773	10	WGS	Mycobacterium	Mycobacterium_tuberculosis	0	tuberculosis complex
1773.676	1773	10	WGS	Mycobacterium	Mycobacterium_tuberculosis	0	tuberculosis complex
1773.7252	1773	10	WGS	Mycobacterium	Mycobacterium_tuberculosis	0	tuberculosis complex
1448835.3	1448835	10	WGS	Mycobacterium	Mycobacterium_tuberculosis	0	tuberculosis complex
1773.1707	1773	10	WGS	Mycobacterium	Mycobacterium_tuberculosis	0	tuberculosis complex
1773.6217	1773	10	WGS	Mycobacterium	Mycobacterium_tuberculosis	0	tuberculosis complex
1773.4922	1773	10	WGS	Mycobacterium	Mycobacterium_tuberculosis	0	tuberculosis complex
1773.17486	1773	10	WGS	Mycobacterium	Mycobacterium_tuberculosis	0	tuberculosis complex
1773.4124	1773	77	WGS	Mycobacterium	Mycobacterium_tuberculosis	0	tuberculosis complex
1773.1742	1773	10	WGS	Mycobacterium	Mycobacterium_tuberculosis	0	tuberculosis complex
1773.4967	1773	10	WGS	Mycobacterium	Mycobacterium_tuberculosis	0	tuberculosis complex
1773.6252	1773	10	WGS	Mycobacterium	Mycobacterium_tuberculosis	0	tuberculosis complex
1773.6683	1773	10	WGS	Mycobacterium	Mycobacterium_tuberculosis	0	tuberculosis complex
1354183.3	1354183	10	WGS	Mycobacterium	Mycobacterium_tuberculosis	0	tuberculosis complex
1448691.3	1448691	10	WGS	Mycobacterium	Mycobacterium_tuberculosis	0	tuberculosis complex
1773.1869	1773	90	WGS	Mycobacterium	Mycobacterium_tuberculosis	0	tuberculosis complex
1354193.3	1354193	10	WGS	Mycobacterium	Mycobacterium_tuberculosis	0	tuberculosis complex
1448681.3	1448681	10	WGS	Mycobacterium	Mycobacterium_tuberculosis	0	tuberculosis complex
1773.8302	1773	10	WGS	Mycobacterium	Mycobacterium_tuberculosis	0	tuberculosis complex
1765.424	1765	10	WGS	Mycobacterium	Mycobacterium_tuberculosis	0	tuberculosis complex
1773.277	1773	97	WGS	Mycobacterium	Mycobacterium_tuberculosis	0	tuberculosis complex
1773.7116	1773	10	WGS	Mycobacterium	Mycobacterium_tuberculosis	0	tuberculosis complex
1773.7955	1773	10	WGS	Mycobacterium	Mycobacterium_tuberculosis	0	tuberculosis complex
1324266.3	1324266	10	WGS	Mycobacterium	Mycobacterium_tuberculosis	0	tuberculosis complex
1773.7153	1773	10	WGS	Mycobacterium	Mycobacterium_tuberculosis	0	tuberculosis complex
1773.791	1773	10	WGS	Mycobacterium	Mycobacterium_tuberculosis	0	tuberculosis complex
1773.577	1773	10	WGS	Mycobacterium	Mycobacterium_tuberculosis	0	tuberculosis complex
1773.1894	1773	74	WGS	Mycobacterium	Mycobacterium_tuberculosis	0	tuberculosis complex
1324276.3	1324276	10	WGS	Mycobacterium	Mycobacterium_tuberculosis	0	tuberculosis complex
1773.6955	1773	15	WGS	Mycobacterium	Mycobacterium_tuberculosis	0	tuberculosis complex
1773.1092	1773	10	WGS	Mycobacterium	Mycobacterium_tuberculosis	0	tuberculosis complex
1773.6582	1773	10	WGS	Mycobacterium	Mycobacterium_tuberculosis	0	tuberculosis complex
1773.8046	1773	88	WGS	Mycobacterium	Mycobacterium_tuberculosis	0	tuberculosis complex
1773.8003	1773	10	WGS	Mycobacterium	Mycobacterium_tuberculosis	0	tuberculosis complex
1773.19692	1773	95	WGS	Mycobacterium	Mycobacterium_tuberculosis	0	tuberculosis complex
1773.20861	1773	88	WGS	Mycobacterium	Mycobacterium_tuberculosis	0	tuberculosis complex
1421992.3	1421992	10	WGS	Mycobacterium	Mycobacterium_tuberculosis	0	tuberculosis complex
1448436.3	1448436	10	WGS	Mycobacterium	Mycobacterium_tuberculosis	0	tuberculosis complex
1773.6848	1773	10	WGS	Mycobacterium	Mycobacterium_tuberculosis	0	tuberculosis complex
1773.4338	1773	10	WGS	Mycobacterium	Mycobacterium_tuberculosis	0	tuberculosis complex
115862.26	115862	83	WGS	Mycobacterium	Mycobacterium_tuberculosis	0	tuberculosis complex
1765.115	1765	85	WGS	Mycobacterium	Mycobacterium_tuberculosis	0	tuberculosis complex
1421982.3	1421982	10	WGS	Mycobacterium	Mycobacterium_tuberculosis	0	tuberculosis complex
1773.19436	1773	78	WGS	Mycobacterium	Mycobacterium_tuberculosis	0	tuberculosis complex
1427312.3	1427312	10	WGS	Mycobacterium	Mycobacterium_tuberculosis	0	tuberculosis complex
1773.5887	1773	89	WGS	Mycobacterium	Mycobacterium_tuberculosis	0	tuberculosis complex
1773.2903	1773	10	WGS	Mycobacterium	Mycobacterium_tuberculosis	0	tuberculosis complex
1773.4887	1773	91	WGS	Mycobacterium	Mycobacterium_tuberculosis	0	tuberculosis complex
1773.3946	1773	83	WGS	Mycobacterium	Mycobacterium_tuberculosis	0	tuberculosis complex
1427302.3	1427302	10	WGS	Mycobacterium	Mycobacterium_tuberculosis	0	tuberculosis complex
1773.4081	1773	86	WGS	Mycobacterium	Mycobacterium_tuberculosis	0	tuberculosis complex
1773.17566	1773	10	WGS	Mycobacterium	Mycobacterium_tuberculosis	0	tuberculosis complex
1773.1236	1773	50	WGS	Mycobacterium	Mycobacterium_tuberculosis	0	tuberculosis complex
1773.445	1773	80	WGS	Mycobacterium	Mycobacterium_tuberculosis	0	tuberculosis complex
1773.4039	1773	10	WGS	Mycobacterium	Mycobacterium_tuberculosis	0	tuberculosis complex
1773.2529	1773	89	WGS	Mycobacterium	Mycobacterium_tuberculosis	0	tuberculosis complex
1773.19859	1773	75	WGS	Mycobacterium	Mycobacterium_tuberculosis	0	tuberculosis complex
1773.5714	1773	10	WGS	Mycobacterium	Mycobacterium_tuberculosis	0	tuberculosis complex
1422007.3	1422007	10	WGS	Mycobacterium	Mycobacterium_tuberculosis	0	tuberculosis complex
1448750.3	1448750	10	WGS	Mycobacterium	Mycobacterium_tuberculosis	0	tuberculosis complex
1423475.3	1423475	10	WGS	Mycobacterium	Mycobacterium_tuberculosis	0	tuberculosis complex
1448628.3	1448628	10	WGS	Mycobacterium	Mycobacterium_tuberculosis	0	tuberculosis complex
1773.4714	1773	89	WGS	Mycobacterium	Mycobacterium_tuberculosis	0	tuberculosis complex
1773.17622	1773	10	WGS	Mycobacterium	Mycobacterium_tuberculosis	0	tuberculosis complex
1448740.3	1448740	10	WGS	Mycobacterium	Mycobacterium_tuberculosis	0	tuberculosis complex
1422017.3	1422017	10	WGS	Mycobacterium	Mycobacterium_tuberculosis	0	tuberculosis complex
1773.1931	1773	76	WGS	Mycobacterium	Mycobacterium_tuberculosis	0	tuberculosis complex
1773.6462	1773	10	WGS	Mycobacterium	Mycobacterium_tuberculosis	0	tuberculosis complex
1423465.3	1423465	10	WGS	Mycobacterium	Mycobacterium_tuberculosis	0	tuberculosis complex
1773.4751	1773	10	WGS	Mycobacterium	Mycobacterium_tuberculosis	0	tuberculosis complex
1773.6427	1773	10	WGS	Mycobacterium	Mycobacterium_tuberculosis	0	tuberculosis complex
1773.3241	1773	10	WGS	Mycobacterium	Mycobacterium_tuberculosis	0	tuberculosis complex
1773.1974	1773	89	WGS	Mycobacterium	Mycobacterium_tuberculosis	0	tuberculosis complex
1448638.3	1448638	10	WGS	Mycobacterium	Mycobacterium_tuberculosis	0	tuberculosis complex
1773.438	1773	10	WGS	Mycobacterium	Mycobacterium_tuberculosis	0	tuberculosis complex
1354158.3	1354158	10	WGS	Mycobacterium	Mycobacterium_tuberculosis	0	tuberculosis complex
1773.6372	1773	10	WGS	Mycobacterium	Mycobacterium_tuberculosis	0	tuberculosis complex
1773.4847	1773	10	WGS	Mycobacterium	Mycobacterium_tuberculosis	0	tuberculosis complex
1773.4004	1773	10	WGS	Mycobacterium	Mycobacterium_tuberculosis	0	tuberculosis complex
1448732.3	1448732	10	WGS	Mycobacterium	Mycobacterium_tuberculosis	0	tuberculosis complex
1422065.3	1422065	10	WGS	Mycobacterium	Mycobacterium_tuberculosis	0	tuberculosis complex
1773.6337	1773	10	WGS	Mycobacterium	Mycobacterium_tuberculosis	0	tuberculosis complex
1773.17177	1773	10	WGS	Mycobacterium	Mycobacterium_tuberculosis	0	tuberculosis complex
1773.449	1773	10	WGS	Mycobacterium	Mycobacterium_tuberculosis	0	tuberculosis complex
1773.2986	1773	95	WGS	Mycobacterium	Mycobacterium_tuberculosis	0	tuberculosis complex
1773.7372	1773	10	WGS	Mycobacterium	Mycobacterium_tuberculosis	0	tuberculosis complex
1354148.3	1354148	10	WGS	Mycobacterium	Mycobacterium_tuberculosis	0	tuberculosis complex
1422075.3	1422075	10	WGS	Mycobacterium	Mycobacterium_tuberculosis	0	tuberculosis complex
1773.7337	1773	61	WGS	Mycobacterium	Mycobacterium_tuberculosis	0	tuberculosis complex
1773.2551	1773	96	WGS	Mycobacterium	Mycobacterium_tuberculosis	0	tuberculosis complex
1773.5802	1773	10	WGS	Mycobacterium	Mycobacterium_tuberculosis	0	tuberculosis complex
1397914.3	1397914	20	WGS	Mycobacterium	Mycobacterium_tuberculosis	0	tuberculosis complex
1773.7888	1773	10	WGS	Mycobacterium	Mycobacterium_tuberculosis	0	tuberculosis complex
1773.8222	1773	10	WGS	Mycobacterium	Mycobacterium_tuberculosis	0	tuberculosis complex
1773.19062	1773	10	WGS	Mycobacterium	Mycobacterium_tuberculosis	0	tuberculosis complex
1773.23394	1773	81	WGS	Mycobacterium	Mycobacterium_tuberculosis	0	tuberculosis complex
1773.19864	1773	78	WGS	Mycobacterium	Mycobacterium_tuberculosis	0	tuberculosis complex
1773.19027	1773	85	WGS	Mycobacterium	Mycobacterium_tuberculosis	0	tuberculosis complex
1397904.3	1397904	10	WGS	Mycobacterium	Mycobacterium_tuberculosis	0	tuberculosis complex
1773.1949	1773	10	WGS	Mycobacterium	Mycobacterium_tuberculosis	0	tuberculosis complex
1773.4729	1773	10	WGS	Mycobacterium	Mycobacterium_tuberculosis	0	tuberculosis complex
1773.4305	1773	78	WGS	Mycobacterium	Mycobacterium_tuberculosis	0	tuberculosis complex
1773.17233	1773	10	WGS	Mycobacterium	Mycobacterium_tuberculosis	0	tuberculosis complex
1773.4791	1773	92	WGS	Mycobacterium	Mycobacterium_tuberculosis	0	tuberculosis complex
1773.434	1773	10	WGS	Mycobacterium	Mycobacterium_tuberculosis	0	tuberculosis complex
1773.1526	1773	10	WGS	Mycobacterium	Mycobacterium_tuberculosis	0	tuberculosis complex
1773.17276	1773	10	WGS	Mycobacterium	Mycobacterium_tuberculosis	0	tuberculosis complex
1408958.4	1408958	10	WGS	Mycobacterium	Mycobacterium_tuberculosis	0	tuberculosis complex
1773.6036	1773	10	WGS	Mycobacterium	Mycobacterium_tuberculosis	0	tuberculosis complex
1427208.3	1427208	10	WGS	Mycobacterium	Mycobacterium_tuberculosis	0	tuberculosis complex
1773.19899	1773	10	WGS	Mycobacterium	Mycobacterium_tuberculosis	0	tuberculosis complex
1773.2615	1773	79	WGS	Mycobacterium	Mycobacterium_tuberculosis	0	tuberculosis complex
1773.7073	1773	10	WGS	Mycobacterium	Mycobacterium_tuberculosis	0	tuberculosis complex
1408948.4	1408948	10	WGS	Mycobacterium	Mycobacterium_tuberculosis	0	tuberculosis complex
1773.7875	1773	10	WGS	Mycobacterium	Mycobacterium_tuberculosis	0	tuberculosis complex
1773.7036	1773	10	WGS	Mycobacterium	Mycobacterium_tuberculosis	0	tuberculosis complex
1773.265	1773	98	WGS	Mycobacterium	Mycobacterium_tuberculosis	0	tuberculosis complex
1427218.3	1427218	10	WGS	Mycobacterium	Mycobacterium_tuberculosis	0	tuberculosis complex
1773.5791	1773	10	WGS	Mycobacterium	Mycobacterium_tuberculosis	0	tuberculosis complex
1773.8123	1773	10	WGS	Mycobacterium	Mycobacterium_tuberculosis	0	tuberculosis complex
1267359.3	1267359	10	WGS	Mycobacterium	Mycobacterium_tuberculosis	0	tuberculosis complex
1448454.3	1448454	10	WGS	Mycobacterium	Mycobacterium_tuberculosis	0	tuberculosis complex
1773.8166	1773	10	WGS	Mycobacterium	Mycobacterium_tuberculosis	0	tuberculosis complex
1773.18363	1773	10	WGS	Mycobacterium	Mycobacterium_tuberculosis	0	tuberculosis complex
1773.20777	1773	80	WGS	Mycobacterium	Mycobacterium_tuberculosis	0	tuberculosis complex
1773.4428	1773	10	WGS	Mycobacterium	Mycobacterium_tuberculosis	0	tuberculosis complex
1773.7968	1773	10	WGS	Mycobacterium	Mycobacterium_tuberculosis	0	tuberculosis complex
1773.20904	1773	94	WGS	Mycobacterium	Mycobacterium_tuberculosis	0	tuberculosis complex
1773.6968	1773	10	WGS	Mycobacterium	Mycobacterium_tuberculosis	0	tuberculosis complex
1421949.3	1421949	10	WGS	Mycobacterium	Mycobacterium_tuberculosis	0	tuberculosis complex
1773.17446	1773	10	WGS	Mycobacterium	Mycobacterium_tuberculosis	0	tuberculosis complex
1400939.3	1400939	10	WGS	Mycobacterium	Mycobacterium_tuberculosis	0	tuberculosis complex
1773.6292	1773	10	WGS	Mycobacterium	Mycobacterium_tuberculosis	0	tuberculosis complex
1773.1782	1773	10	WGS	Mycobacterium	Mycobacterium_tuberculosis	0	tuberculosis complex
1773.6643	1773	10	WGS	Mycobacterium	Mycobacterium_tuberculosis	0	tuberculosis complex
1400929.3	1400929	10	WGS	Mycobacterium	Mycobacterium_tuberculosis	0	tuberculosis complex
1773.7606	1773	10	WGS	Mycobacterium	Mycobacterium_tuberculosis	0	tuberculosis complex
1421959.3	1421959	10	WGS	Mycobacterium	Mycobacterium_tuberculosis	0	tuberculosis complex
1773.7292	1773	10	WGS	Mycobacterium	Mycobacterium_tuberculosis	0	tuberculosis complex
1773.8086	1773	10	WGS	Mycobacterium	Mycobacterium_tuberculosis	0	tuberculosis complex
1773.21697	1773	87	WGS	Mycobacterium	Mycobacterium_tuberculosis	0	tuberculosis complex
1447478.3	1447478	10	WGS	Mycobacterium	Mycobacterium_tuberculosis	0	tuberculosis complex
1773.4119	1773	82	WGS	Mycobacterium	Mycobacterium_tuberculosis	0	tuberculosis complex
1773.1854	1773	88	WGS	Mycobacterium	Mycobacterium_tuberculosis	0	tuberculosis complex
1773.6507	1773	10	WGS	Mycobacterium	Mycobacterium_tuberculosis	0	tuberculosis complex
1773.6995	1773	10	WGS	Mycobacterium	Mycobacterium_tuberculosis	0	tuberculosis complex
1773.6542	1773	10	WGS	Mycobacterium	Mycobacterium_tuberculosis	0	tuberculosis complex
1773.1811	1773	10	WGS	Mycobacterium	Mycobacterium_tuberculosis	0	tuberculosis complex
1773.1052	1773	10	WGS	Mycobacterium	Mycobacterium_tuberculosis	0	tuberculosis complex
1773.6193	1773	10	WGS	Mycobacterium	Mycobacterium_tuberculosis	0	tuberculosis complex
1773.7995	1773	10	WGS	Mycobacterium	Mycobacterium_tuberculosis	0	tuberculosis complex
1773.7507	1773	10	WGS	Mycobacterium	Mycobacterium_tuberculosis	0	tuberculosis complex
537210.6	537210	10	WGS	Mycobacterium	Mycobacterium_tuberculosis	0	tuberculosis complex
1773.7193	1773	84	WGS	Mycobacterium	Mycobacterium_tuberculosis	0	tuberculosis complex
1773.7542	1773	10	WGS	Mycobacterium	Mycobacterium_tuberculosis	0	tuberculosis complex
1418254.3	1418254	10	WGS	Mycobacterium	Mycobacterium_tuberculosis	0	tuberculosis complex
1423488.3	1423488	10	WGS	Mycobacterium	Mycobacterium_tuberculosis	0	tuberculosis complex
1773.2979	1773	94	WGS	Mycobacterium	Mycobacterium_tuberculosis	0	tuberculosis complex
1773.1209	1773	10	WGS	Mycobacterium	Mycobacterium_tuberculosis	0	tuberculosis complex
1402590.3	1402590	10	WGS	Mycobacterium	Mycobacterium_tuberculosis	0	tuberculosis complex
1773.6719	1773	32	WGS	Mycobacterium	Mycobacterium_tuberculosis	0	tuberculosis complex
1773.17188	1773	10	WGS	Mycobacterium	Mycobacterium_tuberculosis	0	tuberculosis complex
1773.3979	1773	87	WGS	Mycobacterium	Mycobacterium_tuberculosis	0	tuberculosis complex
1423498.3	1423498	10	WGS	Mycobacterium	Mycobacterium_tuberculosis	0	tuberculosis complex
1773.17231	1773	10	WGS	Mycobacterium	Mycobacterium_tuberculosis	0	tuberculosis complex
1773.4307	1773	10	WGS	Mycobacterium	Mycobacterium_tuberculosis	0	tuberculosis complex
1773.6832	1773	10	WGS	Mycobacterium	Mycobacterium_tuberculosis	0	tuberculosis complex
1773.6071	1773	10	WGS	Mycobacterium	Mycobacterium_tuberculosis	0	tuberculosis complex
1773.4793	1773	85	WGS	Mycobacterium	Mycobacterium_tuberculosis	0	tuberculosis complex
1773.6877	1773	10	WGS	Mycobacterium	Mycobacterium_tuberculosis	0	tuberculosis complex
1773.17274	1773	10	WGS	Mycobacterium	Mycobacterium_tuberculosis	0	tuberculosis complex
1773.4342	1773	10	WGS	Mycobacterium	Mycobacterium_tuberculosis	0	tuberculosis complex
1773.6034	1773	10	WGS	Mycobacterium	Mycobacterium_tuberculosis	0	tuberculosis complex
1773.8298	1773	10	WGS	Mycobacterium	Mycobacterium_tuberculosis	0	tuberculosis complex
1773.21058	1773	10	WGS	Mycobacterium	Mycobacterium_tuberculosis	0	tuberculosis complex
1773.7071	1773	10	WGS	Mycobacterium	Mycobacterium_tuberculosis	0	tuberculosis complex
1773.7877	1773	10	WGS	Mycobacterium	Mycobacterium_tuberculosis	0	tuberculosis complex
1773.5793	1773	10	WGS	Mycobacterium	Mycobacterium_tuberculosis	0	tuberculosis complex
1773.8265	1773	10	WGS	Mycobacterium	Mycobacterium_tuberculosis	0	tuberculosis complex
1773.19866	1773	10	WGS	Mycobacterium	Mycobacterium_tuberculosis	0	tuberculosis complex
1427297.3	1427297	10	WGS	Mycobacterium	Mycobacterium_tuberculosis	0	tuberculosis complex
1773.19025	1773	10	WGS	Mycobacterium	Mycobacterium_tuberculosis	0	tuberculosis complex
1773.17289	1773	10	WGS	Mycobacterium	Mycobacterium_tuberculosis	0	tuberculosis complex
1773.6418	1773	10	WGS	Mycobacterium	Mycobacterium_tuberculosis	0	tuberculosis complex
1773.1108	1773	10	WGS	Mycobacterium	Mycobacterium_tuberculosis	0	tuberculosis complex
1427287.3	1427287	10	WGS	Mycobacterium	Mycobacterium_tuberculosis	0	tuberculosis complex
1773.637	1773	42	WGS	Mycobacterium	Mycobacterium_tuberculosis	0	tuberculosis complex
1773.4845	1773	10	WGS	Mycobacterium	Mycobacterium_tuberculosis	0	tuberculosis complex
1773.4006	1773	10	WGS	Mycobacterium	Mycobacterium_tuberculosis	0	tuberculosis complex
1324222.3	1324222	10	WGS	Mycobacterium	Mycobacterium_tuberculosis	0	tuberculosis complex
1773.3984	1773	10	WGS	Mycobacterium	Mycobacterium_tuberculosis	0	tuberculosis complex
1773.17936	1773	10	WGS	Mycobacterium	Mycobacterium_tuberculosis	0	tuberculosis complex
1773.48	1773	10	WGS	Mycobacterium	Mycobacterium_tuberculosis	0	tuberculosis complex
1773.6335	1773	10	WGS	Mycobacterium	Mycobacterium_tuberculosis	0	tuberculosis complex
1773.4043	1773	10	WGS	Mycobacterium	Mycobacterium_tuberculosis	0	tuberculosis complex
1773.17175	1773	10	WGS	Mycobacterium	Mycobacterium_tuberculosis	0	tuberculosis complex
1773.4492	1773	86	WGS	Mycobacterium	Mycobacterium_tuberculosis	0	tuberculosis complex
1773.19708	1773	86	WGS	Mycobacterium	Mycobacterium_tuberculosis	0	tuberculosis complex
1324232.3	1324232	10	WGS	Mycobacterium	Mycobacterium_tuberculosis	0	tuberculosis complex
1773.7335	1773	10	WGS	Mycobacterium	Mycobacterium_tuberculosis	0	tuberculosis complex
1773.58	1773	89	WGS	Mycobacterium	Mycobacterium_tuberculosis	0	tuberculosis complex
1400877.3	1400877	10	WGS	Mycobacterium	Mycobacterium_tuberculosis	0	tuberculosis complex
1773.1856	1773	10	WGS	Mycobacterium	Mycobacterium_tuberculosis	0	tuberculosis complex
1773.6997	1773	10	WGS	Mycobacterium	Mycobacterium_tuberculosis	0	tuberculosis complex
1773.654	1773	10	WGS	Mycobacterium	Mycobacterium_tuberculosis	0	tuberculosis complex
1773.1813	1773	10	WGS	Mycobacterium	Mycobacterium_tuberculosis	0	tuberculosis complex
1773.105	1773	10	WGS	Mycobacterium	Mycobacterium_tuberculosis	0	tuberculosis complex
1773.6191	1773	10	WGS	Mycobacterium	Mycobacterium_tuberculosis	0	tuberculosis complex
1773.7997	1773	10	WGS	Mycobacterium	Mycobacterium_tuberculosis	0	tuberculosis complex
1773.7505	1773	10	WGS	Mycobacterium	Mycobacterium_tuberculosis	0	tuberculosis complex
1773.7191	1773	67	WGS	Mycobacterium	Mycobacterium_tuberculosis	0	tuberculosis complex
1773.754	1773	10	WGS	Mycobacterium	Mycobacterium_tuberculosis	0	tuberculosis complex
1448472.3	1448472	10	WGS	Mycobacterium	Mycobacterium_tuberculosis	0	tuberculosis complex
1773.8084	1773	95	WGS	Mycobacterium	Mycobacterium_tuberculosis	0	tuberculosis complex
1773.21695	1773	98	WGS	Mycobacterium	Mycobacterium_tuberculosis	0	tuberculosis complex
1773.7228	1773	10	WGS	Mycobacterium	Mycobacterium_tuberculosis	0	tuberculosis complex
1448462.3	1448462	10	WGS	Mycobacterium	Mycobacterium_tuberculosis	0	tuberculosis complex
1773.1738	1773	10	WGS	Mycobacterium	Mycobacterium_tuberculosis	0	tuberculosis complex
1455288.3	1455288	10	WGS	Mycobacterium	Mycobacterium_tuberculosis	0	tuberculosis complex
1773.1314	1773	10	WGS	Mycobacterium	Mycobacterium_tuberculosis	0	tuberculosis complex
1773.17444	1773	10	WGS	Mycobacterium	Mycobacterium_tuberculosis	0	tuberculosis complex
1423549.3	1423549	10	WGS	Mycobacterium	Mycobacterium_tuberculosis	0	tuberculosis complex
1448714.3	1448714	10	WGS	Mycobacterium	Mycobacterium_tuberculosis	0	tuberculosis complex
1773.6604	1773	10	WGS	Mycobacterium	Mycobacterium_tuberculosis	0	tuberculosis complex
1773.178	1773	80	WGS	Mycobacterium	Mycobacterium_tuberculosis	0	tuberculosis complex
1423431.3	1423431	10	WGS	Mycobacterium	Mycobacterium_tuberculosis	0	tuberculosis complex
1773.4537	1773	82	WGS	Mycobacterium	Mycobacterium_tuberculosis	0	tuberculosis complex
1773.17401	1773	10	WGS	Mycobacterium	Mycobacterium_tuberculosis	0	tuberculosis complex
1773.3027	1773	97	WGS	Mycobacterium	Mycobacterium_tuberculosis	0	tuberculosis complex
1773.6641	1773	10	WGS	Mycobacterium	Mycobacterium_tuberculosis	0	tuberculosis complex
1423559.3	1423559	10	WGS	Mycobacterium	Mycobacterium_tuberculosis	0	tuberculosis complex
1773.2821	1773	10	WGS	Mycobacterium	Mycobacterium_tuberculosis	0	tuberculosis complex
1773.7604	1773	10	WGS	Mycobacterium	Mycobacterium_tuberculosis	0	tuberculosis complex
1448704.3	1448704	10	WGS	Mycobacterium	Mycobacterium_tuberculosis	0	tuberculosis complex
1422053.3	1422053	10	WGS	Mycobacterium	Mycobacterium_tuberculosis	0	tuberculosis complex
1773.729	1773	10	WGS	Mycobacterium	Mycobacterium_tuberculosis	0	tuberculosis complex
1397932.3	1397932	10	WGS	Mycobacterium	Mycobacterium_tuberculosis	0	tuberculosis complex
1773.199	1773	10	WGS	Mycobacterium	Mycobacterium_tuberculosis	0	tuberculosis complex
1773.7129	1773	10	WGS	Mycobacterium	Mycobacterium_tuberculosis	0	tuberculosis complex
1773.20906	1773	84	WGS	Mycobacterium	Mycobacterium_tuberculosis	0	tuberculosis complex
1773.1439	1773	10	WGS	Mycobacterium	Mycobacterium_tuberculosis	0	tuberculosis complex
1773.6639	1773	10	WGS	Mycobacterium	Mycobacterium_tuberculosis	0	tuberculosis complex
1773.1329	1773	10	WGS	Mycobacterium	Mycobacterium_tuberculosis	0	tuberculosis complex
1773.17479	1773	10	WGS	Mycobacterium	Mycobacterium_tuberculosis	0	tuberculosis complex
1773.8044	1773	96	WGS	Mycobacterium	Mycobacterium_tuberculosis	0	tuberculosis complex
1397940.3	1397940	10	WGS	Mycobacterium	Mycobacterium_tuberculosis	0	tuberculosis complex
1438829.3	1438829	10	WGS	Mycobacterium	Mycobacterium_tuberculosis	0	tuberculosis complex
1773.2859	1773	94	WGS	Mycobacterium	Mycobacterium_tuberculosis	0	tuberculosis complex
1773.8001	1773	10	WGS	Mycobacterium	Mycobacterium_tuberculosis	0	tuberculosis complex
1773.7639	1773	10	WGS	Mycobacterium	Mycobacterium_tuberculosis	0	tuberculosis complex
1447485.3	1447485	10	WGS	Mycobacterium	Mycobacterium_tuberculosis	0	tuberculosis complex
1773.7114	1773	10	WGS	Mycobacterium	Mycobacterium_tuberculosis	0	tuberculosis complex
1773.2772	1773	10	WGS	Mycobacterium	Mycobacterium_tuberculosis	0	tuberculosis complex
1448776.3	1448776	10	WGS	Mycobacterium	Mycobacterium_tuberculosis	0	tuberculosis complex
1422021.3	1422021	10	WGS	Mycobacterium	Mycobacterium_tuberculosis	0	tuberculosis complex
1773.53	1773	10	WGS	Mycobacterium	Mycobacterium_tuberculosis	0	tuberculosis complex
1423453.3	1423453	10	WGS	Mycobacterium	Mycobacterium_tuberculosis	0	tuberculosis complex
1773.7151	1773	10	WGS	Mycobacterium	Mycobacterium_tuberculosis	0	tuberculosis complex
1773.7912	1773	10	WGS	Mycobacterium	Mycobacterium_tuberculosis	0	tuberculosis complex
1773.758	1773	75	WGS	Mycobacterium	Mycobacterium_tuberculosis	0	tuberculosis complex
1773.1896	1773	10	WGS	Mycobacterium	Mycobacterium_tuberculosis	0	tuberculosis complex
1447495.3	1447495	10	WGS	Mycobacterium	Mycobacterium_tuberculosis	0	tuberculosis complex
1773.1404	1773	10	WGS	Mycobacterium	Mycobacterium_tuberculosis	0	tuberculosis complex
1448766.3	1448766	10	WGS	Mycobacterium	Mycobacterium_tuberculosis	0	tuberculosis complex
1773.109	1773	10	WGS	Mycobacterium	Mycobacterium_tuberculosis	0	tuberculosis complex
1773.658	1773	10	WGS	Mycobacterium	Mycobacterium_tuberculosis	0	tuberculosis complex
1417014.3	1417014	76	WGS	Mycobacterium	Mycobacterium_tuberculosis	0	tuberculosis complex
1423443.3	1423443	10	WGS	Mycobacterium	Mycobacterium_tuberculosis	0	tuberculosis complex
1773.6912	1773	10	WGS	Mycobacterium	Mycobacterium_tuberculosis	0	tuberculosis complex
1773.17311	1773	10	WGS	Mycobacterium	Mycobacterium_tuberculosis	0	tuberculosis complex
1773.1441	1773	10	WGS	Mycobacterium	Mycobacterium_tuberculosis	0	tuberculosis complex
1448410.3	1448410	10	WGS	Mycobacterium	Mycobacterium_tuberculosis	0	tuberculosis complex
1773.20983	1773	10	WGS	Mycobacterium	Mycobacterium_tuberculosis	0	tuberculosis complex
1448400.3	1448400	10	WGS	Mycobacterium	Mycobacterium_tuberculosis	0	tuberculosis complex
1773.7538	1773	10	WGS	Mycobacterium	Mycobacterium_tuberculosis	0	tuberculosis complex
1773.83	1773	10	WGS	Mycobacterium	Mycobacterium_tuberculosis	0	tuberculosis complex
1773.631	1773	10	WGS	Mycobacterium	Mycobacterium_tuberculosis	0	tuberculosis complex
1773.592	1773	10	WGS	Mycobacterium	Mycobacterium_tuberculosis	0	tuberculosis complex
1773.7215	1773	10	WGS	Mycobacterium	Mycobacterium_tuberculosis	0	tuberculosis complex
1773.2473	1773	93	WGS	Mycobacterium	Mycobacterium_tuberculosis	0	tuberculosis complex
1773.7681	1773	10	WGS	Mycobacterium	Mycobacterium_tuberculosis	0	tuberculosis complex
1773.725	1773	77	WGS	Mycobacterium	Mycobacterium_tuberculosis	0	tuberculosis complex
1773.4163	1773	89	WGS	Mycobacterium	Mycobacterium_tuberculosis	0	tuberculosis complex
1773.6215	1773	10	WGS	Mycobacterium	Mycobacterium_tuberculosis	0	tuberculosis complex
1773.492	1773	10	WGS	Mycobacterium	Mycobacterium_tuberculosis	0	tuberculosis complex
1427324.3	1427324	10	WGS	Mycobacterium	Mycobacterium_tuberculosis	0	tuberculosis complex
1773.4126	1773	10	WGS	Mycobacterium	Mycobacterium_tuberculosis	0	tuberculosis complex
1773.1391	1773	10	WGS	Mycobacterium	Mycobacterium_tuberculosis	0	tuberculosis complex
1773.19018	1773	79	WGS	Mycobacterium	Mycobacterium_tuberculosis	0	tuberculosis complex
1773.5716	1773	66	WGS	Mycobacterium	Mycobacterium_tuberculosis	0	tuberculosis complex
1324240.3	1324240	10	WGS	Mycobacterium	Mycobacterium_tuberculosis	0	tuberculosis complex
1773.4716	1773	10	WGS	Mycobacterium	Mycobacterium_tuberculosis	0	tuberculosis complex
1773.1933	1773	10	WGS	Mycobacterium	Mycobacterium_tuberculosis	0	tuberculosis complex
1773.646	1773	10	WGS	Mycobacterium	Mycobacterium_tuberculosis	0	tuberculosis complex
1773.4753	1773	10	WGS	Mycobacterium	Mycobacterium_tuberculosis	0	tuberculosis complex
1773.6425	1773	10	WGS	Mycobacterium	Mycobacterium_tuberculosis	0	tuberculosis complex
1773.1976	1773	91	WGS	Mycobacterium	Mycobacterium_tuberculosis	0	tuberculosis complex
1773.4382	1773	10	WGS	Mycobacterium	Mycobacterium_tuberculosis	0	tuberculosis complex
1773.1618	1773	10	WGS	Mycobacterium	Mycobacterium_tuberculosis	0	tuberculosis complex
1773.6308	1773	10	WGS	Mycobacterium	Mycobacterium_tuberculosis	0	tuberculosis complex
1773.4878	1773	80	WGS	Mycobacterium	Mycobacterium_tuberculosis	0	tuberculosis complex
1773.7308	1773	10	WGS	Mycobacterium	Mycobacterium_tuberculosis	0	tuberculosis complex
1448394.3	1448394	10	WGS	Mycobacterium	Mycobacterium_tuberculosis	0	tuberculosis complex
1448803.3	1448803	10	WGS	Mycobacterium	Mycobacterium_tuberculosis	0	tuberculosis complex
1773.5885	1773	10	WGS	Mycobacterium	Mycobacterium_tuberculosis	0	tuberculosis complex
1427193.3	1427193	10	WGS	Mycobacterium	Mycobacterium_tuberculosis	0	tuberculosis complex
1773.3	1773	10	WGS	Mycobacterium	Mycobacterium_tuberculosis	0	tuberculosis complex
1773.4885	1773	81	WGS	Mycobacterium	Mycobacterium_tuberculosis	0	tuberculosis complex
1438890.3	1438890	10	WGS	Mycobacterium	Mycobacterium_tuberculosis	0	tuberculosis complex
1448813.3	1448813	10	WGS	Mycobacterium	Mycobacterium_tuberculosis	0	tuberculosis complex
1773.10872	1773	75	WGS	Mycobacterium	Mycobacterium_tuberculosis	0	tuberculosis complex
1773.4417	1773	10	WGS	Mycobacterium	Mycobacterium_tuberculosis	0	tuberculosis complex
1773.17521	1773	10	WGS	Mycobacterium	Mycobacterium_tuberculosis	0	tuberculosis complex
1773.4083	1773	83	WGS	Mycobacterium	Mycobacterium_tuberculosis	0	tuberculosis complex
1397881.3	1397881	10	WGS	Mycobacterium	Mycobacterium_tuberculosis	0	tuberculosis complex
1427183.3	1427183	10	WGS	Mycobacterium	Mycobacterium_tuberculosis	0	tuberculosis complex
1773.4452	1773	10	WGS	Mycobacterium	Mycobacterium_tuberculosis	0	tuberculosis complex
1773.17564	1773	10	WGS	Mycobacterium	Mycobacterium_tuberculosis	0	tuberculosis complex
1773.17249	1773	10	WGS	Mycobacterium	Mycobacterium_tuberculosis	0	tuberculosis complex
1422098.3	1422098	10	WGS	Mycobacterium	Mycobacterium_tuberculosis	0	tuberculosis complex
1422088.3	1422088	10	WGS	Mycobacterium	Mycobacterium_tuberculosis	0	tuberculosis complex
1773.19434	1773	84	WGS	Mycobacterium	Mycobacterium_tuberculosis	0	tuberculosis complex
1354141.3	1354141	10	WGS	Mycobacterium	Mycobacterium_tuberculosis	0	tuberculosis complex
1423576.3	1423576	10	WGS	Mycobacterium	Mycobacterium_tuberculosis	0	tuberculosis complex
1773.7231	1773	10	WGS	Mycobacterium	Mycobacterium_tuberculosis	0	tuberculosis complex
1773.5904	1773	10	WGS	Mycobacterium	Mycobacterium_tuberculosis	0	tuberculosis complex
1773.7274	1773	10	WGS	Mycobacterium	Mycobacterium_tuberculosis	0	tuberculosis complex
1448653.3	1448653	10	WGS	Mycobacterium	Mycobacterium_tuberculosis	0	tuberculosis complex
1422104.3	1422104	10	WGS	Mycobacterium	Mycobacterium_tuberculosis	0	tuberculosis complex
1354151.3	1354151	10	WGS	Mycobacterium	Mycobacterium_tuberculosis	0	tuberculosis complex
1423566.3	1423566	10	WGS	Mycobacterium	Mycobacterium_tuberculosis	0	tuberculosis complex
1773.4147	1773	10	WGS	Mycobacterium	Mycobacterium_tuberculosis	0	tuberculosis complex
1773.4904	1773	86	WGS	Mycobacterium	Mycobacterium_tuberculosis	0	tuberculosis complex
1773.4596	1773	82	WGS	Mycobacterium	Mycobacterium_tuberculosis	0	tuberculosis complex
1773.1764	1773	82	WGS	Mycobacterium	Mycobacterium_tuberculosis	0	tuberculosis complex
1773.4102	1773	10	WGS	Mycobacterium	Mycobacterium_tuberculosis	0	tuberculosis complex
1448643.3	1448643	10	WGS	Mycobacterium	Mycobacterium_tuberculosis	0	tuberculosis complex
1773.4941	1773	10	WGS	Mycobacterium	Mycobacterium_tuberculosis	0	tuberculosis complex
1773.6188	1773	10	WGS	Mycobacterium	Mycobacterium_tuberculosis	0	tuberculosis complex
1773.1049	1773	10	WGS	Mycobacterium	Mycobacterium_tuberculosis	0	tuberculosis complex
1438874.3	1438874	10	WGS	Mycobacterium	Mycobacterium_tuberculosis	0	tuberculosis complex
1773.7559	1773	56	WGS	Mycobacterium	Mycobacterium_tuberculosis	0	tuberculosis complex
1773.7188	1773	73	WGS	Mycobacterium	Mycobacterium_tuberculosis	0	tuberculosis complex
1773.8361	1773	10	WGS	Mycobacterium	Mycobacterium_tuberculosis	0	tuberculosis complex
1773.713	1773	10	WGS	Mycobacterium	Mycobacterium_tuberculosis	0	tuberculosis complex
1773.7973	1773	10	WGS	Mycobacterium	Mycobacterium_tuberculosis	0	tuberculosis complex
1773.5697	1773	10	WGS	Mycobacterium	Mycobacterium_tuberculosis	0	tuberculosis complex
1408941.4	1408941	10	WGS	Mycobacterium	Mycobacterium_tuberculosis	0	tuberculosis complex
1773.2713	1773	10	WGS	Mycobacterium	Mycobacterium_tuberculosis	0	tuberculosis complex
1773.7175	1773	10	WGS	Mycobacterium	Mycobacterium_tuberculosis	0	tuberculosis complex
1773.7936	1773	10	WGS	Mycobacterium	Mycobacterium_tuberculosis	0	tuberculosis complex
1295805.3	1295805	10	WGS	Mycobacterium	Mycobacterium_tuberculosis	0	tuberculosis complex
1773.4697	1773	89	WGS	Mycobacterium	Mycobacterium_tuberculosis	0	tuberculosis complex
1773.6973	1773	10	WGS	Mycobacterium	Mycobacterium_tuberculosis	0	tuberculosis complex
1773.6175	1773	10	WGS	Mycobacterium	Mycobacterium_tuberculosis	0	tuberculosis complex
1408951.4	1408951	10	WGS	Mycobacterium	Mycobacterium_tuberculosis	0	tuberculosis complex
1773.6936	1773	10	WGS	Mycobacterium	Mycobacterium_tuberculosis	0	tuberculosis complex
1773.6658	1773	10	WGS	Mycobacterium	Mycobacterium_tuberculosis	0	tuberculosis complex
1773.17418	1773	10	WGS	Mycobacterium	Mycobacterium_tuberculosis	0	tuberculosis complex
1773.1799	1773	10	WGS	Mycobacterium	Mycobacterium_tuberculosis	0	tuberculosis complex
1773.6289	1773	10	WGS	Mycobacterium	Mycobacterium_tuberculosis	0	tuberculosis complex
1448535.3	1448535	10	WGS	Mycobacterium	Mycobacterium_tuberculosis	0	tuberculosis complex
1773.7289	1773	10	WGS	Mycobacterium	Mycobacterium_tuberculosis	0	tuberculosis complex
1773.8025	1773	78	WGS	Mycobacterium	Mycobacterium_tuberculosis	0	tuberculosis complex
1773.2838	1773	98	WGS	Mycobacterium	Mycobacterium_tuberculosis	0	tuberculosis complex
1773.20847	1773	99	WGS	Mycobacterium	Mycobacterium_tuberculosis	0	tuberculosis complex
1773.6068	1773	10	WGS	Mycobacterium	Mycobacterium_tuberculosis	0	tuberculosis complex
1773.20802	1773	10	WGS	Mycobacterium	Mycobacterium_tuberculosis	0	tuberculosis complex
1773.17228	1773	10	WGS	Mycobacterium	Mycobacterium_tuberculosis	0	tuberculosis complex
1773.20041	1773	93	WGS	Mycobacterium	Mycobacterium_tuberculosis	0	tuberculosis complex
1773.19455	1773	81	WGS	Mycobacterium	Mycobacterium_tuberculosis	0	tuberculosis complex
1773.1941	1773	82	WGS	Mycobacterium	Mycobacterium_tuberculosis	0	tuberculosis complex
1773.7068	1773	10	WGS	Mycobacterium	Mycobacterium_tuberculosis	0	tuberculosis complex
1773.19882	1773	92	WGS	Mycobacterium	Mycobacterium_tuberculosis	0	tuberculosis complex
1400920.3	1400920	10	WGS	Mycobacterium	Mycobacterium_tuberculosis	0	tuberculosis complex
1421950.3	1421950	10	WGS	Mycobacterium	Mycobacterium_tuberculosis	0	tuberculosis complex
1773.77	1773	10	WGS	Mycobacterium	Mycobacterium_tuberculosis	0	tuberculosis complex
1773.6394	1773	10	WGS	Mycobacterium	Mycobacterium_tuberculosis	0	tuberculosis complex
1421940.3	1421940	10	WGS	Mycobacterium	Mycobacterium_tuberculosis	0	tuberculosis complex
1773.3123	1773	87	WGS	Mycobacterium	Mycobacterium_tuberculosis	0	tuberculosis complex
555461.3	555461	16	WGS	Mycobacterium	Mycobacterium_tuberculosis	0	tuberculosis complex
1773.4433	1773	10	WGS	Mycobacterium	Mycobacterium_tuberculosis	0	tuberculosis complex
1400930.3	1400930	10	WGS	Mycobacterium	Mycobacterium_tuberculosis	0	tuberculosis complex
1773.396	1773	10	WGS	Mycobacterium	Mycobacterium_tuberculosis	0	tuberculosis complex
1773.17191	1773	10	WGS	Mycobacterium	Mycobacterium_tuberculosis	0	tuberculosis complex
1773.67	1773	10	WGS	Mycobacterium	Mycobacterium_tuberculosis	0	tuberculosis complex
1773.4476	1773	10	WGS	Mycobacterium	Mycobacterium_tuberculosis	0	tuberculosis complex
1448792.3	1448792	10	WGS	Mycobacterium	Mycobacterium_tuberculosis	0	tuberculosis complex
1447461.3	1447461	10	WGS	Mycobacterium	Mycobacterium_tuberculosis	0	tuberculosis complex
1773.20305	1773	82	WGS	Mycobacterium	Mycobacterium_tuberculosis	0	tuberculosis complex
1773.4819	1773	10	WGS	Mycobacterium	Mycobacterium_tuberculosis	0	tuberculosis complex
1773.20791	1773	78	WGS	Mycobacterium	Mycobacterium_tuberculosis	0	tuberculosis complex
1773.9551	1773	10	WGS	Mycobacterium	Mycobacterium_tuberculosis	0	tuberculosis complex
1773.6369	1773	10	WGS	Mycobacterium	Mycobacterium_tuberculosis	0	tuberculosis complex
1773.5819	1773	88	WGS	Mycobacterium	Mycobacterium_tuberculosis	0	tuberculosis complex
1447471.3	1447471	10	WGS	Mycobacterium	Mycobacterium_tuberculosis	0	tuberculosis complex
1773.7369	1773	10	WGS	Mycobacterium	Mycobacterium_tuberculosis	0	tuberculosis complex
1447509.3	1447509	10	WGS	Mycobacterium	Mycobacterium_tuberculosis	0	tuberculosis complex
1773.7095	1773	10	WGS	Mycobacterium	Mycobacterium_tuberculosis	0	tuberculosis complex
1773.7893	1773	10	WGS	Mycobacterium	Mycobacterium_tuberculosis	0	tuberculosis complex
1773.17604	1773	10	WGS	Mycobacterium	Mycobacterium_tuberculosis	0	tuberculosis complex
1773.4732	1773	76	WGS	Mycobacterium	Mycobacterium_tuberculosis	0	tuberculosis complex
537209.6	537209	10	WGS	Mycobacterium	Mycobacterium_tuberculosis	0	tuberculosis complex
1773.6444	1773	10	WGS	Mycobacterium	Mycobacterium_tuberculosis	0	tuberculosis complex
1773.3222	1773	10	WGS	Mycobacterium	Mycobacterium_tuberculosis	0	tuberculosis complex
1773.1917	1773	10	WGS	Mycobacterium	Mycobacterium_tuberculosis	0	tuberculosis complex
1773.4777	1773	97	WGS	Mycobacterium	Mycobacterium_tuberculosis	0	tuberculosis complex
1773.1111	1773	10	WGS	Mycobacterium	Mycobacterium_tuberculosis	0	tuberculosis complex
1773.1952	1773	10	WGS	Mycobacterium	Mycobacterium_tuberculosis	0	tuberculosis complex
1773.6401	1773	10	WGS	Mycobacterium	Mycobacterium_tuberculosis	0	tuberculosis complex
1773.1729	1773	10	WGS	Mycobacterium	Mycobacterium_tuberculosis	0	tuberculosis complex
1773.4861	1773	10	WGS	Mycobacterium	Mycobacterium_tuberculosis	0	tuberculosis complex
1773.6354	1773	10	WGS	Mycobacterium	Mycobacterium_tuberculosis	0	tuberculosis complex
1773.4022	1773	10	WGS	Mycobacterium	Mycobacterium_tuberculosis	0	tuberculosis complex
1773.1295	1773	10	WGS	Mycobacterium	Mycobacterium_tuberculosis	0	tuberculosis complex
1773.6311	1773	10	WGS	Mycobacterium	Mycobacterium_tuberculosis	0	tuberculosis complex
1773.4824	1773	10	WGS	Mycobacterium	Mycobacterium_tuberculosis	0	tuberculosis complex
1773.7354	1773	10	WGS	Mycobacterium	Mycobacterium_tuberculosis	0	tuberculosis complex
1773.7311	1773	84	WGS	Mycobacterium	Mycobacterium_tuberculosis	0	tuberculosis complex
1773.19495	1773	10	WGS	Mycobacterium	Mycobacterium_tuberculosis	0	tuberculosis complex
1773.8204	1773	10	WGS	Mycobacterium	Mycobacterium_tuberculosis	0	tuberculosis complex
1773.19044	1773	10	WGS	Mycobacterium	Mycobacterium_tuberculosis	0	tuberculosis complex
1773.19842	1773	10	WGS	Mycobacterium	Mycobacterium_tuberculosis	0	tuberculosis complex
1773.8241	1773	10	WGS	Mycobacterium	Mycobacterium_tuberculosis	0	tuberculosis complex
1448688.3	1448688	10	WGS	Mycobacterium	Mycobacterium_tuberculosis	0	tuberculosis complex
1773.19001	1773	78	WGS	Mycobacterium	Mycobacterium_tuberculosis	0	tuberculosis complex
1773.20887	1773	10	WGS	Mycobacterium	Mycobacterium_tuberculosis	0	tuberculosis complex
1448698.3	1448698	10	WGS	Mycobacterium	Mycobacterium_tuberculosis	0	tuberculosis complex
1421932.3	1421932	10	WGS	Mycobacterium	Mycobacterium_tuberculosis	0	tuberculosis complex
1448496.3	1448496	10	WGS	Mycobacterium	Mycobacterium_tuberculosis	0	tuberculosis complex
1773.17215	1773	10	WGS	Mycobacterium	Mycobacterium_tuberculosis	0	tuberculosis complex
1773.4323	1773	10	WGS	Mycobacterium	Mycobacterium_tuberculosis	0	tuberculosis complex
1773.17681	1773	10	WGS	Mycobacterium	Mycobacterium_tuberculosis	0	tuberculosis complex
1773.1725	1773	10	WGS	Mycobacterium	Mycobacterium_tuberculosis	0	tuberculosis complex
1773.4366	1773	93	WGS	Mycobacterium	Mycobacterium_tuberculosis	0	tuberculosis complex
1773.6853	1773	10	WGS	Mycobacterium	Mycobacterium_tuberculosis	0	tuberculosis complex
998091.3	998091	36	WGS	Mycobacterium	Mycobacterium_tuberculosis	0	tuberculosis complex
1773.2633	1773	94	WGS	Mycobacterium	Mycobacterium_tuberculosis	0	tuberculosis complex
1773.7484	1773	10	WGS	Mycobacterium	Mycobacterium_tuberculosis	0	tuberculosis complex
1421922.3	1421922	10	WGS	Mycobacterium	Mycobacterium_tuberculosis	0	tuberculosis complex
1773.701	1773	10	WGS	Mycobacterium	Mycobacterium_tuberculosis	0	tuberculosis complex
1773.19468	1773	10	WGS	Mycobacterium	Mycobacterium_tuberculosis	0	tuberculosis complex
1773.8105	1773	96	WGS	Mycobacterium	Mycobacterium_tuberculosis	0	tuberculosis complex
1773.2918	1773	10	WGS	Mycobacterium	Mycobacterium_tuberculosis	0	tuberculosis complex
1773.23427	1773	93	WGS	Mycobacterium	Mycobacterium_tuberculosis	0	tuberculosis complex
1773.1268	1773	10	WGS	Mycobacterium	Mycobacterium_tuberculosis	0	tuberculosis complex
1773.7599	1773	10	WGS	Mycobacterium	Mycobacterium_tuberculosis	0	tuberculosis complex
1402602.3	1402602	10	WGS	Mycobacterium	Mycobacterium_tuberculosis	0	tuberculosis complex
1773.7148	1773	10	WGS	Mycobacterium	Mycobacterium_tuberculosis	0	tuberculosis complex
1400883.3	1400883	10	WGS	Mycobacterium	Mycobacterium_tuberculosis	0	tuberculosis complex
1773.17308	1773	10	WGS	Mycobacterium	Mycobacterium_tuberculosis	0	tuberculosis complex
1773.1458	1773	10	WGS	Mycobacterium	Mycobacterium_tuberculosis	0	tuberculosis complex
1773.6599	1773	10	WGS	Mycobacterium	Mycobacterium_tuberculosis	0	tuberculosis complex
1773.1089	1773	10	WGS	Mycobacterium	Mycobacterium_tuberculosis	0	tuberculosis complex
1448547.3	1448547	10	WGS	Mycobacterium	Mycobacterium_tuberculosis	0	tuberculosis complex
1773.20967	1773	10	WGS	Mycobacterium	Mycobacterium_tuberculosis	0	tuberculosis complex
1400893.3	1400893	10	WGS	Mycobacterium	Mycobacterium_tuberculosis	0	tuberculosis complex
1773.133	1773	10	WGS	Mycobacterium	Mycobacterium_tuberculosis	0	tuberculosis complex
1773.3046	1773	10	WGS	Mycobacterium	Mycobacterium_tuberculosis	0	tuberculosis complex
1773.4981	1773	87	WGS	Mycobacterium	Mycobacterium_tuberculosis	0	tuberculosis complex
1408923.4	1408923	10	WGS	Mycobacterium	Mycobacterium_tuberculosis	0	tuberculosis complex
1773.4513	1773	10	WGS	Mycobacterium	Mycobacterium_tuberculosis	0	tuberculosis complex
1773.17425	1773	10	WGS	Mycobacterium	Mycobacterium_tuberculosis	0	tuberculosis complex
1427273.3	1427273	10	WGS	Mycobacterium	Mycobacterium_tuberculosis	0	tuberculosis complex
1773.6665	1773	22	WGS	Mycobacterium	Mycobacterium_tuberculosis	0	tuberculosis complex
1773.762	1773	10	WGS	Mycobacterium	Mycobacterium_tuberculosis	0	tuberculosis complex
1773.2497	1773	89	WGS	Mycobacterium	Mycobacterium_tuberculosis	0	tuberculosis complex
1773.204	1773	10	WGS	Mycobacterium	Mycobacterium_tuberculosis	0	tuberculosis complex
1773.8018	1773	88	WGS	Mycobacterium	Mycobacterium_tuberculosis	0	tuberculosis complex
1408933.4	1408933	42	WGS	Mycobacterium	Mycobacterium_tuberculosis	0	tuberculosis complex
1773.69	1773	10	WGS	Mycobacterium	Mycobacterium_tuberculosis	0	tuberculosis complex
1773.7665	1773	16	WGS	Mycobacterium	Mycobacterium_tuberculosis	0	tuberculosis complex
1773.7249	1773	10	WGS	Mycobacterium	Mycobacterium_tuberculosis	0	tuberculosis complex
1773.7698	1773	10	WGS	Mycobacterium	Mycobacterium_tuberculosis	0	tuberculosis complex
1765.312	1765	56	WGS	Mycobacterium	Mycobacterium_tuberculosis	0	tuberculosis complex
1773.6698	1773	10	WGS	Mycobacterium	Mycobacterium_tuberculosis	0	tuberculosis complex
1773.1759	1773	10	WGS	Mycobacterium	Mycobacterium_tuberculosis	0	tuberculosis complex
1773.4939	1773	83	WGS	Mycobacterium	Mycobacterium_tuberculosis	0	tuberculosis complex
1773.6521	1773	10	WGS	Mycobacterium	Mycobacterium_tuberculosis	0	tuberculosis complex
1773.18588	1773	83	WGS	Mycobacterium	Mycobacterium_tuberculosis	0	tuberculosis complex
1773.1872	1773	10	WGS	Mycobacterium	Mycobacterium_tuberculosis	0	tuberculosis complex
1354123.3	1354123	10	WGS	Mycobacterium	Mycobacterium_tuberculosis	0	tuberculosis complex
1423514.3	1423514	10	WGS	Mycobacterium	Mycobacterium_tuberculosis	0	tuberculosis complex
1448749.3	1448749	10	WGS	Mycobacterium	Mycobacterium_tuberculosis	0	tuberculosis complex
1773.4657	1773	10	WGS	Mycobacterium	Mycobacterium_tuberculosis	0	tuberculosis complex
1773.4286	1773	73	WGS	Mycobacterium	Mycobacterium_tuberculosis	0	tuberculosis complex
1773.1837	1773	96	WGS	Mycobacterium	Mycobacterium_tuberculosis	0	tuberculosis complex
1773.1074	1773	10	WGS	Mycobacterium	Mycobacterium_tuberculosis	0	tuberculosis complex
1448631.3	1448631	10	WGS	Mycobacterium	Mycobacterium_tuberculosis	0	tuberculosis complex
1354133.3	1354133	10	WGS	Mycobacterium	Mycobacterium_tuberculosis	0	tuberculosis complex
1423504.3	1423504	10	WGS	Mycobacterium	Mycobacterium_tuberculosis	0	tuberculosis complex
1773.7521	1773	10	WGS	Mycobacterium	Mycobacterium_tuberculosis	0	tuberculosis complex
1448759.3	1448759	10	WGS	Mycobacterium	Mycobacterium_tuberculosis	0	tuberculosis complex
1773.903	1773	10	WGS	Mycobacterium	Mycobacterium_tuberculosis	0	tuberculosis complex
1773.7564	1773	10	WGS	Mycobacterium	Mycobacterium_tuberculosis	0	tuberculosis complex
1773.591	1773	10	WGS	Mycobacterium	Mycobacterium_tuberculosis	0	tuberculosis complex
1448621.3	1448621	10	WGS	Mycobacterium	Mycobacterium_tuberculosis	0	tuberculosis complex
1773.4794	1773	87	WGS	Mycobacterium	Mycobacterium_tuberculosis	0	tuberculosis complex
1421964.3	1421964	10	WGS	Mycobacterium	Mycobacterium_tuberculosis	0	tuberculosis complex
1773.3284	1773	94	WGS	Mycobacterium	Mycobacterium_tuberculosis	0	tuberculosis complex
1400914.3	1400914	10	WGS	Mycobacterium	Mycobacterium_tuberculosis	0	tuberculosis complex
1773.6033	1773	10	WGS	Mycobacterium	Mycobacterium_tuberculosis	0	tuberculosis complex
1324229.3	1324229	10	WGS	Mycobacterium	Mycobacterium_tuberculosis	0	tuberculosis complex
1773.687	1773	10	WGS	Mycobacterium	Mycobacterium_tuberculosis	0	tuberculosis complex
1773.4345	1773	10	WGS	Mycobacterium	Mycobacterium_tuberculosis	0	tuberculosis complex
1773.17273	1773	10	WGS	Mycobacterium	Mycobacterium_tuberculosis	0	tuberculosis complex
1773.6076	1773	10	WGS	Mycobacterium	Mycobacterium_tuberculosis	0	tuberculosis complex
1773.1566	1773	10	WGS	Mycobacterium	Mycobacterium_tuberculosis	0	tuberculosis complex
1773.17236	1773	10	WGS	Mycobacterium	Mycobacterium_tuberculosis	0	tuberculosis complex
1324239.3	1324239	10	WGS	Mycobacterium	Mycobacterium_tuberculosis	0	tuberculosis complex
1400904.3	1400904	10	WGS	Mycobacterium	Mycobacterium_tuberculosis	0	tuberculosis complex
1773.7033	1773	10	WGS	Mycobacterium	Mycobacterium_tuberculosis	0	tuberculosis complex
1773.787	1773	10	WGS	Mycobacterium	Mycobacterium_tuberculosis	0	tuberculosis complex
1421974.3	1421974	10	WGS	Mycobacterium	Mycobacterium_tuberculosis	0	tuberculosis complex
1773.7076	1773	10	WGS	Mycobacterium	Mycobacterium_tuberculosis	0	tuberculosis complex
1773.20772	1773	95	WGS	Mycobacterium	Mycobacterium_tuberculosis	0	tuberculosis complex
1773.4468	1773	10	WGS	Mycobacterium	Mycobacterium_tuberculosis	0	tuberculosis complex
1773.17172	1773	10	WGS	Mycobacterium	Mycobacterium_tuberculosis	0	tuberculosis complex
1773.4044	1773	83	WGS	Mycobacterium	Mycobacterium_tuberculosis	0	tuberculosis complex
1773.4807	1773	10	WGS	Mycobacterium	Mycobacterium_tuberculosis	0	tuberculosis complex
1773.6332	1773	10	WGS	Mycobacterium	Mycobacterium_tuberculosis	0	tuberculosis complex
1773.4495	1773	10	WGS	Mycobacterium	Mycobacterium_tuberculosis	0	tuberculosis complex
1773.4001	1773	98	WGS	Mycobacterium	Mycobacterium_tuberculosis	0	tuberculosis complex
1773.6377	1773	10	WGS	Mycobacterium	Mycobacterium_tuberculosis	0	tuberculosis complex
1773.3983	1773	79	WGS	Mycobacterium	Mycobacterium_tuberculosis	0	tuberculosis complex
1773.5495	1773	10	WGS	Mycobacterium	Mycobacterium_tuberculosis	0	tuberculosis complex
1773.7332	1773	10	WGS	Mycobacterium	Mycobacterium_tuberculosis	0	tuberculosis complex
1773.5807	1773	10	WGS	Mycobacterium	Mycobacterium_tuberculosis	0	tuberculosis complex
1773.7377	1773	10	WGS	Mycobacterium	Mycobacterium_tuberculosis	0	tuberculosis complex
1773.19022	1773	80	WGS	Mycobacterium	Mycobacterium_tuberculosis	0	tuberculosis complex
1447455.3	1447455	10	WGS	Mycobacterium	Mycobacterium_tuberculosis	0	tuberculosis complex
1773.8262	1773	10	WGS	Mycobacterium	Mycobacterium_tuberculosis	0	tuberculosis complex
1773.19861	1773	74	WGS	Mycobacterium	Mycobacterium_tuberculosis	0	tuberculosis complex
1423483.3	1423483	10	WGS	Mycobacterium	Mycobacterium_tuberculosis	0	tuberculosis complex
1447445.3	1447445	10	WGS	Mycobacterium	Mycobacterium_tuberculosis	0	tuberculosis complex
1773.1909	1773	10	WGS	Mycobacterium	Mycobacterium_tuberculosis	0	tuberculosis complex
1423493.3	1423493	10	WGS	Mycobacterium	Mycobacterium_tuberculosis	0	tuberculosis complex
1773.4769	1773	87	WGS	Mycobacterium	Mycobacterium_tuberculosis	0	tuberculosis complex
1397939.3	1397939	10	WGS	Mycobacterium	Mycobacterium_tuberculosis	0	tuberculosis complex
1773.8083	1773	93	WGS	Mycobacterium	Mycobacterium_tuberculosis	0	tuberculosis complex
1773.4588	1773	96	WGS	Mycobacterium	Mycobacterium_tuberculosis	0	tuberculosis complex
1773.4159	1773	10	WGS	Mycobacterium	Mycobacterium_tuberculosis	0	tuberculosis complex
1438840.3	1438840	10	WGS	Mycobacterium	Mycobacterium_tuberculosis	0	tuberculosis complex
1397929.3	1397929	10	WGS	Mycobacterium	Mycobacterium_tuberculosis	0	tuberculosis complex
1773.1057	1773	10	WGS	Mycobacterium	Mycobacterium_tuberculosis	0	tuberculosis complex
1422048.3	1422048	10	WGS	Mycobacterium	Mycobacterium_tuberculosis	0	tuberculosis complex
1423542.3	1423542	10	WGS	Mycobacterium	Mycobacterium_tuberculosis	0	tuberculosis complex
1354175.3	1354175	10	WGS	Mycobacterium	Mycobacterium_tuberculosis	0	tuberculosis complex
1773.6547	1773	10	WGS	Mycobacterium	Mycobacterium_tuberculosis	0	tuberculosis complex
1773.1814	1773	66	WGS	Mycobacterium	Mycobacterium_tuberculosis	0	tuberculosis complex
1448667.3	1448667	10	WGS	Mycobacterium	Mycobacterium_tuberculosis	0	tuberculosis complex
1773.1851	1773	10	WGS	Mycobacterium	Mycobacterium_tuberculosis	0	tuberculosis complex
1773.3364	1773	99	WGS	Mycobacterium	Mycobacterium_tuberculosis	0	tuberculosis complex
1773.6502	1773	10	WGS	Mycobacterium	Mycobacterium_tuberculosis	0	tuberculosis complex
1773.699	1773	10	WGS	Mycobacterium	Mycobacterium_tuberculosis	0	tuberculosis complex
1773.7196	1773	10	WGS	Mycobacterium	Mycobacterium_tuberculosis	0	tuberculosis complex
1422058.3	1422058	10	WGS	Mycobacterium	Mycobacterium_tuberculosis	0	tuberculosis complex
1773.7547	1773	10	WGS	Mycobacterium	Mycobacterium_tuberculosis	0	tuberculosis complex
1423552.3	1423552	10	WGS	Mycobacterium	Mycobacterium_tuberculosis	0	tuberculosis complex
1354165.3	1354165	10	WGS	Mycobacterium	Mycobacterium_tuberculosis	0	tuberculosis complex
1773.799	1773	10	WGS	Mycobacterium	Mycobacterium_tuberculosis	0	tuberculosis complex
537210.3	537210	10	WGS	Mycobacterium	Mycobacterium_tuberculosis	0	tuberculosis complex
1448677.3	1448677	10	WGS	Mycobacterium	Mycobacterium_tuberculosis	0	tuberculosis complex
1773.7502	1773	10	WGS	Mycobacterium	Mycobacterium_tuberculosis	0	tuberculosis complex
1773.5689	1773	10	WGS	Mycobacterium	Mycobacterium_tuberculosis	0	tuberculosis complex
1324290.3	1324290	10	WGS	Mycobacterium	Mycobacterium_tuberculosis	0	tuberculosis complex
1448479.3	1448479	10	WGS	Mycobacterium	Mycobacterium_tuberculosis	0	tuberculosis complex
1455293.3	1455293	10	WGS	Mycobacterium	Mycobacterium_tuberculosis	0	tuberculosis complex
1448501.3	1448501	10	WGS	Mycobacterium	Mycobacterium_tuberculosis	0	tuberculosis complex
1773.7928	1773	10	WGS	Mycobacterium	Mycobacterium_tuberculosis	0	tuberculosis complex
1267364.3	1267364	10	WGS	Mycobacterium	Mycobacterium_tuberculosis	0	tuberculosis complex
1773.20901	1773	88	WGS	Mycobacterium	Mycobacterium_tuberculosis	0	tuberculosis complex
1773.6928	1773	10	WGS	Mycobacterium	Mycobacterium_tuberculosis	0	tuberculosis complex
1773.1787	1773	10	WGS	Mycobacterium	Mycobacterium_tuberculosis	0	tuberculosis complex
1773.6297	1773	10	WGS	Mycobacterium	Mycobacterium_tuberculosis	0	tuberculosis complex
1773.6646	1773	10	WGS	Mycobacterium	Mycobacterium_tuberculosis	0	tuberculosis complex
1773.17406	1773	10	WGS	Mycobacterium	Mycobacterium_tuberculosis	0	tuberculosis complex
1773.453	1773	81	WGS	Mycobacterium	Mycobacterium_tuberculosis	0	tuberculosis complex
1427225.3	1427225	10	WGS	Mycobacterium	Mycobacterium_tuberculosis	0	tuberculosis complex
1773.6603	1773	10	WGS	Mycobacterium	Mycobacterium_tuberculosis	0	tuberculosis complex
1773.17443	1773	10	WGS	Mycobacterium	Mycobacterium_tuberculosis	0	tuberculosis complex
1773.4575	1773	94	WGS	Mycobacterium	Mycobacterium_tuberculosis	0	tuberculosis complex
1773.1313	1773	10	WGS	Mycobacterium	Mycobacterium_tuberculosis	0	tuberculosis complex
1408975.4	1408975	10	WGS	Mycobacterium	Mycobacterium_tuberculosis	0	tuberculosis complex
1773.7297	1773	10	WGS	Mycobacterium	Mycobacterium_tuberculosis	0	tuberculosis complex
1773.7603	1773	10	WGS	Mycobacterium	Mycobacterium_tuberculosis	0	tuberculosis complex
1408965.4	1408965	10	WGS	Mycobacterium	Mycobacterium_tuberculosis	0	tuberculosis complex
1773.7156	1773	10	WGS	Mycobacterium	Mycobacterium_tuberculosis	0	tuberculosis complex
1773.572	1773	10	WGS	Mycobacterium	Mycobacterium_tuberculosis	0	tuberculosis complex
1773.7587	1773	10	WGS	Mycobacterium	Mycobacterium_tuberculosis	0	tuberculosis complex
1773.795	1773	10	WGS	Mycobacterium	Mycobacterium_tuberculosis	0	tuberculosis complex
1773.7113	1773	10	WGS	Mycobacterium	Mycobacterium_tuberculosis	0	tuberculosis complex
1773.6587	1773	10	WGS	Mycobacterium	Mycobacterium_tuberculosis	0	tuberculosis complex
1773.1097	1773	80	WGS	Mycobacterium	Mycobacterium_tuberculosis	0	tuberculosis complex
1773.17316	1773	10	WGS	Mycobacterium	Mycobacterium_tuberculosis	0	tuberculosis complex
1773.1891	1773	10	WGS	Mycobacterium	Mycobacterium_tuberculosis	0	tuberculosis complex
1427257.3	1427257	10	WGS	Mycobacterium	Mycobacterium_tuberculosis	0	tuberculosis complex
1773.17353	1773	10	WGS	Mycobacterium	Mycobacterium_tuberculosis	0	tuberculosis complex
1408907.4	1408907	10	WGS	Mycobacterium	Mycobacterium_tuberculosis	0	tuberculosis complex
1773.4548	1773	92	WGS	Mycobacterium	Mycobacterium_tuberculosis	0	tuberculosis complex
1773.3058	1773	92	WGS	Mycobacterium	Mycobacterium_tuberculosis	0	tuberculosis complex
1448563.3	1448563	10	WGS	Mycobacterium	Mycobacterium_tuberculosis	0	tuberculosis complex
1773.8006	1773	79	WGS	Mycobacterium	Mycobacterium_tuberculosis	0	tuberculosis complex
1773.8043	1773	85	WGS	Mycobacterium	Mycobacterium_tuberculosis	0	tuberculosis complex
1448573.3	1448573	10	WGS	Mycobacterium	Mycobacterium_tuberculosis	0	tuberculosis complex
1773.7686	1773	10	WGS	Mycobacterium	Mycobacterium_tuberculosis	0	tuberculosis complex
1773.673	1773	10	WGS	Mycobacterium	Mycobacterium_tuberculosis	0	tuberculosis complex
1773.7257	1773	10	WGS	Mycobacterium	Mycobacterium_tuberculosis	0	tuberculosis complex
1423520.3	1423520	10	WGS	Mycobacterium	Mycobacterium_tuberculosis	0	tuberculosis complex
1354117.3	1354117	10	WGS	Mycobacterium	Mycobacterium_tuberculosis	0	tuberculosis complex
1773.636	1773	10	WGS	Mycobacterium	Mycobacterium_tuberculosis	0	tuberculosis complex
1448605.3	1448605	10	WGS	Mycobacterium	Mycobacterium_tuberculosis	0	tuberculosis complex
1773.5927	1773	10	WGS	Mycobacterium	Mycobacterium_tuberculosis	0	tuberculosis complex
1773.7212	1773	10	WGS	Mycobacterium	Mycobacterium_tuberculosis	0	tuberculosis complex
1423458.3	1423458	10	WGS	Mycobacterium	Mycobacterium_tuberculosis	0	tuberculosis complex
1773.4962	1773	10	WGS	Mycobacterium	Mycobacterium_tuberculosis	0	tuberculosis complex
1773.4121	1773	10	WGS	Mycobacterium	Mycobacterium_tuberculosis	0	tuberculosis complex
1423530.3	1423530	10	WGS	Mycobacterium	Mycobacterium_tuberculosis	0	tuberculosis complex
1354107.3	1354107	10	WGS	Mycobacterium	Mycobacterium_tuberculosis	0	tuberculosis complex
1773.6686	1773	10	WGS	Mycobacterium	Mycobacterium_tuberculosis	0	tuberculosis complex
1773.6212	1773	10	WGS	Mycobacterium	Mycobacterium_tuberculosis	0	tuberculosis complex
1773.3474	1773	10	WGS	Mycobacterium	Mycobacterium_tuberculosis	0	tuberculosis complex
1773.4927	1773	89	WGS	Mycobacterium	Mycobacterium_tuberculosis	0	tuberculosis complex
1448615.3	1448615	10	WGS	Mycobacterium	Mycobacterium_tuberculosis	0	tuberculosis complex
1423448.3	1423448	10	WGS	Mycobacterium	Mycobacterium_tuberculosis	0	tuberculosis complex
1773.4164	1773	10	WGS	Mycobacterium	Mycobacterium_tuberculosis	0	tuberculosis complex
1773.17483	1773	10	WGS	Mycobacterium	Mycobacterium_tuberculosis	0	tuberculosis complex
1773.4298	1773	10	WGS	Mycobacterium	Mycobacterium_tuberculosis	0	tuberculosis complex
1773.18596	1773	10	WGS	Mycobacterium	Mycobacterium_tuberculosis	0	tuberculosis complex
1438832.3	1438832	10	WGS	Mycobacterium	Mycobacterium_tuberculosis	0	tuberculosis complex
1773.1829	1773	10	WGS	Mycobacterium	Mycobacterium_tuberculosis	0	tuberculosis complex
1447437.3	1447437	10	WGS	Mycobacterium	Mycobacterium_tuberculosis	0	tuberculosis complex
1422093.3	1422093	10	WGS	Mycobacterium	Mycobacterium_tuberculosis	0	tuberculosis complex
1773.4079	1773	10	WGS	Mycobacterium	Mycobacterium_tuberculosis	0	tuberculosis complex
1422083.3	1422083	10	WGS	Mycobacterium	Mycobacterium_tuberculosis	0	tuberculosis complex
1448808.3	1448808	10	WGS	Mycobacterium	Mycobacterium_tuberculosis	0	tuberculosis complex
1773.5711	1773	70	WGS	Mycobacterium	Mycobacterium_tuberculosis	0	tuberculosis complex
1773.6422	1773	10	WGS	Mycobacterium	Mycobacterium_tuberculosis	0	tuberculosis complex
1773.3244	1773	95	WGS	Mycobacterium	Mycobacterium_tuberculosis	0	tuberculosis complex
1773.1971	1773	10	WGS	Mycobacterium	Mycobacterium_tuberculosis	0	tuberculosis complex
1448818.3	1448818	10	WGS	Mycobacterium	Mycobacterium_tuberculosis	0	tuberculosis complex
1773.17662	1773	10	WGS	Mycobacterium	Mycobacterium_tuberculosis	0	tuberculosis complex
1773.4385	1773	78	WGS	Mycobacterium	Mycobacterium_tuberculosis	0	tuberculosis complex
1773.20899	1773	91	WGS	Mycobacterium	Mycobacterium_tuberculosis	0	tuberculosis complex
1773.1934	1773	57	WGS	Mycobacterium	Mycobacterium_tuberculosis	0	tuberculosis complex
1773.6467	1773	10	WGS	Mycobacterium	Mycobacterium_tuberculosis	0	tuberculosis complex
1773.4711	1773	83	WGS	Mycobacterium	Mycobacterium_tuberculosis	0	tuberculosis complex
1773.17627	1773	10	WGS	Mycobacterium	Mycobacterium_tuberculosis	0	tuberculosis complex
1427188.3	1427188	10	WGS	Mycobacterium	Mycobacterium_tuberculosis	0	tuberculosis complex
115862.23	115862	81	WGS	Mycobacterium	Mycobacterium_tuberculosis	0	tuberculosis complex
1773.4378	1773	10	WGS	Mycobacterium	Mycobacterium_tuberculosis	0	tuberculosis complex
1773.19433	1773	79	WGS	Mycobacterium	Mycobacterium_tuberculosis	0	tuberculosis complex
1295726.3	1295726	10	WGS	Mycobacterium	Mycobacterium_tuberculosis	0	tuberculosis complex
1773.4084	1773	10	WGS	Mycobacterium	Mycobacterium_tuberculosis	0	tuberculosis complex
1773.4455	1773	10	WGS	Mycobacterium	Mycobacterium_tuberculosis	0	tuberculosis complex
1773.6723	1773	10	WGS	Mycobacterium	Mycobacterium_tuberculosis	0	tuberculosis complex
1773.4882	1773	10	WGS	Mycobacterium	Mycobacterium_tuberculosis	0	tuberculosis complex
1773.17526	1773	10	WGS	Mycobacterium	Mycobacterium_tuberculosis	0	tuberculosis complex
1773.441	1773	10	WGS	Mycobacterium	Mycobacterium_tuberculosis	0	tuberculosis complex
1773.31	1773	99	WGS	Mycobacterium	Mycobacterium_tuberculosis	0	tuberculosis complex
1773.6989	1773	10	WGS	Mycobacterium	Mycobacterium_tuberculosis	0	tuberculosis complex
1773.1848	1773	10	WGS	Mycobacterium	Mycobacterium_tuberculosis	0	tuberculosis complex
1448446.3	1448446	10	WGS	Mycobacterium	Mycobacterium_tuberculosis	0	tuberculosis complex
1773.18965	1773	91	WGS	Mycobacterium	Mycobacterium_tuberculosis	0	tuberculosis complex
1773.3338	1773	98	WGS	Mycobacterium	Mycobacterium_tuberculosis	0	tuberculosis complex
1448456.3	1448456	10	WGS	Mycobacterium	Mycobacterium_tuberculosis	0	tuberculosis complex
1773.7989	1773	10	WGS	Mycobacterium	Mycobacterium_tuberculosis	0	tuberculosis complex
1773.7273	1773	76	WGS	Mycobacterium	Mycobacterium_tuberculosis	0	tuberculosis complex
1773.7236	1773	10	WGS	Mycobacterium	Mycobacterium_tuberculosis	0	tuberculosis complex
1773.5903	1773	83	WGS	Mycobacterium	Mycobacterium_tuberculosis	0	tuberculosis complex
1773.10523	1773	10	WGS	Mycobacterium	Mycobacterium_tuberculosis	0	tuberculosis complex
1773.4946	1773	10	WGS	Mycobacterium	Mycobacterium_tuberculosis	0	tuberculosis complex
1765.68	1765	91	WGS	Mycobacterium	Mycobacterium_tuberculosis	0	tuberculosis complex
1773.4105	1773	10	WGS	Mycobacterium	Mycobacterium_tuberculosis	0	tuberculosis complex
1773.1763	1773	10	WGS	Mycobacterium	Mycobacterium_tuberculosis	0	tuberculosis complex
1773.4903	1773	95	WGS	Mycobacterium	Mycobacterium_tuberculosis	0	tuberculosis complex
1773.6236	1773	10	WGS	Mycobacterium	Mycobacterium_tuberculosis	0	tuberculosis complex
1773.414	1773	78	WGS	Mycobacterium	Mycobacterium_tuberculosis	0	tuberculosis complex
1773.4591	1773	99	WGS	Mycobacterium	Mycobacterium_tuberculosis	0	tuberculosis complex
1773.3081	1773	99	WGS	Mycobacterium	Mycobacterium_tuberculosis	0	tuberculosis complex
1397906.3	1397906	10	WGS	Mycobacterium	Mycobacterium_tuberculosis	0	tuberculosis complex
1773.4529	1773	93	WGS	Mycobacterium	Mycobacterium_tuberculosis	0	tuberculosis complex
1773.8022	1773	81	WGS	Mycobacterium	Mycobacterium_tuberculosis	0	tuberculosis complex
1397916.3	1397916	10	WGS	Mycobacterium	Mycobacterium_tuberculosis	0	tuberculosis complex
1773.7931	1773	10	WGS	Mycobacterium	Mycobacterium_tuberculosis	0	tuberculosis complex
1448720.3	1448720	10	WGS	Mycobacterium	Mycobacterium_tuberculosis	0	tuberculosis complex
1422077.3	1422077	10	WGS	Mycobacterium	Mycobacterium_tuberculosis	0	tuberculosis complex
1773.7172	1773	65	WGS	Mycobacterium	Mycobacterium_tuberculosis	0	tuberculosis complex
1448658.3	1448658	10	WGS	Mycobacterium	Mycobacterium_tuberculosis	0	tuberculosis complex
1773.7974	1773	10	WGS	Mycobacterium	Mycobacterium_tuberculosis	0	tuberculosis complex
1773.7137	1773	10	WGS	Mycobacterium	Mycobacterium_tuberculosis	0	tuberculosis complex
1402475.3	1402475	10	WGS	Mycobacterium	Mycobacterium_tuberculosis	0	tuberculosis complex
1773.569	1773	10	WGS	Mycobacterium	Mycobacterium_tuberculosis	0	tuberculosis complex
1422067.3	1422067	10	WGS	Mycobacterium	Mycobacterium_tuberculosis	0	tuberculosis complex
1448730.3	1448730	10	WGS	Mycobacterium	Mycobacterium_tuberculosis	0	tuberculosis complex
1773.18998	1773	87	WGS	Mycobacterium	Mycobacterium_tuberculosis	0	tuberculosis complex
1773.6931	1773	10	WGS	Mycobacterium	Mycobacterium_tuberculosis	0	tuberculosis complex
1773.1427	1773	10	WGS	Mycobacterium	Mycobacterium_tuberculosis	0	tuberculosis complex
1773.17377	1773	10	WGS	Mycobacterium	Mycobacterium_tuberculosis	0	tuberculosis complex
1448648.3	1448648	10	WGS	Mycobacterium	Mycobacterium_tuberculosis	0	tuberculosis complex
1773.17196	1773	10	WGS	Mycobacterium	Mycobacterium_tuberculosis	0	tuberculosis complex
1773.17547	1773	10	WGS	Mycobacterium	Mycobacterium_tuberculosis	0	tuberculosis complex
1773.6707	1773	10	WGS	Mycobacterium	Mycobacterium_tuberculosis	0	tuberculosis complex
1773.6393	1773	10	WGS	Mycobacterium	Mycobacterium_tuberculosis	0	tuberculosis complex
1773.1683	1773	10	WGS	Mycobacterium	Mycobacterium_tuberculosis	0	tuberculosis complex
1773.17502	1773	10	WGS	Mycobacterium	Mycobacterium_tuberculosis	0	tuberculosis complex
1773.4434	1773	10	WGS	Mycobacterium	Mycobacterium_tuberculosis	0	tuberculosis complex
1773.1252	1773	10	WGS	Mycobacterium	Mycobacterium_tuberculosis	0	tuberculosis complex
1773.3967	1773	10	WGS	Mycobacterium	Mycobacterium_tuberculosis	0	tuberculosis complex
1773.3124	1773	95	WGS	Mycobacterium	Mycobacterium_tuberculosis	0	tuberculosis complex
1773.4319	1773	10	WGS	Mycobacterium	Mycobacterium_tuberculosis	0	tuberculosis complex
1448799.3	1448799	10	WGS	Mycobacterium	Mycobacterium_tuberculosis	0	tuberculosis complex
1773.6869	1773	10	WGS	Mycobacterium	Mycobacterium_tuberculosis	0	tuberculosis complex
1447512.3	1447512	10	WGS	Mycobacterium	Mycobacterium_tuberculosis	0	tuberculosis complex
1448789.3	1448789	10	WGS	Mycobacterium	Mycobacterium_tuberculosis	0	tuberculosis complex
1773.19885	1773	10	WGS	Mycobacterium	Mycobacterium_tuberculosis	0	tuberculosis complex
1773.8286	1773	10	WGS	Mycobacterium	Mycobacterium_tuberculosis	0	tuberculosis complex
1447502.3	1447502	10	WGS	Mycobacterium	Mycobacterium_tuberculosis	0	tuberculosis complex
1773.7869	1773	10	WGS	Mycobacterium	Mycobacterium_tuberculosis	0	tuberculosis complex
1773.7894	1773	10	WGS	Mycobacterium	Mycobacterium_tuberculosis	0	tuberculosis complex
1773.23388	1773	10	WGS	Mycobacterium	Mycobacterium_tuberculosis	0	tuberculosis complex
1448587.3	1448587	10	WGS	Mycobacterium	Mycobacterium_tuberculosis	0	tuberculosis complex
1773.19878	1773	84	WGS	Mycobacterium	Mycobacterium_tuberculosis	0	tuberculosis complex
1773.7092	1773	10	WGS	Mycobacterium	Mycobacterium_tuberculosis	0	tuberculosis complex
1773.1955	1773	10	WGS	Mycobacterium	Mycobacterium_tuberculosis	0	tuberculosis complex
1773.6406	1773	10	WGS	Mycobacterium	Mycobacterium_tuberculosis	0	tuberculosis complex
1773.477	1773	99	WGS	Mycobacterium	Mycobacterium_tuberculosis	0	tuberculosis complex
1773.17646	1773	10	WGS	Mycobacterium	Mycobacterium_tuberculosis	0	tuberculosis complex
1773.17297	1773	10	WGS	Mycobacterium	Mycobacterium_tuberculosis	0	tuberculosis complex
1773.6443	1773	10	WGS	Mycobacterium	Mycobacterium_tuberculosis	0	tuberculosis complex
1773.191	1773	10	WGS	Mycobacterium	Mycobacterium_tuberculosis	0	tuberculosis complex
1773.4735	1773	91	WGS	Mycobacterium	Mycobacterium_tuberculosis	0	tuberculosis complex
1773.17603	1773	10	WGS	Mycobacterium	Mycobacterium_tuberculosis	0	tuberculosis complex
1448597.3	1448597	10	WGS	Mycobacterium	Mycobacterium_tuberculosis	0	tuberculosis complex
1773.4018	1773	10	WGS	Mycobacterium	Mycobacterium_tuberculosis	0	tuberculosis complex
1773.5708	1773	10	WGS	Mycobacterium	Mycobacterium_tuberculosis	0	tuberculosis complex
1773.19006	1773	78	WGS	Mycobacterium	Mycobacterium_tuberculosis	0	tuberculosis complex
1773.19492	1773	81	WGS	Mycobacterium	Mycobacterium_tuberculosis	0	tuberculosis complex
1773.19043	1773	78	WGS	Mycobacterium	Mycobacterium_tuberculosis	0	tuberculosis complex
1773.4708	1773	82	WGS	Mycobacterium	Mycobacterium_tuberculosis	0	tuberculosis complex
1773.2088	1773	10	WGS	Mycobacterium	Mycobacterium_tuberculosis	0	tuberculosis complex
1773.1968	1773	89	WGS	Mycobacterium	Mycobacterium_tuberculosis	0	tuberculosis complex
1324274.3	1324274	10	WGS	Mycobacterium	Mycobacterium_tuberculosis	0	tuberculosis complex
1773.406	1773	83	WGS	Mycobacterium	Mycobacterium_tuberculosis	0	tuberculosis complex
1773.4823	1773	84	WGS	Mycobacterium	Mycobacterium_tuberculosis	0	tuberculosis complex
1421939.3	1421939	10	WGS	Mycobacterium	Mycobacterium_tuberculosis	0	tuberculosis complex
1773.4025	1773	10	WGS	Mycobacterium	Mycobacterium_tuberculosis	0	tuberculosis complex
1773.4866	1773	10	WGS	Mycobacterium	Mycobacterium_tuberculosis	0	tuberculosis complex
1773.6353	1773	10	WGS	Mycobacterium	Mycobacterium_tuberculosis	0	tuberculosis complex
1421929.3	1421929	10	WGS	Mycobacterium	Mycobacterium_tuberculosis	0	tuberculosis complex
1324264.3	1324264	10	WGS	Mycobacterium	Mycobacterium_tuberculosis	0	tuberculosis complex
1773.7316	1773	10	WGS	Mycobacterium	Mycobacterium_tuberculosis	0	tuberculosis complex
1773.7353	1773	10	WGS	Mycobacterium	Mycobacterium_tuberculosis	0	tuberculosis complex
1773.5866	1773	10	WGS	Mycobacterium	Mycobacterium_tuberculosis	0	tuberculosis complex
1354191.3	1354191	10	WGS	Mycobacterium	Mycobacterium_tuberculosis	0	tuberculosis complex
1773.8102	1773	88	WGS	Mycobacterium	Mycobacterium_tuberculosis	0	tuberculosis complex
1448683.3	1448683	10	WGS	Mycobacterium	Mycobacterium_tuberculosis	0	tuberculosis complex
1773.21713	1773	94	WGS	Mycobacterium	Mycobacterium_tuberculosis	0	tuberculosis complex
1773.4409	1773	87	WGS	Mycobacterium	Mycobacterium_tuberculosis	0	tuberculosis complex
1354181.3	1354181	10	WGS	Mycobacterium	Mycobacterium_tuberculosis	0	tuberculosis complex
1448693.3	1448693	10	WGS	Mycobacterium	Mycobacterium_tuberculosis	0	tuberculosis complex
1773.4361	1773	91	WGS	Mycobacterium	Mycobacterium_tuberculosis	0	tuberculosis complex
1448837.3	1448837	10	WGS	Mycobacterium	Mycobacterium_tuberculosis	0	tuberculosis complex
1773.1193	1773	10	WGS	Mycobacterium	Mycobacterium_tuberculosis	0	tuberculosis complex
1773.6052	1773	10	WGS	Mycobacterium	Mycobacterium_tuberculosis	0	tuberculosis complex
1773.20838	1773	10	WGS	Mycobacterium	Mycobacterium_tuberculosis	0	tuberculosis complex
1773.1542	1773	10	WGS	Mycobacterium	Mycobacterium_tuberculosis	0	tuberculosis complex
1773.4324	1773	10	WGS	Mycobacterium	Mycobacterium_tuberculosis	0	tuberculosis complex
1773.17212	1773	10	WGS	Mycobacterium	Mycobacterium_tuberculosis	0	tuberculosis complex
1773.7017	1773	10	WGS	Mycobacterium	Mycobacterium_tuberculosis	0	tuberculosis complex
1773.2671	1773	10	WGS	Mycobacterium	Mycobacterium_tuberculosis	0	tuberculosis complex
1448827.3	1448827	10	WGS	Mycobacterium	Mycobacterium_tuberculosis	0	tuberculosis complex
1773.7052	1773	10	WGS	Mycobacterium	Mycobacterium_tuberculosis	0	tuberculosis complex
1773.7483	1773	10	WGS	Mycobacterium	Mycobacterium_tuberculosis	0	tuberculosis complex
1773.4986	1773	76	WGS	Mycobacterium	Mycobacterium_tuberculosis	0	tuberculosis complex
1422015.3	1422015	10	WGS	Mycobacterium	Mycobacterium_tuberculosis	0	tuberculosis complex
1448742.3	1448742	10	WGS	Mycobacterium	Mycobacterium_tuberculosis	0	tuberculosis complex
1354128.3	1354128	10	WGS	Mycobacterium	Mycobacterium_tuberculosis	0	tuberculosis complex
1773.4514	1773	81	WGS	Mycobacterium	Mycobacterium_tuberculosis	0	tuberculosis complex
1773.418	1773	10	WGS	Mycobacterium	Mycobacterium_tuberculosis	0	tuberculosis complex
1773.6627	1773	10	WGS	Mycobacterium	Mycobacterium_tuberculosis	0	tuberculosis complex
1417030.3	1417030	10	WGS	Mycobacterium	Mycobacterium_tuberculosis	0	tuberculosis complex
1773.4551	1773	90	WGS	Mycobacterium	Mycobacterium_tuberculosis	0	tuberculosis complex
1423467.3	1423467	10	WGS	Mycobacterium	Mycobacterium_tuberculosis	0	tuberculosis complex
1448752.3	1448752	10	WGS	Mycobacterium	Mycobacterium_tuberculosis	0	tuberculosis complex
1422005.3	1422005	10	WGS	Mycobacterium	Mycobacterium_tuberculosis	0	tuberculosis complex
1773.7662	1773	10	WGS	Mycobacterium	Mycobacterium_tuberculosis	0	tuberculosis complex
1354138.3	1354138	10	WGS	Mycobacterium	Mycobacterium_tuberculosis	0	tuberculosis complex
1423477.3	1423477	10	WGS	Mycobacterium	Mycobacterium_tuberculosis	0	tuberculosis complex
1417020.3	1417020	10	WGS	Mycobacterium	Mycobacterium_tuberculosis	0	tuberculosis complex
1773.203	1773	10	WGS	Mycobacterium	Mycobacterium_tuberculosis	0	tuberculosis complex
1773.7949	1773	10	WGS	Mycobacterium	Mycobacterium_tuberculosis	0	tuberculosis complex
1773.1888	1773	86	WGS	Mycobacterium	Mycobacterium_tuberculosis	0	tuberculosis complex
1773.18572	1773	97	WGS	Mycobacterium	Mycobacterium_tuberculosis	0	tuberculosis complex
1773.20925	1773	10	WGS	Mycobacterium	Mycobacterium_tuberculosis	0	tuberculosis complex
1773.1073	1773	84	WGS	Mycobacterium	Mycobacterium_tuberculosis	0	tuberculosis complex
1427300.3	1427300	10	WGS	Mycobacterium	Mycobacterium_tuberculosis	0	tuberculosis complex
1773.183	1773	10	WGS	Mycobacterium	Mycobacterium_tuberculosis	0	tuberculosis complex
1427278.3	1427278	10	WGS	Mycobacterium	Mycobacterium_tuberculosis	0	tuberculosis complex
1773.6526	1773	10	WGS	Mycobacterium	Mycobacterium_tuberculosis	0	tuberculosis complex
1773.1875	1773	10	WGS	Mycobacterium	Mycobacterium_tuberculosis	0	tuberculosis complex
1773.4281	1773	78	WGS	Mycobacterium	Mycobacterium_tuberculosis	0	tuberculosis complex
1427310.3	1427310	10	WGS	Mycobacterium	Mycobacterium_tuberculosis	0	tuberculosis complex
1773.7563	1773	10	WGS	Mycobacterium	Mycobacterium_tuberculosis	0	tuberculosis complex
1773.941	1773	69	WGS	Mycobacterium	Mycobacterium_tuberculosis	0	tuberculosis complex
1427268.3	1427268	10	WGS	Mycobacterium	Mycobacterium_tuberculosis	0	tuberculosis complex
1408938.4	1408938	10	WGS	Mycobacterium	Mycobacterium_tuberculosis	0	tuberculosis complex
1773.7526	1773	10	WGS	Mycobacterium	Mycobacterium_tuberculosis	0	tuberculosis complex
1765.315	1765	10	WGS	Mycobacterium	Mycobacterium_tuberculosis	0	tuberculosis complex
1400888.3	1400888	10	WGS	Mycobacterium	Mycobacterium_tuberculosis	0	tuberculosis complex
1448434.3	1448434	10	WGS	Mycobacterium	Mycobacterium_tuberculosis	0	tuberculosis complex
1421990.3	1421990	10	WGS	Mycobacterium	Mycobacterium_tuberculosis	0	tuberculosis complex
1400898.3	1400898	10	WGS	Mycobacterium	Mycobacterium_tuberculosis	0	tuberculosis complex
1773.4138	1773	10	WGS	Mycobacterium	Mycobacterium_tuberculosis	0	tuberculosis complex
33892.12	33892	62	WGS	Mycobacterium	Mycobacterium_tuberculosis	0	tuberculosis complex
1773.17255	1773	10	WGS	Mycobacterium	Mycobacterium_tuberculosis	0	tuberculosis complex
1773.4363	1773	10	WGS	Mycobacterium	Mycobacterium_tuberculosis	0	tuberculosis complex
1773.6856	1773	18	WGS	Mycobacterium	Mycobacterium_tuberculosis	0	tuberculosis complex
1773.1191	1773	10	WGS	Mycobacterium	Mycobacterium_tuberculosis	0	tuberculosis complex
1773.605	1773	10	WGS	Mycobacterium	Mycobacterium_tuberculosis	0	tuberculosis complex
1773.1721	1773	10	WGS	Mycobacterium	Mycobacterium_tuberculosis	0	tuberculosis complex
1773.4326	1773	10	WGS	Mycobacterium	Mycobacterium_tuberculosis	0	tuberculosis complex
1773.705	1773	10	WGS	Mycobacterium	Mycobacterium_tuberculosis	0	tuberculosis complex
1773.19428	1773	10	WGS	Mycobacterium	Mycobacterium_tuberculosis	0	tuberculosis complex
1773.5899	1773	88	WGS	Mycobacterium	Mycobacterium_tuberculosis	0	tuberculosis complex
1448402.3	1448402	10	WGS	Mycobacterium	Mycobacterium_tuberculosis	0	tuberculosis complex
1773.3958	1773	70	WGS	Mycobacterium	Mycobacterium_tuberculosis	0	tuberculosis complex
1448412.3	1448412	10	WGS	Mycobacterium	Mycobacterium_tuberculosis	0	tuberculosis complex
1773.4899	1773	10	WGS	Mycobacterium	Mycobacterium_tuberculosis	0	tuberculosis complex
1295796.3	1295796	10	WGS	Mycobacterium	Mycobacterium_tuberculosis	0	tuberculosis complex
1773.1228	1773	10	WGS	Mycobacterium	Mycobacterium_tuberculosis	0	tuberculosis complex
1773.17578	1773	10	WGS	Mycobacterium	Mycobacterium_tuberculosis	0	tuberculosis complex
1448764.3	1448764	10	WGS	Mycobacterium	Mycobacterium_tuberculosis	0	tuberculosis complex
1422033.3	1422033	10	WGS	Mycobacterium	Mycobacterium_tuberculosis	0	tuberculosis complex
1773.4062	1773	10	WGS	Mycobacterium	Mycobacterium_tuberculosis	0	tuberculosis complex
1447497.3	1447497	10	WGS	Mycobacterium	Mycobacterium_tuberculosis	0	tuberculosis complex
1773.6314	1773	10	WGS	Mycobacterium	Mycobacterium_tuberculosis	0	tuberculosis complex
1773.4821	1773	10	WGS	Mycobacterium	Mycobacterium_tuberculosis	0	tuberculosis complex
1423539.3	1423539	10	WGS	Mycobacterium	Mycobacterium_tuberculosis	0	tuberculosis complex
1773.17585	1773	10	WGS	Mycobacterium	Mycobacterium_tuberculosis	0	tuberculosis complex
1773.4027	1773	91	WGS	Mycobacterium	Mycobacterium_tuberculosis	0	tuberculosis complex
1423441.3	1423441	10	WGS	Mycobacterium	Mycobacterium_tuberculosis	0	tuberculosis complex
1417016.3	1417016	10	WGS	Mycobacterium	Mycobacterium_tuberculosis	0	tuberculosis complex
1773.4864	1773	10	WGS	Mycobacterium	Mycobacterium_tuberculosis	0	tuberculosis complex
1773.6351	1773	10	WGS	Mycobacterium	Mycobacterium_tuberculosis	0	tuberculosis complex
1773.129	1773	10	WGS	Mycobacterium	Mycobacterium_tuberculosis	0	tuberculosis complex
1422023.3	1422023	10	WGS	Mycobacterium	Mycobacterium_tuberculosis	0	tuberculosis complex
1448774.3	1448774	10	WGS	Mycobacterium	Mycobacterium_tuberculosis	0	tuberculosis complex
1423529.3	1423529	10	WGS	Mycobacterium	Mycobacterium_tuberculosis	0	tuberculosis complex
1447487.3	1447487	10	WGS	Mycobacterium	Mycobacterium_tuberculosis	0	tuberculosis complex
1773.5821	1773	91	WGS	Mycobacterium	Mycobacterium_tuberculosis	0	tuberculosis complex
1773.7314	1773	10	WGS	Mycobacterium	Mycobacterium_tuberculosis	0	tuberculosis complex
1773.7351	1773	10	WGS	Mycobacterium	Mycobacterium_tuberculosis	0	tuberculosis complex
1423451.3	1423451	10	WGS	Mycobacterium	Mycobacterium_tuberculosis	0	tuberculosis complex
1773.19847	1773	10	WGS	Mycobacterium	Mycobacterium_tuberculosis	0	tuberculosis complex
1773.1949	1773	72	WGS	Mycobacterium	Mycobacterium_tuberculosis	0	tuberculosis complex
1773.19041	1773	10	WGS	Mycobacterium	Mycobacterium_tuberculosis	0	tuberculosis complex
1773.20882	1773	91	WGS	Mycobacterium	Mycobacterium_tuberculosis	0	tuberculosis complex
1773.17679	1773	10	WGS	Mycobacterium	Mycobacterium_tuberculosis	0	tuberculosis complex
1773.6439	1773	10	WGS	Mycobacterium	Mycobacterium_tuberculosis	0	tuberculosis complex
1773.7209	1773	10	WGS	Mycobacterium	Mycobacterium_tuberculosis	0	tuberculosis complex
1765.317	1765	94	WGS	Mycobacterium	Mycobacterium_tuberculosis	0	tuberculosis complex
1765.352	1765	10	WGS	Mycobacterium	Mycobacterium_tuberculosis	0	tuberculosis complex
1773.17498	1773	10	WGS	Mycobacterium	Mycobacterium_tuberculosis	0	tuberculosis complex
1773.4979	1773	10	WGS	Mycobacterium	Mycobacterium_tuberculosis	0	tuberculosis complex
1773.1071	1773	96	WGS	Mycobacterium	Mycobacterium_tuberculosis	0	tuberculosis complex
1448811.3	1448811	10	WGS	Mycobacterium	Mycobacterium_tuberculosis	0	tuberculosis complex
1773.1832	1773	10	WGS	Mycobacterium	Mycobacterium_tuberculosis	0	tuberculosis complex
1773.3307	1773	10	WGS	Mycobacterium	Mycobacterium_tuberculosis	0	tuberculosis complex
1773.6561	1773	10	WGS	Mycobacterium	Mycobacterium_tuberculosis	0	tuberculosis complex
1438892.3	1438892	10	WGS	Mycobacterium	Mycobacterium_tuberculosis	0	tuberculosis complex
1773.6524	1773	10	WGS	Mycobacterium	Mycobacterium_tuberculosis	0	tuberculosis complex
1773.1877	1773	10	WGS	Mycobacterium	Mycobacterium_tuberculosis	0	tuberculosis complex
1427181.3	1427181	10	WGS	Mycobacterium	Mycobacterium_tuberculosis	0	tuberculosis complex
1397883.3	1397883	10	WGS	Mycobacterium	Mycobacterium_tuberculosis	0	tuberculosis complex
1773.4283	1773	74	WGS	Mycobacterium	Mycobacterium_tuberculosis	0	tuberculosis complex
33894.76	33894	10	WGS	Mycobacterium	Mycobacterium_tuberculosis	0	tuberculosis complex
1773.7561	1773	10	WGS	Mycobacterium	Mycobacterium_tuberculosis	0	tuberculosis complex
1448801.3	1448801	10	WGS	Mycobacterium	Mycobacterium_tuberculosis	0	tuberculosis complex
1773.594	1773	10	WGS	Mycobacterium	Mycobacterium_tuberculosis	0	tuberculosis complex
1397893.3	1397893	10	WGS	Mycobacterium	Mycobacterium_tuberculosis	0	tuberculosis complex
1773.7524	1773	10	WGS	Mycobacterium	Mycobacterium_tuberculosis	0	tuberculosis complex
1773.7108	1773	10	WGS	Mycobacterium	Mycobacterium_tuberculosis	0	tuberculosis complex
1448396.3	1448396	10	WGS	Mycobacterium	Mycobacterium_tuberculosis	0	tuberculosis complex
1773.20927	1773	10	WGS	Mycobacterium	Mycobacterium_tuberculosis	0	tuberculosis complex
1773.4984	1773	83	WGS	Mycobacterium	Mycobacterium_tuberculosis	0	tuberculosis complex
1324252.3	1324252	10	WGS	Mycobacterium	Mycobacterium_tuberculosis	0	tuberculosis complex
1773.666	1773	10	WGS	Mycobacterium	Mycobacterium_tuberculosis	0	tuberculosis complex
1773.4516	1773	10	WGS	Mycobacterium	Mycobacterium_tuberculosis	0	tuberculosis complex
1773.137	1773	10	WGS	Mycobacterium	Mycobacterium_tuberculosis	0	tuberculosis complex
1773.1742	1773	10	WGS	Mycobacterium	Mycobacterium_tuberculosis	0	tuberculosis complex
1773.4182	1773	80	WGS	Mycobacterium	Mycobacterium_tuberculosis	0	tuberculosis complex
1773.1335	1773	10	WGS	Mycobacterium	Mycobacterium_tuberculosis	0	tuberculosis complex
1773.4553	1773	99	WGS	Mycobacterium	Mycobacterium_tuberculosis	0	tuberculosis complex
1324242.3	1324242	10	WGS	Mycobacterium	Mycobacterium_tuberculosis	0	tuberculosis complex
1773.7625	1773	10	WGS	Mycobacterium	Mycobacterium_tuberculosis	0	tuberculosis complex
1773.201	1773	10	WGS	Mycobacterium	Mycobacterium_tuberculosis	0	tuberculosis complex
1773.7933	1773	10	WGS	Mycobacterium	Mycobacterium_tuberculosis	0	tuberculosis complex
1324230.3	1324230	10	WGS	Mycobacterium	Mycobacterium_tuberculosis	0	tuberculosis complex
1773.717	1773	83	WGS	Mycobacterium	Mycobacterium_tuberculosis	0	tuberculosis complex
1773.19508	1773	97	WGS	Mycobacterium	Mycobacterium_tuberculosis	0	tuberculosis complex
1400875.3	1400875	10	WGS	Mycobacterium	Mycobacterium_tuberculosis	0	tuberculosis complex
1773.7135	1773	10	WGS	Mycobacterium	Mycobacterium_tuberculosis	0	tuberculosis complex
1773.5692	1773	10	WGS	Mycobacterium	Mycobacterium_tuberculosis	0	tuberculosis complex
1324220.3	1324220	10	WGS	Mycobacterium	Mycobacterium_tuberculosis	0	tuberculosis complex
1773.617	1773	10	WGS	Mycobacterium	Mycobacterium_tuberculosis	0	tuberculosis complex
1773.4692	1773	10	WGS	Mycobacterium	Mycobacterium_tuberculosis	0	tuberculosis complex
1773.6976	1773	10	WGS	Mycobacterium	Mycobacterium_tuberculosis	0	tuberculosis complex
[truncated: 7,232 more rows]
