# Supplementary material for: The heterogenous and diverse population of prophages in Mycobacterium genomes
Source: mSystems. 2023 Oct 4;8(5):e00446-23. doi: 10.1128/msystems.00446-23 (PMC10654092; doi:10.1128/msystems.00446-23)
Supplement: Data Set S2 — Prophages discovered in Mycobacterium genomes. [file msystems.00446-23-s0002.csv]

Strain	Contig	Contig_Length	Name	Prophage	Start	End	Strand	Prophage_Cluster	Duplicate	Duplicate_of
1185650.106	1185650.1064_1	5074858	prophi1185650.106-8	prophi1185650.1064_1-1	1737994	1808581	1	HA	1	prophi36809.368_1-1
2487344.3	2487344.3_1	6905961	prophi2487344.3-1	prophi2487344.3_1-1	3579626	3698420	-1	OMITTED	0
1185650.106	1185650.1061_1	5377795	prophi1185650.106-1	prophi1185650.1061_1-1	233508	310058	1	HK	0
1185650.106	1185650.1061_1	5377795	prophi1185650.106-4	prophi1185650.1061_1-2	567424	607575	1	HB	0
1185650.106	1185650.1061_1	5377795	prophi1185650.106-6	prophi1185650.1061_1-3	1665652	1727971	1	HA	0
1185650.106	1185650.1061_1	5377795	prophi1185650.106-13	prophi1185650.1061_1-4	2634522	2688955	-1	A	0
1185650.106	1185650.1061_1	5377795	prophi1185650.106-18	prophi1185650.1061_1-5	3678803	3745170	-1	AD	1	prophi1185650.1060_1-4
1185650.106	1185650.1061_1	5377795	prophi1185650.106-24	prophi1185650.1061_1-6	4129438	4180188	1	HC	0
83262.23	83262.23_1	5604845	prophi83262.23-1	prophi83262.23_1-1	1871249	1931444	1	HE	0
83262.23	83262.23_1	5604845	prophi83262.23-2	prophi83262.23_1-2	3740791	3793259	1	HD	0
83262.23	83262.23_1	5604845	prophi83262.23-3	prophi83262.23_1-3	3836712	3944453	-1	OMITTED	0
36809.373	36809.373_1	4799801	prophi36809.373-1	prophi36809.373_1-1	3313886	3370126	-1	HL	0
758802.13	758802.13_1	5634149	prophi758802.13-1	prophi758802.13_1-1	4383286	4436471	-1	OMITTED	0
36809.367	36809.367_1	5166100	prophi36809.367-1	prophi36809.367_1-1	520003	565847	1	HZ	0
36809.367	36809.367_1	5166100	prophi36809.367-2	prophi36809.367_1-2	1720234	1780666	1	HE	1	prophi1962118.215_6-2
758802.3	758802.3_1	6103712	prophi758802.3-1	prophi758802.3_1-1	456721	532507	1	OMITTED	0
758802.3	758802.3_1	6103712	prophi758802.3-2	prophi758802.3_1-2	5423705	5466228	-1	OMITTED	0
36809.381	36809.381_1	5188101	prophi36809.381-1	prophi36809.381_1-1	3517468	3574349	-1	HG	0
36809.381	36809.381_1	5188101	prophi36809.381-2	prophi36809.381_1-2	3930460	3980079	1	HC	0
1299325.4	1299325.4_1	5051394	prophi1299325.4-1	prophi1299325.4_1-1	1738896	1800699	1	HA	0
36809.369	36809.369_1	5188507	prophi36809.369-1	prophi36809.369_1-1	3517730	3574611	-1	HG	1	prophi36809.381_1-1
36809.369	36809.369_1	5188507	prophi36809.369-2	prophi36809.369_1-2	3930722	3980341	1	HC	1	prophi36809.400_7-2
36809.641	36809.641_1	4905866	prophi36809.641-1	prophi36809.641_1-1	3903820	3954024	1	HC	0
36809.384	36809.384_1	5331134	prophi36809.384-1	prophi36809.384_1-1	231052	304359	1	HK	1	prophi36809.374_1-1
36809.384	36809.384_1	5331134	prophi36809.384-2	prophi36809.384_1-2	500724	554252	1	HG	0
36809.384	36809.384_1	5331134	prophi36809.384-3	prophi36809.384_1-3	867541	944344	1	L	0
36809.384	36809.384_1	5331134	prophi36809.384-4	prophi36809.384_1-4	4308410	4359021	1	HC	1	prophi36809.374_1-4
1185650.106	1185650.1060_1	5286951	prophi1185650.106-2	prophi1185650.1060_1-1	233508	310058	1	HK	1	prophi1185650.1061_1-1
1185650.106	1185650.1060_1	5286951	prophi1185650.106-5	prophi1185650.1060_1-2	1625545	1687864	1	HA	1	prophi1185650.1061_1-3
1185650.106	1185650.1060_1	5286951	prophi1185650.106-12	prophi1185650.1060_1-3	2594411	2648844	-1	A	1	prophi1185650.1061_1-4
1185650.106	1185650.1060_1	5286951	prophi1185650.106-16	prophi1185650.1060_1-4	3638692	3705059	-1	AD	0
1091046.5	1091046.5_1	5080450	prophi1091046.5-1	prophi1091046.5_1-1	3445613	3524901	-1	AD	1	prophiBolletii-1
36809.429	36809.429_1	4886609	prophi36809.429-1	prophi36809.429_1-1	3133512	3194064	-1	IA	1	prophi1962118.260_5-1
1774.108	1774.108_1	4958937	prophi1774.108-1	prophi1774.108_1-1	871286	936643	1	IA	0
36809.374	36809.374_1	5330954	prophi36809.374-1	prophi36809.374_1-1	231052	304359	1	HK	0
36809.374	36809.374_1	5330954	prophi36809.374-2	prophi36809.374_1-2	500724	554252	1	HG	1	prophi36809.384_1-2
36809.374	36809.374_1	5330954	prophi36809.374-3	prophi36809.374_1-3	867352	944155	1	L	1	prophi36809.384_1-3
36809.374	36809.374_1	5330954	prophi36809.374-4	prophi36809.374_1-4	4308221	4358832	1	HC	0
1774.95	1774.95_1	5179244	prophi1774.95-1	prophi1774.95_1-1	3623371	3665907	-1	ID	0
1774.95	1774.95_1	5179244	prophi1774.95-2	prophi1774.95_1-2	4124505	4165012	1	HN	0
1185650.106	1185650.1057_1	5073623	prophi1185650.106-7	prophi1185650.1057_1-1	1736842	1807429	1	HA	1	prophi36809.368_1-1
36813.7	36813.7_1	5484749	prophi36813.7-1	prophi36813.7_1-1	0	80865	1	OMITTED	0
1767.33	1767.33_1	5519879	prophi1767.33-1	prophi1767.33_1-1	1293883	1373509	1		0
36809.364	36809.364_1	5242371	prophi36809.364-1	prophi36809.364_1-1	238509	317308	1	HK	1	prophi1962118.397_1-1
36809.364	36809.364_1	5242371	prophi36809.364-2	prophi36809.364_1-2	1753016	1813448	1	HE	1	prophi1962118.215_6-2
36809.364	36809.364_1	5242371	prophi36809.364-3	prophi36809.364_1-3	4231069	4272997	1	HN	0
444597.11	444597.11_1	4577045	prophi444597.11-1	prophi444597.11_1-1	1259611	1316013	1	HJ	0
1185650.105	1185650.1051_1	5026147	prophi1185650.105-2	prophi1185650.1051_1-1	1737837	1806869	1	HA	0
1226753.4	1226753.4_1	6099273	prophi1226753.4-1	prophi1226753.4_1-1	597967	660875	-1	IB	0
1226753.4	1226753.4_1	6099273	prophi1226753.4-2	prophi1226753.4_1-2	5366194	5417447	-1	HJ	0
1226753.4	1226753.4_1	6099273	prophi1226753.4-3	prophi1226753.4_1-3	5639889	5683048	-1	HU	0
36809.555	36809.555_1	5067172	prophi36809.555-1	prophi36809.555_1-1	1754373	1816175	1	HA	1	prophi1001737.3_5-1
1520670.3	1520670.3_1	4994485	prophi1520670.3-1	prophi1520670.3_1-1	3526284	3579913	-1	HG	0
36809.366	36809.366_1	5064478	prophi36809.366-1	prophi36809.366_1-1	1674551	1734983	1	HE	0
319705.14	319705.14_1	5064190	prophi319705.14-1	prophi319705.14_1-1	1753862	1815663	1	HA	0
36809.43	36809.430_1	4876254	prophi36809.43-1	prophi36809.430_1-1	369911	422982	-1	HC	0
36809.43	36809.430_1	4876254	prophi36809.43-2	prophi36809.430_1-2	3104359	3164911	-1	IA	0
1166017.3	1166017.3_1	4987320	prophi1166017.3-1	prophi1166017.3_1-1	3013764	3057456	1	HH	0
146017.14	146017.14_1	7107504	prophi146017.14-1	prophi146017.14_1-1	3257500	3363828	1	OMITTED	0
146017.14	146017.14_1	7107504	prophi146017.14-2	prophi146017.14_1-2	4423963	4511143	1	OMITTED	0
98668.7	98668.7_1	6515693	prophi98668.7-1	prophi98668.7_1-1	6403440	6515692	-1	OMITTED	0
2099321.3	2099321.3_1	5030282	prophi2099321.3-1	prophi2099321.3_1-1	1521410	1589634	1	HR	0
1797.4	1797.4_1	4950685	prophi1797.4-1	prophi1797.4_1-1	4372310	4447015	-1	OMITTED	0
319705.146	319705.146_1	5312857	prophi319705.146-1	prophi319705.146_1-1	1495650	1560021	1	IA	0
319705.146	319705.146_1	5312857	prophi319705.146-2	prophi319705.146_1-2	1820104	1884312	1	IA	0
319705.146	319705.146_1	5312857	prophi319705.146-3	prophi319705.146_1-3	3720166	3778681	-1	HE	1	prophi319705.124_14-2
319705.146	319705.146_1	5312857	prophi319705.146-4	prophi319705.146_1-4	4267852	4317619	1	HC	0
319705.146	319705.146_1	5312857	prophi319705.146-5	prophi319705.146_1-5	4808636	4854248	1	HO	0
1962118.398	1962118.398_1	5119711	prophi1962118.398-1	prophi1962118.398_1-1	1673430	1733862	1	HE	1	prophi1962118.399_1-1
1570328.6	1570328.6_1	5366707	prophi1570328.6-1	prophi1570328.6_1-1	2450587	2495362	-1	HU	0
36809.642	36809.642_1	4805473	prophi36809.642-1	prophi36809.642_1-1	3284914	3339500	1	HD	0
83262.18	83262.18_1	5573781	prophi83262.18-1	prophi83262.18_1-1	1864436	1924754	1	HE	0
83262.18	83262.18_1	5573781	prophi83262.18-2	prophi83262.18_1-2	3708164	3760605	1	HD	0
83262.18	83262.18_1	5573781	prophi83262.18-3	prophi83262.18_1-3	3804058	3911799	-1	OMITTED	0
36809.431	36809.431_1	5094861	prophi36809.431-1	prophi36809.431_1-1	2169103	2234997	1	AD	0
1214063.4	1214063.4_1	5445552	prophi1214063.4-1	prophi1214063.4_1-1	1751269	1807366	-1		0
36809.383	36809.383_1	5214168	prophi36809.383-1	prophi36809.383_1-1	4055573	4100082	1	HH	0
1799.7	1799.7_1	5925482	prophi1799.7-1	prophi1799.7_1-1	4375774	4461178	-1	OMITTED	0
1185650.106	1185650.1063_1	5352395	prophi1185650.106-14	prophi1185650.1063_1-1	3164530	3208433	1	HH	0
1185650.106	1185650.1063_1	5352395	prophi1185650.106-17	prophi1185650.1063_1-2	3676887	3737784	1	OMITTED	0
1185650.106	1185650.1063_1	5352395	prophi1185650.106-19	prophi1185650.1063_1-3	3759327	3814819	-1	HC	0
1185650.106	1185650.1063_1	5352395	prophi1185650.106-25	prophi1185650.1063_1-4	4832134	4875752	1	HH	0
1789.1	1789.10_1	4917655	prophi1789.1-1	prophi1789.10_1-1	1985842	2032986	1	OMITTED	0
39687.7	39687.7_1	6287627	prophi39687.7-1	prophi39687.7_1-1	4979649	5040362	-1	OMITTED	0
1185650.105	1185650.1052_1	5107403	prophi1185650.105-1	prophi1185650.1052_1-1	1082923	1134147	-1	HD	0
1185650.105	1185650.1052_1	5107403	prophi1185650.105-6	prophi1185650.1052_1-2	1785765	1847567	1	HA	0
1185650.106	1185650.1058_1	5120346	prophi1185650.106-9	prophi1185650.1058_1-1	1753839	1813851	1	HA	0
1185650.106	1185650.1058_1	5120346	prophi1185650.106-21	prophi1185650.1058_1-2	4001906	4054497	1	HC	0
1962118.399	1962118.399_1	5119772	prophi1962118.399-1	prophi1962118.399_1-1	1673427	1733859	1	HE	0
36809.372	36809.372_1	4939234	prophi36809.372-1	prophi36809.372_1-1	1129207	1191623	1	HA	0
36809.433	36809.433_1	4800506	prophi36809.433-1	prophi36809.433_1-1	1682989	1743541	1	IA	1	prophi1962118.260_5-1
36809.38	36809.380_1	4891993	prophi36809.38-1	prophi36809.380_1-1	1013105	1066514	1	HC	0
1198627.3	1198627.3_1	5068807	prophi1198627.3-1	prophi1198627.3_1-1	1755083	1816885	1	HA	1	prophi1001737.3_5-1
36809.37	36809.370_1	5146255	prophi36809.37-1	prophi36809.370_1-1	2385988	2437826	1	HP	0
36809.37	36809.370_1	5146255	prophi36809.37-2	prophi36809.370_1-2	4024234	4075448	1	HC	0
36809.213	36809.213_1	5173145	prophi36809.213-1	prophi36809.213_1-1	3320735	3377616	-1	HG	0
36809.213	36809.213_1	5173145	prophi36809.213-2	prophi36809.213_1-2	5088754	5169134	-1	OMITTED	0
36809.432	36809.432_1	4933836	prophi36809.432-1	prophi36809.432_1-1	1919568	1971634	-1	HC	1	prophi1185650.903_6-1
36809.432	36809.432_1	4933836	prophi36809.432-2	prophi36809.432_1-2	4145450	4206528	-1	HA	0
36809.371	36809.371_1	5217908	prophi36809.371-1	prophi36809.371_1-1	238687	312853	1	HK	0
36809.371	36809.371_1	5217908	prophi36809.371-2	prophi36809.371_1-2	1748172	1808604	1	HE	1	prophi1962118.215_6-2
36809.371	36809.371_1	5217908	prophi36809.371-3	prophi36809.371_1-3	4704940	4750314	1	HO	0
243243.7	243243.7_1	5475491	prophi243243.7-1	prophi243243.7_1-1	746411	794445	-1	HI	0
2675523.3	2675523.3_1	6381854	prophi2675523.3-1	prophi2675523.3_1-1	3677268	3741574	-1	OMITTED	0
1460372.6	1460372.6_1	5029817	prophi1460372.6-1	prophi1460372.6_1-1	1521424	1589648	1	HR	1	prophi2099321.3_1-1
1781.41	1781.41_1	6467358	prophi1781.41-1	prophi1781.41_1-1	1708358	1766681	1	HS	0
36809.582	36809.582_1	5075529	prophi36809.582-1	prophi36809.582_1-1	4505630	4550301	-1	HO	0
1122247.5	1122247.5_1	5269097	prophi1122247.5-1	prophi1122247.5_1-1	1214961	1265149	-1	A	1	prophi1122247.4_36-1
1132508.3	1132508.3_1	5257136	prophi1132508.3-1	prophi1132508.3_1-1	541340	581846	1	HB	0
1132508.3	1132508.3_1	5257136	prophi1132508.3-2	prophi1132508.3_1-2	4240814	4291778	1	HC	0
36809.363	36809.363_1	4826045	prophi36809.363-1	prophi36809.363_1-1	1704009	1767551	1	HA	0
36809.365	36809.365_1	4869298	prophi36809.365-1	prophi36809.365_1-1	707198	781398	-1	OMITTED	0
1962118.397	1962118.397_1	4642874	prophi1962118.397-1	prophi1962118.397_1-1	238509	317308	1	HK	0
1962118.397	1962118.397_1	4642874	prophi1962118.397-2	prophi1962118.397_1-2	1753143	1813575	1	HE	1	prophi1962118.215_6-2
1962118.397	1962118.397_1	4642874	prophi1962118.397-3	prophi1962118.397_1-3	4231183	4273111	1	HN	1	prophi36809.364_1-3
1768.35	1768.35_1	6463923	prophi1768.35-1	prophi1768.35_1-1	1007857	1063177	-1	HX	0
36809.644	36809.644_1	5184618	prophi36809.644-1	prophi36809.644_1-1	1126349	1192704	1	HA	0
1185650.105	1185650.1049_1	5098671	prophi1185650.105-3	prophi1185650.1049_1-1	1737846	1799648	1	HA	0
36809.368	36809.368_1	5074222	prophi36809.368-1	prophi36809.368_1-1	1737561	1808148	1	HA	0
319705.15	319705.15_1	5049258	prophi319705.15-1	prophi319705.15_1-1	1753063	1799117	1	OMITTED	0
1774.35	1774.35_1	4898027	prophi1774.35-1	prophi1774.35_1-1	1457051	1525275	1	HR	0
1767.35	1767.35_1	5888633	prophi1767.35-1	prophi1767.35_1-1	548415	596621	1	HI	0
1781.42	1781.42_1	6453310	prophi1781.42-1	prophi1781.42_1-1	4236698	4341141	-1	OMITTED	0
1781.42	1781.42_1	6453310	prophi1781.42-2	prophi1781.42_1-2	4625467	4684671	-1	HS	0
1771.16	1771.16_1	5030292	prophi1771.16-1	prophi1771.16_1-1	1521413	1589637	1	HR	1	prophi2099321.3_1-1
1001730.3	1001730.3_6	2955020	prophi1001730.3-1	prophi1001730.3_6-1	360965	413296	1	HD	1	prophi1001732.3_2-1
1001730.3	1001730.3_6	2955020	prophi1001730.3-2	prophi1001730.3_6-2	899563	953488	1	HC	1	prophi1001733.3_1-2
1962118.201	1962118.201_2	1841880	prophi1962118.201-1	prophi1962118.201_2-1	974535	1035087	-1	IA	1	prophi1962118.260_5-1
1962118.201	1962118.201_4	1333445	prophi1962118.201-2	prophi1962118.201_4-1	977772	1030843	-1	HC	1	prophi1962118.39_1-1
1962118.228	1962118.228_5	1594899	prophi1962118.228-1	prophi1962118.228_5-1	272258	312667	1	HB	1	prophi1962118.280_5-1
1962118.228	1962118.228_5	1594899	prophi1962118.228-2	prophi1962118.228_5-2	1466981	1527413	1	HE	1	prophi1962118.215_6-2
1962118.23	1962118.23_1	1300883	prophi1962118.23-1	prophi1962118.23_1-1	1259363	1295674	-1	OMITTED	0
1962118.23	1962118.23_2	2281534	prophi1962118.23-3	prophi1962118.23_2-1	1174321	1214370	-1	HB	0
1962118.23	1962118.23_3	724945	prophi1962118.23-5	prophi1962118.23_3-1	369687	422369	-1	HC	0
1962118.99	1962118.99_1	1469347	prophi1962118.99-1	prophi1962118.99_1-1	434245	494797	1	IA	1	prophi1962118.260_5-1
36809.446	36809.446_2	692952	prophi36809.446-1	prophi36809.446_2-1	626996	692951	-1	OMITTED	0
36809.446	36809.446_3	1348444	prophi36809.446-2	prophi36809.446_3-1	851778	927062	-1	HK	0
1962118.208	1962118.208_7	1077250	prophi1962118.208-1	prophi1962118.208_7-1	646867	707806	1	HA	1	prophi1962118.209_1-1
1962118.208	1962118.208_8	1783090	prophi1962118.208-2	prophi1962118.208_8-1	58022	135913	-1	OMITTED	0
1962118.307	1962118.307_2	5161517	prophi1962118.307-1	prophi1962118.307_2-1	689254	729663	1	HB	1	prophi1962118.280_5-1
1962118.307	1962118.307_2	5161517	prophi1962118.307-2	prophi1962118.307_2-2	1884218	1944650	1	HE	1	prophi1962118.215_6-2
1962118.59	1962118.59_3	916457	prophi1962118.59-1	prophi1962118.59_3-1	353900	414452	-1	IA	0
1962118.217	1962118.217_7	1965273	prophi1962118.217-1	prophi1962118.217_7-1	704105	744514	-1	HB	1	prophi1962118.280_5-1
1962118.217	1962118.217_7	1965273	prophi1962118.217-2	prophi1962118.217_7-2	1229647	1290079	1	HE	1	prophi1962118.215_6-2
1774.103	1774.103_5	782665	prophi1774.103-1	prophi1774.103_5-1	695866	748552	1	HD	0
36809.633	36809.633_3	4206425	prophi36809.633-1	prophi36809.633_3-1	3936380	4009644	1	HK	0
1962118.58	1962118.58_6	1444937	prophi1962118.58-1	prophi1962118.58_6-1	395256	455808	1	IA	0
1185650.105	1185650.1048_3	5112318	prophi1185650.105-10	prophi1185650.1048_3-1	1888600	1949296	1	HE	1	prophi36809.661_1-2
1962118.14	1962118.14_3	1210980	prophi1962118.14-1	prophi1962118.14_3-1	235353	301720	-1	AD	1	prophi1962118.269_1-2
1962118.14	1962118.14_3	1210980	prophi1962118.14-2	prophi1962118.14_3-2	353287	410744	-1	HE	0
1962118.14	1962118.14_8	984338	prophi1962118.14-3	prophi1962118.14_8-1	894468	955693	1	HA	1	prophi1962118.10_3-1
36809.45	36809.450_4	1804813	prophi36809.45-4	prophi36809.450_4-1	778450	829801	-1	HC	1	prophi36809.453_5-1
36809.45	36809.450_1	2166166	prophi36809.45-1	prophi36809.450_1-1	2628	59309	-1	OMITTED	0
36809.45	36809.450_1	2166166	prophi36809.45-2	prophi36809.450_1-2	1359123	1399114	-1	HB	1	prophi36809.491_4-1
1962118.209	1962118.209_5	1297452	prophi1962118.209-2	prophi1962118.209_5-1	1051009	1128900	1	OMITTED	0
1962118.209	1962118.209_1	2130483	prophi1962118.209-1	prophi1962118.209_1-1	707784	768723	1	HA	0
1962118.212	1962118.212_6	3279002	prophi1962118.212-1	prophi1962118.212_6-1	713913	754322	1	HB	1	prophi1962118.280_5-1
1962118.212	1962118.212_6	3279002	prophi1962118.212-2	prophi1962118.212_6-2	1908715	1969147	1	HE	1	prophi1962118.215_6-2
36809.522	36809.522_5	1820344	prophi36809.522-1	prophi36809.522_5-1	1069529	1134666	-1	AD	0
36809.522	36809.522_5	1820344	prophi36809.522-2	prophi36809.522_5-2	1614320	1656933	-1	HN	1	prophi36809.494_10-2
36809.661	36809.661_1	5226652	prophi36809.661-1	prophi36809.661_1-1	293738	368008	1	HK	0
36809.661	36809.661_1	5226652	prophi36809.661-2	prophi36809.661_1-2	1974367	2035063	1	HE	0
1962118.166	1962118.166_7	741361	prophi1962118.166-1	prophi1962118.166_7-1	469463	529941	1	IA	1	prophi1962118.171_3-1
1962118.75	1962118.75_7	916753	prophi1962118.75-1	prophi1962118.75_7-1	460935	521487	-1	IA	0
1962118.218	1962118.218_3	1448417	prophi1962118.218-1	prophi1962118.218_3-1	35012	75421	1	HB	1	prophi1962118.280_5-1
1962118.218	1962118.218_3	1448417	prophi1962118.218-2	prophi1962118.218_3-2	1229521	1289953	1	HE	1	prophi1962118.215_6-2
36809.453	36809.453_4	2166340	prophi36809.453-1	prophi36809.453_4-1	2628	59309	-1	OMITTED	0
36809.453	36809.453_4	2166340	prophi36809.453-2	prophi36809.453_4-2	1359297	1399288	-1	HB	1	prophi36809.491_4-1
36809.453	36809.453_5	1804813	prophi36809.453-3	prophi36809.453_5-1	778450	829801	-1	HC	0
1962118.16	1962118.160_3	741396	prophi1962118.16-1	prophi1962118.160_3-1	469461	529939	1	IA	1	prophi1962118.171_3-1
1001713.3	1001713.3_1	804338	prophi1001713.3-1	prophi1001713.3_1-1	128106	188658	1	IA	1	prophi1962118.260_5-1
1774.106	1774.106_2	5039263	prophi1774.106-1	prophi1774.106_2-1	888589	941275	1	HD	0
1774.106	1774.106_2	5039263	prophi1774.106-2	prophi1774.106_2-2	3446438	3498654	-1	HC	1	prophi1774.105_4-2
1001724.3	1001724.3_5	2879709	prophi1001724.3-1	prophi1001724.3_5-1	333261	385462	1	HD	0
1962118.101	1962118.101_8	1424355	prophi1962118.101-2	prophi1962118.101_8-1	433085	493637	1	IA	1	prophi1962118.172_1-1
1962118.101	1962118.101_3	959623	prophi1962118.101-1	prophi1962118.101_3-1	369731	422802	-1	HC	1	prophi1962118.203_1-2
1962118.101	1962118.101_9	971386	prophi1962118.101-3	prophi1962118.101_9-1	217100	271740	-1	A	0
1001734.3	1001734.3_4	4075344	prophi1001734.3-1	prophi1001734.3_4-1	1552284	1604615	1	HD	1	prophi1001732.3_2-1
1001734.3	1001734.3_5	53104	prophi1001734.3-2	prophi1001734.3_5-1	0	53103	-1	OMITTED	0
1962118.7	1962118.70_6	1444956	prophi1962118.7-1	prophi1962118.70_6-1	1030493	1091045	1	IA	1	prophi1962118.75_7-1
1001704.3	1001704.3_2	2517669	prophi1001704.3-1	prophi1001704.3_2-1	1533816	1599079	-1	AD	1	prophi1962118.349_7-1
1962118.204	1962118.204_3	3157019	prophi1962118.204-1	prophi1962118.204_3-1	1238345	1298823	1	IA	1	prophi1962118.171_3-1
1001708.3	1001708.3_4	966400	prophi1001708.3-1	prophi1001708.3_4-1	302108	362660	1	IA	1	prophi1962118.260_5-1
1299323.3	1299323.3_2	5149072	prophi1299323.3-1	prophi1299323.3_2-1	337932	399735	1	HA	0
1299323.3	1299323.3_2	5149072	prophi1299323.3-2	prophi1299323.3_2-2	4775119	4829404	1	HF	0
1001737.3	1001737.3_2	295020	prophi1001737.3-1	prophi1001737.3_2-1	66177	120466	1	HF	1	prophi1001741.3_1-1
1001737.3	1001737.3_5	948650	prophi1001737.3-2	prophi1001737.3_5-1	449276	511078	1	HA	0
1299321.3	1299321.3_6	1838290	prophi1299321.3-1	prophi1299321.3_6-1	33830	86149	1	HD	0
1299321.3	1299321.3_6	1838290	prophi1299321.3-2	prophi1299321.3_6-2	572301	626211	1	HC	0
1962118.61	1962118.61_8	410181	prophi1962118.61-2	prophi1962118.61_8-1	368209	408307	-1	OMITTED	0
1962118.61	1962118.61_7	1811478	prophi1962118.61-1	prophi1962118.61_7-1	35014	75063	1	HB	0
1962118.128	1962118.128_6	818031	prophi1962118.128-1	prophi1962118.128_6-1	671490	732042	1	IA	1	prophi1962118.260_5-1
36809.434	36809.434_1	1875852	prophi36809.434-1	prophi36809.434_1-1	920513	970132	-1	HC	1	prophi1185650.200_11-1
36809.434	36809.434_1	1875852	prophi36809.434-2	prophi36809.434_1-2	1326243	1383124	1	HG	1	prophi36809.381_1-1
1962118.111	1962118.111_7	500425	prophi1962118.111-2	prophi1962118.111_7-1	387985	427177	1	HB	1	prophi1962118.143_6-1
1962118.111	1962118.111_5	646402	prophi1962118.111-1	prophi1962118.111_5-1	208350	249023	-1	HB	0
1962118.111	1962118.111_8	1449763	prophi1962118.111-3	prophi1962118.111_8-1	699250	752844	-1	HD	1	prophi1962118.143_2-1
1962118.111	1962118.111_8	1449763	prophi1962118.111-4	prophi1962118.111_8-2	938909	1020965	1	OMITTED	0
1962118.111	1962118.111_8	1449763	prophi1962118.111-5	prophi1962118.111_8-3	1291066	1337313	-1	HO	1	prophi1962118.85_1-1
1001741.3	1001741.3_1	1271054	prophi1001741.3-1	prophi1001741.3_1-1	66129	120418	1	HF	0
1001741.3	1001741.3_1	1271054	prophi1001741.3-2	prophi1001741.3_1-2	771725	833527	1	HA	1	prophi1001737.3_5-1
1962118.37	1962118.37_7	1016391	prophi1962118.37-3	prophi1962118.37_7-1	941331	981380	-1	HB	1	prophi1962118.48_4-1
1962118.37	1962118.37_1	1301670	prophi1962118.37-1	prophi1962118.37_1-1	1254123	1298342	-1	OMITTED	0
1962118.37	1962118.37_2	1576868	prophi1962118.37-2	prophi1962118.37_2-1	1154623	1196122	1	OMITTED	0
1962118.199	1962118.199_6	350777	prophi1962118.199-1	prophi1962118.199_6-1	0	48176	-1	OMITTED	0
1962118.199	1962118.199_8	611882	prophi1962118.199-2	prophi1962118.199_8-1	85971	146523	-1	IA	0
1962118.172	1962118.172_1	3204731	prophi1962118.172-1	prophi1962118.172_1-1	705379	765931	-1	IA	0
1962118.172	1962118.172_3	1366634	prophi1962118.172-2	prophi1962118.172_3-1	302633	355704	1	HC	1	prophi1962118.203_1-2
1962118.5	1962118.50_5	1951242	prophi1962118.5-2	prophi1962118.50_5-1	737000	777049	1	HB	0
1962118.5	1962118.50_6	1300876	prophi1962118.5-3	prophi1962118.50_6-1	1038	41456	1	OMITTED	0
1962118.5	1962118.50_3	410139	prophi1962118.5-1	prophi1962118.50_3-1	368180	408278	-1	OMITTED	0
1799.5	1799.5_1	737085	prophi1799.5-1	prophi1799.5_1-1	339666	425070	-1	OMITTED	0
36809.53	36809.530_5	1902670	prophi36809.53-1	prophi36809.530_5-1	93241	136551	-1	ID	0
36809.53	36809.530_5	1902670	prophi36809.53-2	prophi36809.530_5-2	599318	648884	1	HC	0
1962118.219	1962118.219_4	779982	prophi1962118.219-2	prophi1962118.219_4-1	35014	75423	1	HB	1	prophi1962118.280_5-1
1962118.219	1962118.219_3	1185320	prophi1962118.219-1	prophi1962118.219_3-1	675148	735580	-1	HE	1	prophi1962118.215_6-2
36809.5	36809.5_2	5067172	prophi36809.5-1	prophi36809.5_2-1	1754372	1816174	1	HA	1	prophi1001737.3_5-1
1962118.215	1962118.215_6	1537769	prophi1962118.215-1	prophi1962118.215_6-1	215127	255536	1	HB	1	prophi1962118.280_5-1
1962118.215	1962118.215_6	1537769	prophi1962118.215-2	prophi1962118.215_6-2	1409837	1470269	1	HE	0
36809.441	36809.441_4	923071	prophi36809.441-1	prophi36809.441_4-1	99955	150914	-1	HC	0
1962118.227	1962118.227_7	2838088	prophi1962118.227-1	prophi1962118.227_7-1	273562	313971	1	HB	1	prophi1962118.280_5-1
1962118.227	1962118.227_7	2838088	prophi1962118.227-2	prophi1962118.227_7-2	1467684	1528116	1	HE	1	prophi1962118.215_6-2
1185650.612	1185650.612_4	508293	prophi1185650.612-1	prophi1185650.612_4-1	13998	51447	-1	HB	1	prophi1185650.218_17-1
1962118.197	1962118.197_6	743707	prophi1962118.197-1	prophi1962118.197_6-1	469470	529948	1	IA	1	prophi1962118.171_3-1
1962118.41	1962118.41_1	916576	prophi1962118.41-1	prophi1962118.41_1-1	354019	414571	-1	IA	0
1962118.284	1962118.284_1	809718	prophi1962118.284-1	prophi1962118.284_1-1	353905	414457	-1	IA	1	prophi1962118.75_7-1
36809.455	36809.455_3	3330448	prophi36809.455-2	prophi36809.455_3-1	2054087	2115889	1	HA	0
36809.455	36809.455_1	1808499	prophi36809.455-1	prophi36809.455_1-1	986536	1029965	1	HH	1	prophi36809.487_39-1
1962118.63	1962118.63_6	810984	prophi1962118.63-1	prophi1962118.63_6-1	355159	415711	-1	IA	1	prophi1962118.59_3-1
1001711.3	1001711.3_5	804333	prophi1001711.3-1	prophi1001711.3_5-1	128125	188677	1	IA	1	prophi1962118.260_5-1
36809.632	36809.632_2	5094912	prophi36809.632-1	prophi36809.632_2-1	3736330	3798132	1	HA	1	prophi1001737.3_5-1
1962118.279	1962118.279_3	1509268	prophi1962118.279-1	prophi1962118.279_3-1	974536	1035088	-1	IA	0
1001727.3	1001727.3_1	2446836	prophi1001727.3-1	prophi1001727.3_1-1	333235	385436	1	HD	1	prophi1001724.3_5-1
1001729.3	1001729.3_6	2977626	prophi1001729.3-1	prophi1001729.3_6-1	621032	673363	1	HD	1	prophi1001732.3_2-1
1001729.3	1001729.3_6	2977626	prophi1001729.3-2	prophi1001729.3_6-2	1159692	1213617	1	HC	1	prophi1001733.3_1-2
1962118.312	1962118.312_1	5161365	prophi1962118.312-1	prophi1962118.312_1-1	1120131	1160540	1	HB	1	prophi1962118.280_5-1
1962118.312	1962118.312_1	5161365	prophi1962118.312-2	prophi1962118.312_1-2	2315055	2375487	1	HE	1	prophi1962118.215_6-2
36809.654	36809.654_3	5052670	prophi36809.654-1	prophi36809.654_3-1	1990372	2043870	-1	OMITTED	0
36809.654	36809.654_3	5052670	prophi36809.654-2	prophi36809.654_3-2	4200469	4248601	-1	OMITTED	0
36809.398	36809.398_2	3625979	prophi36809.398-1	prophi36809.398_2-1	1805851	1866547	1	HE	1	prophi36809.661_1-2
36809.398	36809.398_2	3625979	prophi36809.398-2	prophi36809.398_2-2	1881535	1945129	1	HA	0
36809.398	36809.398_2	3625979	prophi36809.398-3	prophi36809.398_2-3	3162972	3206496	1	HH	0
1962118.162	1962118.162_4	1842078	prophi1962118.162-2	prophi1962118.162_4-1	806934	867486	1	IA	1	prophi1962118.260_5-1
1962118.162	1962118.162_1	725363	prophi1962118.162-1	prophi1962118.162_1-1	302603	355674	1	HC	1	prophi1962118.39_1-1
1774.105	1774.105_4	3626967	prophi1774.105-1	prophi1774.105_4-1	888589	941275	1	HD	1	prophi1774.106_2-1
1774.105	1774.105_4	3626967	prophi1774.105-2	prophi1774.105_4-2	3447070	3499286	-1	HC	0
1001740.3	1001740.3_3	295465	prophi1001740.3-1	prophi1001740.3_3-1	66051	120340	1	HF	1	prophi1001741.3_1-1
1001740.3	1001740.3_4	1100055	prophi1001740.3-2	prophi1001740.3_4-1	360976	422778	1	HA	1	prophi1001737.3_5-1
319705.96	319705.96_4	688110	prophi319705.96-1	prophi319705.96_4-1	0	44656	1	OMITTED	0
43348.9	43348.9_1	5115366	prophi43348.9-1	prophi43348.9_1-1	4455	63146	-1	OMITTED	0
1962118.283	1962118.283_5	1164136	prophi1962118.283-1	prophi1962118.283_5-1	395263	455815	1	IA	1	prophi1962118.75_7-1
1962118.231	1962118.231_3	5160971	prophi1962118.231-1	prophi1962118.231_3-1	609606	670038	1	HE	1	prophi1962118.215_6-2
1962118.231	1962118.231_3	5160971	prophi1962118.231-2	prophi1962118.231_3-2	4575548	4615957	1	HB	1	prophi1962118.280_5-1
36809.648	36809.648_3	5092709	prophi36809.648-1	prophi36809.648_3-1	2951865	3022118	-1	HA	0
36809.648	36809.648_3	5092709	prophi36809.648-2	prophi36809.648_3-2	4285284	4325972	-1	HB	0
1962118.306	1962118.306_3	4357501	prophi1962118.306-1	prophi1962118.306_3-1	273705	314114	1	HB	1	prophi1962118.280_5-1
1962118.306	1962118.306_3	4357501	prophi1962118.306-2	prophi1962118.306_3-2	1468686	1529118	1	HE	1	prophi1962118.215_6-2
1962118.77	1962118.77_1	4473815	prophi1962118.77-1	prophi1962118.77_1-1	856811	909553	-1	HC	0
1962118.77	1962118.77_1	4473815	prophi1962118.77-2	prophi1962118.77_1-2	2472780	2534290	-1	HA	0
1962118.73	1962118.73_6	3324515	prophi1962118.73-1	prophi1962118.73_6-1	3103492	3163008	-1	IA	0
1303024.3	1303024.3_2	5000473	prophi1303024.3-1	prophi1303024.3_2-1	784233	835447	-1	HC	0
1303024.3	1303024.3_2	5000473	prophi1303024.3-2	prophi1303024.3_2-2	1573238	1644807	1	HA	0
1303024.3	1303024.3_2	5000473	prophi1303024.3-3	prophi1303024.3_2-3	3433497	3486927	1	HD	0
36809.448	36809.448_5	267773	prophi36809.448-1	prophi36809.448_5-1	212775	252839	-1	HN	1	prophi36809.447_3-1
1001725.3	1001725.3_5	1944705	prophi1001725.3-1	prophi1001725.3_5-1	333258	385459	1	HD	1	prophi1001724.3_5-1
1962118.214	1962118.214_5	2606623	prophi1962118.214-1	prophi1962118.214_5-1	215154	255563	1	HB	1	prophi1962118.280_5-1
1962118.214	1962118.214_5	2606623	prophi1962118.214-2	prophi1962118.214_5-2	1409999	1470431	1	HE	1	prophi1962118.215_6-2
36809.664	36809.664_3	4949970	prophi36809.664-1	prophi36809.664_3-1	1127369	1189784	1	HA	0
1185650.105	1185650.1053_1	5132669	prophi1185650.105-4	prophi1185650.1053_1-1	1753638	1822670	1	HA	1	prophi1185650.1054_2-1
1185650.105	1185650.1053_1	5132669	prophi1185650.105-7	prophi1185650.1053_1-2	3884365	3935193	1	HC	0
1185650.107	1185650.1065_1	5218527	prophi1185650.107-2	prophi1185650.1065_1-1	495572	536355	1	HB	0
1185650.107	1185650.1065_1	5218527	prophi1185650.107-3	prophi1185650.1065_1-2	1799761	1861746	1	HA	0
1185650.107	1185650.1065_1	5218527	prophi1185650.107-4	prophi1185650.1065_1-3	2547608	2603220	-1	A	0
1185650.107	1185650.1065_1	5218527	prophi1185650.107-5	prophi1185650.1065_1-4	3611882	3664756	-1	HG	0
1962118.102	1962118.102_4	2436670	prophi1962118.102-2	prophi1962118.102_4-1	369500	422571	-1	HC	1	prophi1962118.203_1-2
1962118.102	1962118.102_4	2436670	prophi1962118.102-3	prophi1962118.102_4-2	1176880	1231514	-1	A	1	prophi1962118.39_8-1
1962118.102	1962118.102_1	1833841	prophi1962118.102-1	prophi1962118.102_1-1	986491	1046927	-1	IA	0
1335414.3	1335414.3_4	1630007	prophi1335414.3-1	prophi1335414.3_4-1	1305252	1365795	1	IA	0
1185650.104	1185650.1040_3	1270077	prophi1185650.104-3	prophi1185650.1040_3-1	517108	557157	1	HB	0
1185650.104	1185650.1040_4	53926	prophi1185650.104-4	prophi1185650.1040_4-1	0	53925	1	OMITTED	0
1185650.104	1185650.1040_5	56124	prophi1185650.104-6	prophi1185650.1040_5-1	0	56123	1	OMITTED	0
36809.508	36809.508_3	4410844	prophi36809.508-1	prophi36809.508_3-1	1834901	1887972	1	HC	0
36809.665	36809.665_2	4897210	prophi36809.665-1	prophi36809.665_2-1	2781098	2831302	1	HC	0
1962118.36	1962118.36_5	1445088	prophi1962118.36-1	prophi1962118.36_5-1	354023	414575	-1	IA	1	prophi1962118.59_3-1
36809.447	36809.447_3	2697858	prophi36809.447-1	prophi36809.447_3-1	212775	252839	-1	HN	0
36809.447	36809.447_3	2697858	prophi36809.447-2	prophi36809.447_3-2	1600319	1678869	-1	HT	0
36809.649	36809.649_1	4718289	prophi36809.649-1	prophi36809.649_1-1	3672594	3716787	1	ID	0
1962118.309	1962118.309_5	2145827	prophi1962118.309-3	prophi1962118.309_5-1	1972908	2033460	1	IA	1	prophi1962118.172_1-1
1962118.309	1962118.309_2	291106	prophi1962118.309-1	prophi1962118.309_2-1	217100	271734	-1	A	1	prophi1962118.39_8-1
1962118.309	1962118.309_4	1343619	prophi1962118.309-2	prophi1962118.309_4-1	302591	355662	1	HC	1	prophi1962118.203_1-2
43304.3	43304.3_5	5465827	prophi43304.3-1	prophi43304.3_5-1	3514940	3589043	1	OMITTED	0
36809.428	36809.428_2	3207335	prophi36809.428-1	prophi36809.428_2-1	1229971	1284503	1	HG	0
319705.95	319705.95_7	1089299	prophi319705.95-1	prophi319705.95_7-1	208894	253499	-1	HO	1	prophi319705.101_1-1
1001707.3	1001707.3_4	2302593	prophi1001707.3-1	prophi1001707.3_4-1	1256560	1321823	-1	AD	1	prophi1962118.349_7-1
1962118.85	1962118.85_3	1603606	prophi1962118.85-2	prophi1962118.85_3-1	850849	904443	1	HD	1	prophi1962118.143_2-1
1962118.85	1962118.85_1	367773	prophi1962118.85-1	prophi1962118.85_1-1	212459	258706	-1	HO	0
1962118.85	1962118.85_4	1199636	prophi1962118.85-3	prophi1962118.85_4-1	73250	112442	-1	HB	0
36809.666	36809.666_2	4990952	prophi36809.666-1	prophi36809.666_2-1	1609481	1670180	-1	HE	0
1962118.17	1962118.17_4	1577028	prophi1962118.17-3	prophi1962118.17_4-1	369725	422407	-1	HC	1	prophi1962118.23_3-1
1962118.17	1962118.17_2	1429377	prophi1962118.17-2	prophi1962118.17_2-1	206836	254422	1	OMITTED	0
1962118.17	1962118.17_1	1214795	prophi1962118.17-1	prophi1962118.17_1-1	1174577	1214649	-1	OMITTED	0
36809.65	36809.650_1	5127036	prophi36809.65-1	prophi36809.650_1-1	1810598	1869720	1	HA	0
36809.461	36809.461_7	1553440	prophi36809.461-2	prophi36809.461_7-1	1377818	1453471	-1	L	0
36809.461	36809.461_6	1053449	prophi36809.461-1	prophi36809.461_6-1	240836	294381	-1	A	0
1185650.106	1185650.1055_1	5166738	prophi1185650.106-23	prophi1185650.1055_1-1	4126699	4169350	1	HN	1	prophi1185650.171_26-1
36809.669	36809.669_1	5116428	prophi36809.669-1	prophi36809.669_1-1	1077937	1132677	1	HF	0
36809.669	36809.669_1	5116428	prophi36809.669-2	prophi36809.669_1-2	1800002	1869034	1	HA	0
1185650.105	1185650.1054_2	5132669	prophi1185650.105-8	prophi1185650.1054_2-1	1753638	1822670	1	HA	0
1185650.105	1185650.1054_2	5132669	prophi1185650.105-9	prophi1185650.1054_2-2	3884365	3935193	1	HC	1	prophi1185650.1053_1-2
36809.653	36809.653_2	4881137	prophi36809.653-1	prophi36809.653_2-1	3794562	3859822	1	AD	0
36809.486	36809.486_2	903615	prophi36809.486-1	prophi36809.486_2-1	394844	449584	1	HF	0
36809.486	36809.486_8	2637375	prophi36809.486-2	prophi36809.486_8-1	1373972	1426204	1	HC	0
1962118.131	1962118.131_6	219224	prophi1962118.131-1	prophi1962118.131_6-1	73347	133899	1	IA	1	prophi1962118.260_5-1
36809.524	36809.524_1	1877432	prophi36809.524-1	prophi36809.524_1-1	1011079	1086495	-1	HK	0
36809.524	36809.524_3	2444802	prophi36809.524-2	prophi36809.524_3-1	1461417	1526680	-1	AD	1	prophi1962118.349_7-1
1001705.3	1001705.3_2	4138301	prophi1001705.3-1	prophi1001705.3_2-1	2794479	2859742	-1	AD	1	prophi1962118.349_7-1
1962118.271	1962118.271_4	1210509	prophi1962118.271-2	prophi1962118.271_4-1	234849	301216	-1	AD	1	prophi1962118.269_1-2
1962118.271	1962118.271_4	1210509	prophi1962118.271-3	prophi1962118.271_4-2	352783	410240	-1	HE	1	prophi1962118.14_3-2
1962118.271	1962118.271_2	1386861	prophi1962118.271-1	prophi1962118.271_2-1	626414	687639	-1	HA	1	prophi1962118.10_3-1
1962118.39	1962118.39_1	1118922	prophi1962118.39-1	prophi1962118.39_1-1	763204	816275	-1	HC	0
1962118.39	1962118.39_8	291049	prophi1962118.39-4	prophi1962118.39_8-1	217026	271660	-1	A	0
1962118.39	1962118.39_4	1865720	prophi1962118.39-2	prophi1962118.39_4-1	186733	262016	1	HK	0
1962118.39	1962118.39_4	1865720	prophi1962118.39-3	prophi1962118.39_4-2	1098356	1158908	1	IA	0
36809.655	36809.655_1	5153717	prophi36809.655-1	prophi36809.655_1-1	1753831	1825367	1	HA	0
36809.655	36809.655_1	5153717	prophi36809.655-2	prophi36809.655_1-2	4031038	4082389	1	HC	0
1962118.21	1962118.210_3	2731300	prophi1962118.21-1	prophi1962118.210_3-1	215125	255570	1	HB	0
1962118.21	1962118.210_3	2731300	prophi1962118.21-2	prophi1962118.210_3-2	1409884	1470316	1	HE	1	prophi1962118.215_6-2
1001736.3	1001736.3_3	1990736	prophi1001736.3-1	prophi1001736.3_3-1	432435	486724	1	HF	1	prophi1001741.3_1-1
1001736.3	1001736.3_6	667582	prophi1001736.3-2	prophi1001736.3_6-1	449105	510907	1	HA	1	prophi1001737.3_5-1
1185650.106	1185650.1056_1	5166737	prophi1185650.106-22	prophi1185650.1056_1-1	4126698	4169349	1	HN	1	prophi1185650.171_26-1
1962118.119	1962118.119_5	1488456	prophi1962118.119-2	prophi1962118.119_5-1	974775	1035327	-1	IA	1	prophi1962118.260_5-1
1962118.119	1962118.119_3	725439	prophi1962118.119-1	prophi1962118.119_3-1	369765	422836	-1	HC	1	prophi1962118.39_1-1
1335415.3	1335415.3_2	4818226	prophi1335415.3-1	prophi1335415.3_2-1	903685	964237	1	IA	1	prophi1962118.260_5-1
1001726.3	1001726.3_5	3091077	prophi1001726.3-1	prophi1001726.3_5-1	1407344	1459545	1	HD	1	prophi1001724.3_5-1
36809.651	36809.651_4	1105496	prophi36809.651-1	prophi36809.651_4-1	605007	674032	1	HA	0
1962118.24	1962118.24_3	2281411	prophi1962118.24-1	prophi1962118.24_3-1	1174198	1214247	-1	HB	1	prophi1962118.48_4-1
1962118.24	1962118.24_5	724989	prophi1962118.24-2	prophi1962118.24_5-1	302576	355258	1	HC	1	prophi1962118.30_3-1
1962118.6	1962118.60_4	2701820	prophi1962118.6-2	prophi1962118.60_4-1	272089	312138	1	HB	0
1962118.6	1962118.60_4	2701820	prophi1962118.6-3	prophi1962118.60_4-2	1466527	1526959	1	HE	0
1962118.6	1962118.60_1	1577515	prophi1962118.6-1	prophi1962118.60_1-1	381403	422900	-1	OMITTED	0
1185650.106	1185650.1062_1	5197760	prophi1185650.106-3	prophi1185650.1062_1-1	474318	514397	1	HB	0
1185650.106	1185650.1062_1	5197760	prophi1185650.106-10	prophi1185650.1062_1-2	1814539	1885741	1	HA	0
1185650.106	1185650.1062_1	5197760	prophi1185650.106-20	prophi1185650.1062_1-3	3947633	4000291	1	HC	0
1962118.12	1962118.12_2	1210980	prophi1962118.12-1	prophi1962118.12_2-1	800236	857693	1	HE	1	prophi1962118.14_3-2
1962118.12	1962118.12_2	1210980	prophi1962118.12-2	prophi1962118.12_2-2	909260	975627	1	AD	1	prophi1962118.269_1-2
1962118.12	1962118.12_4	984714	prophi1962118.12-3	prophi1962118.12_4-1	29035	90260	-1	HA	1	prophi1962118.10_3-1
1001709.3	1001709.3_1	384679	prophi1001709.3-1	prophi1001709.3_1-1	129039	189591	1	IA	1	prophi1962118.260_5-1
36809.506	36809.506_6	1102296	prophi36809.506-2	prophi36809.506_6-1	518993	584748	-1	AD	0
36809.506	36809.506_2	1065754	prophi36809.506-1	prophi36809.506_2-1	1022342	1065753	-1	OMITTED	0
1962118.386	1962118.386_1	4780256	prophi1962118.386-1	prophi1962118.386_1-1	2812575	2888723	1	HQ	0
36809.516	36809.516_4	4187864	prophi36809.516-1	prophi36809.516_4-1	2465735	2531908	-1	AD	0
1962118.64	1962118.64_4	1137160	prophi1962118.64-1	prophi1962118.64_4-1	353891	414443	-1	IA	1	prophi1962118.75_7-1
56689.4	56689.4_6	6101567	prophi56689.4-1	prophi56689.4_6-1	2328831	2391679	1	IB	0
56689.4	56689.4_6	6101567	prophi56689.4-2	prophi56689.4_6-2	3406346	3449492	1	HU	0
56689.4	56689.4_6	6101567	prophi56689.4-3	prophi56689.4_6-3	3671743	3722959	1	HJ	0
1962118.203	1962118.203_1	2768263	prophi1962118.203-1	prophi1962118.203_1-1	930752	991304	-1	IA	1	prophi1962118.172_1-1
1962118.203	1962118.203_1	2768263	prophi1962118.203-2	prophi1962118.203_1-2	2412553	2465624	-1	HC	0
36809.656	36809.656_1	3168619	prophi36809.656-1	prophi36809.656_1-1	1755226	1830913	1	OMITTED	0
36809.647	36809.647_7	4408706	prophi36809.647-1	prophi36809.647_7-1	2103426	2162548	1	HA	0
1767.29	1767.29_2	51089	prophi1767.29-1	prophi1767.29_2-1	4037	44665	1	OMITTED	0
1962118.216	1962118.216_8	1841117	prophi1962118.216-2	prophi1962118.216_8-1	1765694	1806103	-1	HB	1	prophi1962118.280_5-1
1962118.216	1962118.216_4	668986	prophi1962118.216-1	prophi1962118.216_4-1	158814	219246	-1	HE	1	prophi1962118.215_6-2
1774.83	1774.83_2	595964	prophi1774.83-1	prophi1774.83_2-1	80244	148468	-1	HR	0
2051551.3	2051551.3_3	47913	prophi2051551.3-1	prophi2051551.3_3-1	1252	38954	1		0
1962118.16	1962118.16_4	1293483	prophi1962118.16-2	prophi1962118.16_4-1	0	52764	-1	OMITTED	0
1962118.16	1962118.16_5	1841291	prophi1962118.16-3	prophi1962118.16_5-1	35028	75077	1	HB	0
1962118.123	1962118.123_1	1096453	prophi1962118.123-1	prophi1962118.123_1-1	302576	344020	1	HN	1	prophi1962118.71_5-1
1962118.123	1962118.123_4	1597724	prophi1962118.123-2	prophi1962118.123_4-1	449633	510065	1	HE	1	prophi1962118.141_3-1
1962118.222	1962118.222_3	959805	prophi1962118.222-1	prophi1962118.222_3-1	884382	924791	-1	HB	1	prophi1962118.280_5-1
1962118.222	1962118.222_7	1185384	prophi1962118.222-2	prophi1962118.222_7-1	675212	735644	-1	HE	1	prophi1962118.215_6-2
36809.556	36809.556_1	5067247	prophi36809.556-1	prophi36809.556_1-1	1754379	1816181	1	HA	1	prophi1001737.3_5-1
1962118.71	1962118.71_5	1536904	prophi1962118.71-2	prophi1962118.71_5-1	302574	344018	1	HN	0
1962118.71	1962118.71_2	132108	prophi1962118.71-1	prophi1962118.71_2-1	49313	123237	-1	HK	0
1185650.106	1185650.1059_1	5155522	prophi1185650.106-11	prophi1185650.1059_1-1	1852861	1913557	1	HE	0
1185650.106	1185650.1059_1	5155522	prophi1185650.106-15	prophi1185650.1059_1-2	3373786	3452842	-1	M	0
1962118.23	1962118.230_2	5161132	prophi1962118.23-2	prophi1962118.230_2-1	1119885	1160294	1	HB	1	prophi1962118.280_5-1
1962118.23	1962118.230_2	5161132	prophi1962118.23-4	prophi1962118.230_2-2	2314761	2375193	1	HE	1	prophi1962118.215_6-2
36809.491	36809.491_6	1804900	prophi36809.491-3	prophi36809.491_6-1	975012	1026363	1	HC	1	prophi36809.453_5-1
36809.491	36809.491_4	2166381	prophi36809.491-1	prophi36809.491_4-1	767052	807043	1	HB	0
36809.491	36809.491_4	2166381	prophi36809.491-2	prophi36809.491_4-2	2107072	2163753	1	OMITTED	0
1962118.141	1962118.141_3	2310012	prophi1962118.141-1	prophi1962118.141_3-1	1060202	1120634	-1	HE	0
1962118.141	1962118.141_6	1666866	prophi1962118.141-2	prophi1962118.141_6-1	1154970	1196414	1	HN	1	prophi1962118.71_5-1
482462.3	482462.3_2	7595921	prophi482462.3-1	prophi482462.3_2-1	1154028	1293708	1	OMITTED	0
482462.3	482462.3_2	7595921	prophi482462.3-2	prophi482462.3_2-2	2337240	2397718	1		0
36809.537	36809.537_3	1146352	prophi36809.537-2	prophi36809.537_3-1	234204	300244	-1	AD	1	prophi1962118.118_10-1
36809.537	36809.537_4	1184234	prophi36809.537-3	prophi36809.537_4-1	66403	106046	-1	HB	0
36809.537	36809.537_1	2712416	prophi36809.537-1	prophi36809.537_1-1	216000	261879	-1	HO	0
1962118.136	1962118.136_3	1444876	prophi1962118.136-1	prophi1962118.136_3-1	931293	991845	-1	IA	1	prophi1962118.260_5-1
1962118.136	1962118.136_7	1573430	prophi1962118.136-2	prophi1962118.136_7-1	536778	589849	1	HC	1	prophi1962118.39_1-1
36809.583	36809.583_1	5067231	prophi36809.583-1	prophi36809.583_1-1	3956888	4018690	1	HA	1	prophi1001737.3_5-1
1962118.224	1962118.224_2	2731060	prophi1962118.224-1	prophi1962118.224_2-1	1260917	1321349	-1	HE	1	prophi1962118.215_6-2
1962118.224	1962118.224_2	2731060	prophi1962118.224-2	prophi1962118.224_2-2	2475469	2515878	-1	HB	1	prophi1962118.280_5-1
1962118.206	1962118.206_9	1645787	prophi1962118.206-2	prophi1962118.206_9-1	158524	218946	-1	HE	0
1962118.206	1962118.206_5	725389	prophi1962118.206-1	prophi1962118.206_5-1	369744	422815	-1	HC	1	prophi1962118.39_1-1
1962118.2	1962118.20_1	410934	prophi1962118.2-1	prophi1962118.20_1-1	368463	408930	-1	OMITTED	0
1962118.2	1962118.20_3	1429744	prophi1962118.2-2	prophi1962118.20_3-1	1174210	1214259	-1	HB	0
1962118.13	1962118.130_3	2719424	prophi1962118.13-3	prophi1962118.130_3-1	1798738	1864001	-1	AD	1	prophi1962118.349_7-1
1962118.13	1962118.130_2	2152394	prophi1962118.13-2	prophi1962118.130_2-1	1429555	1467164	-1	HB	0
1962118.56	1962118.56_3	916446	prophi1962118.56-1	prophi1962118.56_3-1	395259	455811	1	IA	1	prophi1962118.59_3-1
1962118.108	1962118.108_1	3272801	prophi1962118.108-1	prophi1962118.108_1-1	806903	867455	1	IA	1	prophi1962118.260_5-1
1962118.108	1962118.108_5	725344	prophi1962118.108-2	prophi1962118.108_5-1	369668	422739	-1	HC	1	prophi1962118.39_1-1
1962118.15	1962118.15_5	810987	prophi1962118.15-1	prophi1962118.15_5-1	355160	415712	-1	IA	1	prophi1962118.59_3-1
1962118.192	1962118.192_1	5151457	prophi1962118.192-1	prophi1962118.192_1-1	1110101	1150510	1	HB	1	prophi1962118.280_5-1
1962118.192	1962118.192_1	5151457	prophi1962118.192-2	prophi1962118.192_1-2	2305086	2365518	1	HE	1	prophi1962118.215_6-2
1962118.142	1962118.142_4	646339	prophi1962118.142-1	prophi1962118.142_4-1	208345	249010	-1	HB	1	prophi1962118.143_4-1
1962118.142	1962118.142_5	2504317	prophi1962118.142-2	prophi1962118.142_5-1	1045176	1091423	1	HO	1	prophi1962118.85_1-1
1962118.142	1962118.142_5	2504317	prophi1962118.142-3	prophi1962118.142_5-2	1377625	1416817	-1	HB	1	prophi1962118.143_6-1
1962118.142	1962118.142_6	1078169	prophi1962118.142-4	prophi1962118.142_6-1	699267	752861	-1	HD	1	prophi1962118.143_2-1
1962118.142	1962118.142_6	1078169	prophi1962118.142-5	prophi1962118.142_6-2	938998	1021054	1	OMITTED	0
36809.545	36809.545_1	1815580	prophi36809.545-1	prophi36809.545_1-1	444355	488047	1	HH	1	prophi1166017.3_1-1
36809.637	36809.637_2	1799948	prophi36809.637-1	prophi36809.637_2-1	1499703	1565744	1	AD	0
84962.6	84962.6_2	2080852	prophi84962.6-1	prophi84962.6_2-1	1872705	1921680	-1	HI	0
1962118.22	1962118.220_3	3144291	prophi1962118.22-1	prophi1962118.220_3-1	1174914	1235346	-1	HE	1	prophi1962118.215_6-2
1962118.22	1962118.220_3	3144291	prophi1962118.22-2	prophi1962118.220_3-2	2389784	2430193	-1	HB	1	prophi1962118.280_5-1
1962118.13	1962118.13_2	1282929	prophi1962118.13-1	prophi1962118.13_2-1	894462	955687	1	HA	1	prophi1962118.10_3-1
1962118.13	1962118.13_8	2249182	prophi1962118.13-4	prophi1962118.13_8-1	800236	857693	1	HE	1	prophi1962118.14_3-2
1962118.13	1962118.13_8	2249182	prophi1962118.13-5	prophi1962118.13_8-2	909260	975627	1	AD	1	prophi1962118.269_1-2
36809.657	36809.657_3	4975573	prophi36809.657-1	prophi36809.657_3-1	4490759	4552987	1	HA	0
1774.102	1774.102_2	2124213	prophi1774.102-1	prophi1774.102_2-1	1003737	1061105	-1	HL	0
1781.57	1781.57_1	6451936	prophi1781.57-1	prophi1781.57_1-1	4236543	4340949	-1	OMITTED	0
1781.57	1781.57_1	6451936	prophi1781.57-2	prophi1781.57_1-2	4625047	4684238	-1	HS	0
1962118.26	1962118.260_5	1595052	prophi1962118.26-4	prophi1962118.260_5-1	694399	754951	-1	IA	0
1962118.49	1962118.49_7	1444958	prophi1962118.49-1	prophi1962118.49_7-1	353894	414446	-1	IA	1	prophi1962118.59_3-1
1001728.3	1001728.3_7	3678170	prophi1001728.3-1	prophi1001728.3_7-1	1039085	1091416	1	HD	1	prophi1001732.3_2-1
1001728.3	1001728.3_7	3678170	prophi1001728.3-2	prophi1001728.3_7-2	1577745	1631670	1	HC	1	prophi1001733.3_1-2
1962118.144	1962118.144_2	3430028	prophi1962118.144-1	prophi1962118.144_2-1	2438737	2499289	1	IA	1	prophi1962118.172_1-1
1962118.144	1962118.144_3	725402	prophi1962118.144-2	prophi1962118.144_3-1	369690	422761	-1	HC	1	prophi1962118.203_1-2
1962118.225	1962118.225_4	1628703	prophi1962118.225-1	prophi1962118.225_4-1	158322	218754	-1	HE	1	prophi1962118.215_6-2
1962118.225	1962118.225_4	1628703	prophi1962118.225-2	prophi1962118.225_4-2	1373169	1413578	-1	HB	1	prophi1962118.280_5-1
1185650.105	1185650.1047_1	5073923	prophi1185650.105-5	prophi1185650.1047_1-1	1753802	1814377	1	HA	0
1288388.5	1288388.5_2	4721446	prophi1288388.5-1	prophi1288388.5_2-1	10480	106147	1	OMITTED	0
1962118.234	1962118.234_3	5160704	prophi1962118.234-1	prophi1962118.234_3-1	2785942	2846374	-1	HE	1	prophi1962118.215_6-2
1962118.234	1962118.234_3	5160704	prophi1962118.234-2	prophi1962118.234_3-2	4000713	4041122	-1	HB	1	prophi1962118.280_5-1
1962118.3	1962118.30_3	724977	prophi1962118.3-1	prophi1962118.30_3-1	369719	422401	-1	HC	0
1962118.3	1962118.30_5	1429365	prophi1962118.3-2	prophi1962118.30_5-1	215124	255173	1	HB	0
1001714.6	1001714.6_4	2849228	prophi1001714.6-2	prophi1001714.6_4-1	1562301	1611976	1	HC	1	prophi1001714.4_57-1
1001714.6	1001714.6_2	1408158	prophi1001714.6-1	prophi1001714.6_2-1	1033043	1095092	1	HA	1	prophi1001714.4_44-1
216594.6	216594.6_1	6636827	prophi216594.6-1	prophi216594.6_1-1	4812284	4869669	-1	HS	0
1185650.141	1185650.141_7	684724	prophi1185650.141-2	prophi1185650.141_7-1	475391	537193	1	HA	1	prophi1001737.3_5-1
1185650.141	1185650.141_2	257164	prophi1185650.141-1	prophi1185650.141_2-1	178978	219777	-1	HB	0
1962118.196	1962118.196_7	1444883	prophi1962118.196-2	prophi1962118.196_7-1	453042	513594	1	IA	1	prophi1962118.260_5-1
1962118.196	1962118.196_4	725413	prophi1962118.196-1	prophi1962118.196_4-1	302600	355671	1	HC	1	prophi1962118.39_1-1
36809.55	36809.550_7	3876238	prophi36809.55-1	prophi36809.550_7-1	758273	811344	-1	HC	1	prophi1962118.39_1-1
36809.55	36809.550_7	3876238	prophi36809.55-2	prophi36809.550_7-2	3533963	3594515	-1	IA	1	prophi1962118.260_5-1
1962118.159	1962118.159_2	2639077	prophi1962118.159-1	prophi1962118.159_2-1	2109095	2169573	-1	IA	1	prophi1962118.171_3-1
1962118.48	1962118.48_4	1485995	prophi1962118.48-2	prophi1962118.48_4-1	1173857	1213906	-1	HB	0
1962118.48	1962118.48_3	410172	prophi1962118.48-1	prophi1962118.48_3-1	1861	41959	1	OMITTED	0
1962118.48	1962118.48_7	1301666	prophi1962118.48-3	prophi1962118.48_7-1	1259414	1299832	-1	OMITTED	0
1774.52	1774.52_2	4035705	prophi1774.52-1	prophi1774.52_2-1	546588	621614	-1	OMITTED	0
1962118.129	1962118.129_2	646395	prophi1962118.129-3	prophi1962118.129_2-1	397381	438046	1	HB	1	prophi1962118.143_4-1
1962118.129	1962118.129_6	500424	prophi1962118.129-5	prophi1962118.129_6-1	387978	427170	1	HB	1	prophi1962118.143_6-1
1962118.129	1962118.129_1	1078674	prophi1962118.129-1	prophi1962118.129_1-1	57619	139675	-1	OMITTED	0
1962118.129	1962118.129_1	1078674	prophi1962118.129-2	prophi1962118.129_1-2	325788	379382	1	HD	1	prophi1962118.143_2-1
1962118.129	1962118.129_4	1304030	prophi1962118.129-4	prophi1962118.129_4-1	212580	258827	-1	HO	1	prophi1962118.85_1-1
1001733.3	1001733.3_1	3514598	prophi1001733.3-1	prophi1001733.3_1-1	662178	714509	1	HD	1	prophi1001732.3_2-1
1001733.3	1001733.3_1	3514598	prophi1001733.3-2	prophi1001733.3_1-2	1200775	1254700	1	HC	0
36809.449	36809.449_6	2143442	prophi36809.449-2	prophi36809.449_6-1	2628	59309	-1	OMITTED	0
36809.449	36809.449_6	2143442	prophi36809.449-3	prophi36809.449_6-2	1359387	1399378	-1	HB	1	prophi36809.491_4-1
36809.449	36809.449_4	1804741	prophi36809.449-1	prophi36809.449_4-1	975012	1026363	1	HC	1	prophi36809.453_5-1
1962118.207	1962118.207_1	5160981	prophi1962118.207-1	prophi1962118.207_1-1	3632281	3692713	-1	HE	1	prophi1962118.215_6-2
1962118.207	1962118.207_1	5160981	prophi1962118.207-2	prophi1962118.207_1-2	4847180	4887589	-1	HB	1	prophi1962118.280_5-1
1767.24	1767.24_2	5921363	prophi1767.24-1	prophi1767.24_2-1	1493432	1575626	-1	OMITTED	0
29313.6	29313.6_5	4829736	prophi29313.6-1	prophi29313.6_5-1	1822858	1871291	-1		0
1001710.3	1001710.3_4	864006	prophi1001710.3-1	prophi1001710.3_4-1	128157	188709	1	IA	1	prophi1962118.260_5-1
36809.519	36809.519_7	1896237	prophi36809.519-1	prophi36809.519_7-1	512332	565673	1	HD	0
36809.519	36809.519_7	1896237	prophi36809.519-2	prophi36809.519_7-2	587216	641810	-1	HG	0
36809.519	36809.519_7	1896237	prophi36809.519-3	prophi36809.519_7-3	1099929	1153561	1	HC	0
36809.519	36809.519_8	2752023	prophi36809.519-4	prophi36809.519_8-1	689000	732110	-1	HN	0
36809.519	36809.519_8	2752023	prophi36809.519-5	prophi36809.519_8-2	1659612	1718689	1	IA	0
1962118.213	1962118.213_1	3302032	prophi1962118.213-1	prophi1962118.213_1-1	736976	777385	1	HB	1	prophi1962118.280_5-1
1962118.213	1962118.213_1	3302032	prophi1962118.213-2	prophi1962118.213_1-2	1931765	1992197	1	HE	1	prophi1962118.215_6-2
1335411.3	1335411.3_6	3214483	prophi1335411.3-1	prophi1335411.3_6-1	2890602	2951152	1	IA	0
36809.509	36809.509_3	2655662	prophi36809.509-1	prophi36809.509_3-1	767690	820761	-1	HC	1	prophi36809.508_3-1
1962118.229	1962118.229_2	3409920	prophi1962118.229-1	prophi1962118.229_2-1	1939172	1999604	-1	HE	1	prophi1962118.215_6-2
1962118.229	1962118.229_2	3409920	prophi1962118.229-2	prophi1962118.229_2-2	3154025	3194434	-1	HB	1	prophi1962118.280_5-1
36809.63	36809.630_1	5035393	prophi36809.63-1	prophi36809.630_1-1	1680445	1751996	-1	HA	0
36809.63	36809.630_1	5035393	prophi36809.63-2	prophi36809.630_1-2	2567835	2619049	1	HC	1	prophi1303024.3_2-1
36809.63	36809.630_1	5035393	prophi36809.63-3	prophi36809.630_1-3	4916661	4970091	-1	HD	1	prophi1303024.3_2-3
1001722.3	1001722.3_2	1976250	prophi1001722.3-1	prophi1001722.3_2-1	333205	385406	1	HD	1	prophi1001724.3_5-1
1962118.168	1962118.168_1	741402	prophi1962118.168-1	prophi1962118.168_1-1	211459	271937	-1	IA	1	prophi1962118.171_3-1
258505.4	258505.4_5	653471	prophi258505.4-2	prophi258505.4_5-1	321175	365645	-1		0
258505.4	258505.4_4	417646	prophi258505.4-1	prophi258505.4_4-1	54735	114188	-1	OMITTED	0
1879023.4	1879023.4_1	6395946	prophi1879023.4-1	prophi1879023.4_1-1	2130046	2188515	1	OMITTED	0
1185650.227	1185650.227_1	2227861	prophi1185650.227-1	prophi1185650.227_1-1	887940	943889	-1	HG	0
1185650.227	1185650.227_7	146965	prophi1185650.227-3	prophi1185650.227_7-1	69374	110599	-1	HB	0
1185650.227	1185650.227_6	708289	prophi1185650.227-2	prophi1185650.227_6-1	491705	560776	1	HA	0
1962118.171	1962118.171_3	741398	prophi1962118.171-1	prophi1962118.171_3-1	211407	271885	-1	IA	0
1185650.454	1185650.454_6	2738774	prophi1185650.454-1	prophi1185650.454_6-1	2104366	2172098	1	HR	0
36809.659	36809.659_4	5032602	prophi36809.659-1	prophi36809.659_4-1	1168860	1230504	1	HA	0
36809.659	36809.659_4	5032602	prophi36809.659-2	prophi36809.659_4-2	3063347	3107924	1	HN	0
1962118.158	1962118.158_4	5151374	prophi1962118.158-1	prophi1962118.158_4-1	2786281	2846713	-1	HE	1	prophi1962118.215_6-2
1962118.158	1962118.158_4	5151374	prophi1962118.158-2	prophi1962118.158_4-2	4001305	4041714	-1	HB	1	prophi1962118.280_5-1
1962118.26	1962118.26_2	1577035	prophi1962118.26-2	prophi1962118.26_2-1	369731	422413	-1	HC	0
1962118.26	1962118.26_1	1530251	prophi1962118.26-1	prophi1962118.26_1-1	1174238	1214287	-1	HB	1	prophi1962118.48_4-1
1962118.26	1962118.26_3	1290548	prophi1962118.26-3	prophi1962118.26_3-1	1034	41452	1	OMITTED	0
1185650.102	1185650.1015_4	57938	prophi1185650.102-2	prophi1185650.1015_4-1	0	57937	-1	OMITTED	0
1185650.848	1185650.848_22	144515	prophi1185650.848-2	prophi1185650.848_22-1	35399	75390	1	HB	1	prophi36809.491_4-1
1185650.848	1185650.848_4	1566306	prophi1185650.848-1	prophi1185650.848_4-1	743327	794678	1	HC	0
1185650.848	1185650.848_37	533514	prophi1185650.848-3	prophi1185650.848_37-1	2628	59309	-1	OMITTED	0
36809.173	36809.173_6	1092809	prophi36809.173-1	prophi36809.173_6-1	30820	94360	-1	IA	0
36809.173	36809.173_8	52513	prophi36809.173-2	prophi36809.173_8-1	0	52512	1	OMITTED	0
1185650.366	1185650.366_33	71501	prophi1185650.366-1	prophi1185650.366_33-1	21947	71500	-1	OMITTED	0
1736504.3	1736504.3_29	372637	prophi1736504.3-1	prophi1736504.3_29-1	187985	248400	-1	OMITTED	0
1962118.114	1962118.114_11	144112	prophi1962118.114-1	prophi1962118.114_11-1	3292	77974	-1	OMITTED	0
1001739.3	1001739.3_5	294903	prophi1001739.3-1	prophi1001739.3_5-1	66076	120365	1	HF	1	prophi1001741.3_1-1
1001739.3	1001739.3_12	639102	prophi1001739.3-2	prophi1001739.3_12-1	449161	510963	1	HA	1	prophi1001737.3_5-1
1962118.147	1962118.147_1	219955	prophi1962118.147-1	prophi1962118.147_1-1	73428	133980	1	IA	0
1185650.717	1185650.717_2	41578	prophi1185650.717-1	prophi1185650.717_2-1	0	41577	1	OMITTED	0
1185650.717	1185650.717_19	511733	prophi1185650.717-2	prophi1185650.717_19-1	97010	154444	-1	OMITTED	0
36809.104	36809.104_57	189075	prophi36809.104-1	prophi36809.104_57-1	15562	59874	1	HO	0
319705.71	319705.71_17	991986	prophi319705.71-3	prophi319705.71_17-1	71203	114568	1	HN	0
319705.71	319705.71_17	991986	prophi319705.71-4	prophi319705.71_17-2	610858	665181	1	HG	1	prophi319705.70_11-2
319705.71	319705.71_17	991986	prophi319705.71-5	prophi319705.71_17-3	686731	751939	1	AD	1	prophi319705.70_11-1
319705.71	319705.71_3	43443	prophi319705.71-1	prophi319705.71_3-1	0	43442	1	OMITTED	0
319705.71	319705.71_5	301749	prophi319705.71-2	prophi319705.71_5-1	13981	89234	1	L	1	prophi319705.70_13-1
1185650.422	1185650.422_8	174765	prophi1185650.422-1	prophi1185650.422_8-1	37313	74762	1	HB	1	prophi1185650.218_17-1
1962118.137	1962118.137_2	475956	prophi1962118.137-1	prophi1962118.137_2-1	185079	264770	-1	L	1	prophi1962118.151_16-1
1185650.824	1185650.824_11	505217	prophi1185650.824-1	prophi1185650.824_11-1	433697	483263	1	HC	0
36809.18	36809.180_33	51219	prophi36809.18-1	prophi36809.180_33-1	0	51218	1	OMITTED	0
1185650.596	1185650.596_25	146381	prophi1185650.596-1	prophi1185650.596_25-1	69392	109511	-1	HB	1	prophi1185650.371_9-1
1185650.68	1185650.680_1	1370609	prophi1185650.68-1	prophi1185650.680_1-1	477852	544353	-1	HR	0
1185650.68	1185650.680_1	1370609	prophi1185650.68-2	prophi1185650.680_1-2	817255	879057	-1	HA	1	prophi1185650.533_1-1
36809.174	36809.174_26	61767	prophi36809.174-1	prophi36809.174_26-1	0	61766	1	OMITTED	0
1962118.156	1962118.156_5	936641	prophi1962118.156-2	prophi1962118.156_5-1	376335	435893	-1	HE	0
1962118.156	1962118.156_3	1077334	prophi1962118.156-1	prophi1962118.156_3-1	172836	226428	-1	HD	0
1185650.336	1185650.336_13	807312	prophi1185650.336-2	prophi1185650.336_13-1	147508	209310	-1	HA	1	prophi1185650.533_1-1
1185650.336	1185650.336_3	353928	prophi1185650.336-1	prophi1185650.336_3-1	125118	191619	1	HR	1	prophi1185650.333_1-2
1774.82	1774.82_28	50800	prophi1774.82-4	prophi1774.82_28-1	374	50579	1	OMITTED	0
1774.82	1774.82_27	788214	prophi1774.82-3	prophi1774.82_27-1	636171	677351	1	OMITTED	0
1774.82	1774.82_9	182339	prophi1774.82-1	prophi1774.82_9-1	0	68710	1	OMITTED	0
1774.82	1774.82_16	350497	prophi1774.82-2	prophi1774.82_16-1	129928	207497	-1	OMITTED	0
83262.11	83262.11_7	165721	prophi83262.11-1	prophi83262.11_7-1	53631	95250	-1	HH	0
83262.11	83262.11_34	331991	prophi83262.11-3	prophi83262.11_34-1	1953	158232	-1	OMITTED	0
83262.11	83262.11_34	331991	prophi83262.11-4	prophi83262.11_34-2	167768	324853	-1	OMITTED	0
83262.11	83262.11_28	46312	prophi83262.11-2	prophi83262.11_28-1	0	46311	1	OMITTED	0
83262.11	83262.11_80	95335	prophi83262.11-5	prophi83262.11_80-1	583	34428	1	OMITTED	0
1185650.161	1185650.161_14	533973	prophi1185650.161-3	prophi1185650.161_14-1	76615	157068	-1	OMITTED	0
1185650.161	1185650.161_9	299600	prophi1185650.161-2	prophi1185650.161_9-1	214243	287884	-1	HK	0
1185650.161	1185650.161_7	538492	prophi1185650.161-1	prophi1185650.161_7-1	7525	54610	1	OMITTED	0
1185650.465	1185650.465_17	510745	prophi1185650.465-1	prophi1185650.465_17-1	19998	52764	-1	OMITTED	0
1185650.465	1185650.465_21	399986	prophi1185650.465-2	prophi1185650.465_21-1	52253	106214	1	HG	1	prophi1185650.508_12-1
1185650.231	1185650.231_15	640690	prophi1185650.231-3	prophi1185650.231_15-1	108656	184268	1	L	1	prophi1185650.362_29-1
1185650.231	1185650.231_10	44852	prophi1185650.231-2	prophi1185650.231_10-1	0	44851	-1	OMITTED	0
1185650.231	1185650.231_3	312436	prophi1185650.231-1	prophi1185650.231_3-1	0	55272	1	OMITTED	0
1185650.12	1185650.120_6	1251298	prophi1185650.12-1	prophi1185650.120_6-1	864005	926195	1	HA	0
1185650.12	1185650.120_6	1251298	prophi1185650.12-2	prophi1185650.120_6-2	947729	999805	-1	HD	0
1962118.165	1962118.165_15	763675	prophi1962118.165-1	prophi1962118.165_15-1	433053	493605	1	IA	1	prophi1962118.260_5-1
36809.494	36809.494_10	1820342	prophi36809.494-1	prophi36809.494_10-1	1069529	1134666	-1	AD	1	prophi36809.522_5-1
36809.494	36809.494_10	1820342	prophi36809.494-2	prophi36809.494_10-2	1614318	1656931	-1	HN	0
404941.13	404941.13_13	1100815	prophi404941.13-2	prophi404941.13_13-1	795484	848519	1	OMITTED	0
404941.13	404941.13_2	582951	prophi404941.13-1	prophi404941.13_2-1	179263	253581	1	HK	0
1962118.266	1962118.266_13	40360	prophi1962118.266-2	prophi1962118.266_13-1	0	40359	1	OMITTED	0
1962118.266	1962118.266_3	2157099	prophi1962118.266-1	prophi1962118.266_3-1	1244220	1310260	-1	AD	1	prophi1962118.118_10-1
36809.7	36809.70_4	1208497	prophi36809.7-1	prophi36809.70_4-1	158459	218891	-1	HE	1	prophi1962118.215_6-2
36809.7	36809.70_4	1208497	prophi36809.7-2	prophi36809.70_4-2	704070	744479	1	HB	1	prophi1962118.280_5-1
2606601.3	2606601.3_29	804288	prophi2606601.3-1	prophi2606601.3_29-1	23021	73194	1	HJ	1	prophi2606602.3_46-1
36809.127	36809.127_4	668806	prophi36809.127-2	prophi36809.127_4-1	158497	218929	-1	HE	1	prophi1962118.215_6-2
36809.127	36809.127_2	258696	prophi36809.127-1	prophi36809.127_2-1	183898	224307	-1	HB	1	prophi1962118.280_5-1
36809.103	36809.103_7	61767	prophi36809.103-1	prophi36809.103_7-1	0	61766	-1	OMITTED	0
1962118.28	1962118.280_5	259774	prophi1962118.28-1	prophi1962118.280_5-1	183900	224309	-1	HB	0
1962118.28	1962118.280_6	668970	prophi1962118.28-2	prophi1962118.280_6-1	158801	219233	-1	HE	1	prophi1962118.215_6-2
1774.66	1774.66_8	661726	prophi1774.66-3	prophi1774.66_8-1	96657	180280	-1	OMITTED	0
1774.66	1774.66_10	604339	prophi1774.66-4	prophi1774.66_10-1	380946	423101	1	HN	0
1774.66	1774.66_2	75009	prophi1774.66-1	prophi1774.66_2-1	0	75008	1	OMITTED	0
1774.66	1774.66_3	41716	prophi1774.66-2	prophi1774.66_3-1	0	41715	-1	OMITTED	0
439334.345	439334.345_22	223772	prophi439334.345-1	prophi439334.345_22-1	0	82219	-1	OMITTED	0
439334.345	439334.345_26	395638	prophi439334.345-2	prophi439334.345_26-1	291589	341457	-1	OMITTED	0
1185650.365	1185650.365_8	263382	prophi1185650.365-1	prophi1185650.365_8-1	213826	263381	1	OMITTED	0
319705.65	319705.65_13	239047	prophi319705.65-1	prophi319705.65_13-1	198	62658	-1	HA	1	prophi319705.51_14-1
319705.65	319705.65_14	43028	prophi319705.65-2	prophi319705.65_14-1	0	43027	1	OMITTED	0
1185650.179	1185650.179_9	904854	prophi1185650.179-2	prophi1185650.179_9-1	70943	124011	-1	HC	0
1185650.179	1185650.179_9	904854	prophi1185650.179-3	prophi1185650.179_9-2	601311	667103	1	AD	0
1185650.179	1185650.179_4	317072	prophi1185650.179-1	prophi1185650.179_4-1	0	56591	1	OMITTED	0
36809.125	36809.125_47	755085	prophi36809.125-1	prophi36809.125_47-1	558689	619241	-1	IA	1	prophi1962118.260_5-1
1962118.351	1962118.351_9	1244966	prophi1962118.351-1	prophi1962118.351_9-1	918484	983747	1	AD	1	prophi1962118.349_7-1
36809.553	36809.553_4	1195509	prophi36809.553-1	prophi36809.553_4-1	313366	390664	-1	HT	0
1185650.497	1185650.497_18	601943	prophi1185650.497-1	prophi1185650.497_18-1	159719	220415	1	HE	0
1185650.902	1185650.902_23	507115	prophi1185650.902-1	prophi1185650.902_23-1	433730	485161	1	HC	0
1185650.902	1185650.902_28	176200	prophi1185650.902-2	prophi1185650.902_28-1	52263	114773	1	HA	0
1962118.211	1962118.211_11	259596	prophi1962118.211-1	prophi1962118.211_11-1	35017	75426	1	HB	1	prophi1962118.280_5-1
1185650.778	1185650.778_4	90425	prophi1185650.778-1	prophi1185650.778_4-1	0	69771	1	OMITTED	0
1766.38	1766.38_51	65949	prophi1766.38-1	prophi1766.38_51-1	0	65948	1	OMITTED	0
1185650.688	1185650.688_27	262017	prophi1185650.688-2	prophi1185650.688_27-1	129557	193385	-1	HA	0
1185650.688	1185650.688_27	262017	prophi1185650.688-3	prophi1185650.688_27-2	207113	254198	-1	OMITTED	0
1185650.688	1185650.688_14	203638	prophi1185650.688-1	prophi1185650.688_14-1	78634	132595	1	HG	0
319705.104	319705.104_6	1743853	prophi319705.104-2	prophi319705.104_6-1	1279921	1339651	1	HE	1	prophi319705.106_2-1
319705.104	319705.104_6	1743853	prophi319705.104-3	prophi319705.104_6-2	1596449	1646276	1	HC	1	prophi319705.106_16-1
319705.104	319705.104_3	1208933	prophi319705.104-1	prophi319705.104_3-1	797666	851007	1	HM	1	prophi319705.39_12-1
1185650.238	1185650.238_59	80648	prophi1185650.238-1	prophi1185650.238_59-1	5101	52186	1	OMITTED	0
36809.72	36809.72_8	137028	prophi36809.72-1	prophi36809.72_8-1	3398	63950	-1	IA	1	prophi1962118.260_5-1
1185650.425	1185650.425_2	60449	prophi1185650.425-1	prophi1185650.425_2-1	21031	56612	-1	OMITTED	0
1185650.425	1185650.425_10	401339	prophi1185650.425-2	prophi1185650.425_10-1	53617	107578	1	HG	0
1774.46	1774.46_1	1018131	prophi1774.46-1	prophi1774.46_1-1	143047	196688	1	OMITTED	0
1185650.104	1185650.1039_15	145324	prophi1185650.104-11	prophi1185650.1039_15-1	68888	108967	-1	HB	0
1185650.104	1185650.1039_2	343236	prophi1185650.104-1	prophi1185650.1039_2-1	175237	227838	-1	HF	0
1185650.104	1185650.1039_35	352191	prophi1185650.104-18	prophi1185650.1039_35-1	291161	349640	1	HA	1	prophiT4044-2
1185650.25	1185650.250_12	550657	prophi1185650.25-3	prophi1185650.250_12-1	491473	547821	1	OMITTED	0
1185650.25	1185650.250_5	318946	prophi1185650.25-2	prophi1185650.250_5-1	250240	299316	1	A	0
1185650.25	1185650.250_4	1572285	prophi1185650.25-1	prophi1185650.250_4-1	1519411	1572284	1	OMITTED	0
1185650.903	1185650.903_4	489510	prophi1185650.903-1	prophi1185650.903_4-1	428397	489509	-1	HA	0
1185650.903	1185650.903_6	2180313	prophi1185650.903-2	prophi1185650.903_6-1	1398873	1450939	1	HC	0
1185650.178	1185650.178_4	375405	prophi1185650.178-1	prophi1185650.178_4-1	265174	306272	1	HB	0
1185650.178	1185650.178_7	806968	prophi1185650.178-2	prophi1185650.178_7-1	744584	806967	1	HA	0
1185650.178	1185650.178_10	984133	prophi1185650.178-3	prophi1185650.178_10-1	45193	98630	1	HD	1	prophi1185650.177_8-1
1774.43	1774.43_30	1138322	prophi1774.43-3	prophi1774.43_30-1	6936	46337	-1	OMITTED	0
1774.43	1774.43_30	1138322	prophi1774.43-4	prophi1774.43_30-2	75938	117664	1	HH	0
1774.43	1774.43_10	637966	prophi1774.43-1	prophi1774.43_10-1	464286	516972	1	HD	1	prophi1774.103_5-1
1774.43	1774.43_26	74893	prophi1774.43-2	prophi1774.43_26-1	0	74892	-1	OMITTED	0
1185650.585	1185650.585_9	676631	prophi1185650.585-1	prophi1185650.585_9-1	475682	529114	1	OMITTED	0
1001715.3	1001715.3_3	176175	prophi1001715.3-1	prophi1001715.3_3-1	67934	132589	1	HA	0
1001715.3	1001715.3_25	834705	prophi1001715.3-2	prophi1001715.3_25-1	25113	74997	1	OMITTED	0
1962118.394	1962118.394_2	1730746	prophi1962118.394-1	prophi1962118.394_2-1	222634	275705	-1	HC	1	prophi36809.508_3-1
1185650.556	1185650.556_27	197971	prophi1185650.556-1	prophi1185650.556_27-1	7524	54609	1	OMITTED	0
1185650.645	1185650.645_24	96430	prophi1185650.645-1	prophi1185650.645_24-1	14345	89083	1	HK	1	prophi1185650.300_24-1
36809.132	36809.132_15	1186799	prophi36809.132-1	prophi36809.132_15-1	158449	218875	-1	HE	0
36809.132	36809.132_15	1186799	prophi36809.132-2	prophi36809.132_15-2	703947	744351	1	HB	0
1185650.737	1185650.737_2	988317	prophi1185650.737-1	prophi1185650.737_2-1	335419	406006	-1	HA	1	prophi36809.368_1-1
1185650.27	1185650.270_12	80743	prophi1185650.27-2	prophi1185650.270_12-1	425	79147	-1	OMITTED	0
1185650.27	1185650.270_15	59304	prophi1185650.27-3	prophi1185650.270_15-1	20459	56023	-1	OMITTED	0
1185650.27	1185650.270_6	41362	prophi1185650.27-1	prophi1185650.270_6-1	12336	37884	1	OMITTED	0
1185650.27	1185650.270_28	283453	prophi1185650.27-4	prophi1185650.270_28-1	23149	76137	-1	HG	0
1185650.193	1185650.193_12	656132	prophi1185650.193-1	prophi1185650.193_12-1	597118	653428	1	OMITTED	0
319705.68	319705.68_14	239314	prophi319705.68-1	prophi319705.68_14-1	221	62681	-1	HA	1	prophi319705.51_14-1
319705.68	319705.68_16	42937	prophi319705.68-2	prophi319705.68_16-1	13905	40898	-1	OMITTED	0
36809.51	36809.510_35	172109	prophi36809.51-4	prophi36809.510_35-1	73570	125623	-1	HD	0
36809.51	36809.510_27	100532	prophi36809.51-3	prophi36809.510_27-1	3626	39108	1	OMITTED	0
36809.51	36809.510_2	64568	prophi36809.51-1	prophi36809.510_2-1	6158	44120	1	OMITTED	0
1185650.859	1185650.859_57	617226	prophi1185650.859-1	prophi1185650.859_57-1	324528	378425	1	A	0
1962118.269	1962118.269_3	1300324	prophi1962118.269-3	prophi1962118.269_3-1	894467	955692	1	HA	1	prophi1962118.10_3-1
1962118.269	1962118.269_1	587321	prophi1962118.269-1	prophi1962118.269_1-1	177081	234538	1	HE	1	prophi1962118.14_3-2
1962118.269	1962118.269_1	587321	prophi1962118.269-2	prophi1962118.269_1-2	286105	352472	1	AD	0
1774.45	1774.45_14	1578790	prophi1774.45-2	prophi1774.45_14-1	625974	739762	-1	OMITTED	0
1774.45	1774.45_9	604339	prophi1774.45-1	prophi1774.45_9-1	380946	423101	1	HN	0
1774.45	1774.45_23	1724099	prophi1774.45-3	prophi1774.45_23-1	96657	180280	-1	OMITTED	0
1774.45	1774.45_23	1724099	prophi1774.45-4	prophi1774.45_23-2	661589	703315	1	HH	1	prophi1774.43_30-2
1185650.995	1185650.995_57	361054	prophi1185650.995-1	prophi1185650.995_57-1	191009	252175	1	HA	0
1962118.327	1962118.327_15	472945	prophi1962118.327-1	prophi1962118.327_15-1	234204	300244	-1	AD	1	prophi1962118.118_10-1
1185650.403	1185650.403_12	2195163	prophi1185650.403-3	prophi1185650.403_12-1	1254008	1306882	1	HG	0
1185650.403	1185650.403_2	906302	prophi1185650.403-1	prophi1185650.403_2-1	695763	735842	-1	HB	1	prophi1185650.1039_15-1
1185650.403	1185650.403_7	535561	prophi1185650.403-2	prophi1185650.403_7-1	2633	61112	-1	HA	1	prophiT4044-2
1185650.608	1185650.608_5	255819	prophi1185650.608-1	prophi1185650.608_5-1	36720	76839	1	HB	1	prophi1185650.371_9-1
1185650.592	1185650.592_5	263394	prophi1185650.592-1	prophi1185650.592_5-1	213826	263393	1	OMITTED	0
1185650.297	1185650.297_13	353936	prophi1185650.297-2	prophi1185650.297_13-1	162295	228796	-1	HR	1	prophi1185650.680_1-1
1185650.297	1185650.297_10	700849	prophi1185650.297-1	prophi1185650.297_10-1	491559	553361	1	HA	1	prophi1185650.533_1-1
1185650.673	1185650.673_4	684633	prophi1185650.673-1	prophi1185650.673_4-1	475297	537098	1	HA	0
319705.81	319705.81_11	239073	prophi319705.81-1	prophi319705.81_11-1	222	62682	-1	HA	1	prophi319705.51_14-1
319705.81	319705.81_22	43022	prophi319705.81-2	prophi319705.81_22-1	0	43021	-1	OMITTED	0
36809.487	36809.487_39	346755	prophi36809.487-1	prophi36809.487_39-1	270842	314271	-1	HH	0
1185650.464	1185650.464_26	399990	prophi1185650.464-2	prophi1185650.464_26-1	52253	106214	1	HG	0
1185650.464	1185650.464_4	824952	prophi1185650.464-1	prophi1185650.464_4-1	20545	67455	-1	OMITTED	0
1185650.757	1185650.757_20	76140	prophi1185650.757-3	prophi1185650.757_20-1	23440	72749	1	OMITTED	0
1185650.757	1185650.757_14	604942	prophi1185650.757-2	prophi1185650.757_14-1	29212	84704	-1	HC	0
1185650.757	1185650.757_8	41200	prophi1185650.757-1	prophi1185650.757_8-1	7325	32048	1	OMITTED	0
1185650.525	1185650.525_8	1849142	prophi1185650.525-2	prophi1185650.525_8-1	894506	960631	1	AD	1	prophi1185650.316_1-1
1185650.525	1185650.525_7	238632	prophi1185650.525-1	prophi1185650.525_7-1	4527	50527	1	OMITTED	0
1185650.525	1185650.525_10	54157	prophi1185650.525-3	prophi1185650.525_10-1	0	54156	1	OMITTED	0
1185650.699	1185650.699_6	145793	prophi1185650.699-1	prophi1185650.699_6-1	36346	76425	1	HB	1	prophi1185650.1062_1-1
1185650.699	1185650.699_20	52874	prophi1185650.699-3	prophi1185650.699_20-1	0	52873	1	OMITTED	0
1185650.699	1185650.699_23	605354	prophi1185650.699-4	prophi1185650.699_23-1	71258	122609	-1	HC	1	prophi1185650.705_13-1
1185650.699	1185650.699_8	56658	prophi1185650.699-2	prophi1185650.699_8-1	48	56220	-1	OMITTED	0
1185650.224	1185650.224_22	303740	prophi1185650.224-1	prophi1185650.224_22-1	154328	208077	-1	A	1	prophi1185650.217_7-1
1185650.224	1185650.224_36	89738	prophi1185650.224-2	prophi1185650.224_36-1	0	78242	1	OMITTED	0
1774.79	1774.79_16	165015	prophi1774.79-1	prophi1774.79_16-1	79685	165014	1	OMITTED	0
1774.79	1774.79_17	276422	prophi1774.79-2	prophi1774.79_17-1	224333	267741	-1	OMITTED	0
1774.79	1774.79_45	227431	prophi1774.79-4	prophi1774.79_45-1	74291	143952	1	OMITTED	0
1774.79	1774.79_36	39296	prophi1774.79-3	prophi1774.79_36-1	0	39295	-1	OMITTED	0
1185650.572	1185650.572_15	533905	prophi1185650.572-2	prophi1185650.572_15-1	459849	511916	1	HC	0
1185650.572	1185650.572_3	648960	prophi1185650.572-1	prophi1185650.572_3-1	542723	596684	-1	HG	0
948102.4	948102.4_14	783119	prophi948102.4-1	prophi948102.4_14-1	186615	249226	-1	HA	0
1185650.607	1185650.607_17	390327	prophi1185650.607-1	prophi1185650.607_17-1	69622	109734	-1	HB	1	prophi1185650.575_5-1
1185650.607	1185650.607_24	829570	prophi1185650.607-2	prophi1185650.607_24-1	717178	758916	1	HN	0
36809.113	36809.113_18	668733	prophi36809.113-2	prophi36809.113_18-1	158546	218998	-1	HE	0
36809.113	36809.113_5	259676	prophi36809.113-1	prophi36809.113_5-1	35381	75790	1	HB	1	prophi1962118.280_5-1
1962118.286	1962118.286_22	486078	prophi1962118.286-1	prophi1962118.286_22-1	408068	451385	1	HN	0
1185650.264	1185650.264_2	714617	prophi1185650.264-1	prophi1185650.264_2-1	216488	273168	1	HD	1	prophi1185650.379_13-1
1185650.719	1185650.719_17	227373	prophi1185650.719-3	prophi1185650.719_17-1	19324	74209	1	A	1	prophi1185650.262_7-1
1185650.719	1185650.719_1	2768235	prophi1185650.719-1	prophi1185650.719_1-1	1253793	1306667	1	HG	1	prophi1185650.721_15-1
1185650.719	1185650.719_1	2768235	prophi1185650.719-2	prophi1185650.719_1-2	2205270	2277493	-1	OMITTED	0
1001706.3	1001706.3_4	1274721	prophi1001706.3-1	prophi1001706.3_4-1	341187	406450	-1	AD	1	prophi1962118.349_7-1
1185650.33	1185650.330_11	353925	prophi1185650.33-2	prophi1185650.330_11-1	162310	228811	-1	HR	1	prophi1185650.680_1-1
1185650.33	1185650.330_4	970937	prophi1185650.33-1	prophi1185650.330_4-1	417350	479152	-1	HA	1	prophi1185650.533_1-1
1185650.647	1185650.647_18	255892	prophi1185650.647-1	prophi1185650.647_18-1	36789	76908	1	HB	1	prophi1185650.371_9-1
1855661.3	1855661.3_40	219356	prophi1855661.3-1	prophi1855661.3_40-1	23945	63360	-1	HN	1	prophi1855656.3_47-1
1185650.165	1185650.165_17	791462	prophi1185650.165-2	prophi1185650.165_17-1	147498	209300	-1	HA	1	prophi1185650.770_9-1
1185650.165	1185650.165_2	881781	prophi1185650.165-1	prophi1185650.165_2-1	239716	306083	-1	AD	1	prophi1185650.1060_1-4
1185650.171	1185650.171_26	612388	prophi1185650.171-1	prophi1185650.171_26-1	498500	541151	1	HN	0
1962118.332	1962118.332_15	472945	prophi1962118.332-1	prophi1962118.332_15-1	234204	300244	-1	AD	0
1766.33	1766.33_23	226794	prophi1766.33-1	prophi1766.33_23-1	27590	93962	1	OMITTED	0
1962118.1	1962118.100_19	1030588	prophi1962118.1-5	prophi1962118.100_19-1	562525	617565	-1	HG	0
1962118.1	1962118.100_14	642292	prophi1962118.1-4	prophi1962118.100_14-1	382967	457442	-1	HK	1	prophi1962118.109_3-1
1185650.222	1185650.222_91	451423	prophi1185650.222-1	prophi1185650.222_91-1	375876	422961	1	OMITTED	0
1185650.906	1185650.906_25	533745	prophi1185650.906-2	prophi1185650.906_25-1	474436	531117	1	OMITTED	0
1185650.906	1185650.906_17	1401994	prophi1185650.906-1	prophi1185650.906_17-1	578889	630240	1	HC	1	prophi1185650.835_24-1
1185650.663	1185650.663_4	1135227	prophi1185650.663-1	prophi1185650.663_4-1	450678	509489	1	HA	0
1185650.926	1185650.926_23	268039	prophi1185650.926-3	prophi1185650.926_23-1	62404	103888	1	HN	0
1185650.926	1185650.926_23	268039	prophi1185650.926-4	prophi1185650.926_23-2	236201	267831	-1	OMITTED	0
1185650.926	1185650.926_22	456280	prophi1185650.926-2	prophi1185650.926_22-1	388567	456279	-1	OMITTED	0
1185650.926	1185650.926_3	202365	prophi1185650.926-1	prophi1185650.926_3-1	74907	127479	1	HD	0
36809.68	36809.68_17	260041	prophi36809.68-1	prophi36809.68_17-1	184197	224606	-1	HB	0
1185650.412	1185650.412_13	591574	prophi1185650.412-3	prophi1185650.412_13-1	178998	219112	-1	HB	1	prophi1185650.815_8-1
1185650.412	1185650.412_13	591574	prophi1185650.412-4	prophi1185650.412_13-2	527494	591573	1	HA	0
1185650.412	1185650.412_3	1175863	prophi1185650.412-1	prophi1185650.412_3-1	796548	843025	-1	OMITTED	0
1185650.412	1185650.412_5	663978	prophi1185650.412-2	prophi1185650.412_5-1	61614	117957	-1	HG	1	prophi1185650.619_1-1
1962118.186	1962118.186_3	436994	prophi1962118.186-1	prophi1962118.186_3-1	183910	223955	-1	HB	0
1962118.186	1962118.186_6	737648	prophi1962118.186-4	prophi1962118.186_6-1	368178	420567	-1	HC	1	prophi1962118.185_6-1
1962118.186	1962118.186_5	902288	prophi1962118.186-2	prophi1962118.186_5-1	198312	263142	1	AD	0
1962118.186	1962118.186_5	902288	prophi1962118.186-3	prophi1962118.186_5-2	451779	530200	1	OMITTED	0
1962118.186	1962118.186_14	1491883	prophi1962118.186-5	prophi1962118.186_14-1	470043	523011	-1	HD	0
1962118.186	1962118.186_14	1491883	prophi1962118.186-6	prophi1962118.186_14-2	955379	1016950	1	IA	0
1962118.186	1962118.186_14	1491883	prophi1962118.186-7	prophi1962118.186_14-3	1049952	1104689	1	HM	1	prophi1962118.185_4-1
1962118.186	1962118.186_14	1491883	prophi1962118.186-8	prophi1962118.186_14-4	1261067	1316205	1	HF	0
319705.67	319705.67_26	135230	prophi319705.67-2	prophi319705.67_26-1	80810	121277	1	HB	0
319705.67	319705.67_12	100323	prophi319705.67-1	prophi319705.67_12-1	32751	96514	-1	OMITTED	0
1185650.102	1185650.1021_27	157572	prophi1185650.102-5	prophi1185650.1021_27-1	48028	88528	1	HB	0
1962118.254	1962118.254_1	563023	prophi1962118.254-1	prophi1962118.254_1-1	305840	379706	-1	HK	0
1962118.254	1962118.254_5	1146419	prophi1962118.254-2	prophi1962118.254_5-1	234202	300242	-1	AD	1	prophi1962118.118_10-1
319705.75	319705.75_18	453626	prophi319705.75-1	prophi319705.75_18-1	98736	141298	-1	HH	1	prophi36809.168_19-1
1185650.46	1185650.460_13	544049	prophi1185650.46-1	prophi1185650.460_13-1	324624	364845	1	HB	1	prophi1185650.480_19-1
1185650.46	1185650.460_21	354701	prophi1185650.46-2	prophi1185650.460_21-1	99956	149878	-1	HC	0
1962118.11	1962118.110_6	763620	prophi1962118.11-2	prophi1962118.110_6-1	270050	330602	-1	IA	1	prophi1962118.260_5-1
36809.91	36809.91_4	267055	prophi36809.91-1	prophi36809.91_4-1	215141	267054	1	OMITTED	0
36809.91	36809.91_13	320263	prophi36809.91-2	prophi36809.91_13-1	190412	286784	-1	OMITTED	0
36809.91	36809.91_17	365386	prophi36809.91-3	prophi36809.91_17-1	159953	220554	1	HE	0
1185650.398	1185650.398_22	344697	prophi1185650.398-1	prophi1185650.398_22-1	212783	275928	-1	HA	0
1185650.398	1185650.398_22	344697	prophi1185650.398-2	prophi1185650.398_22-2	289656	336741	-1	OMITTED	0
1185650.421	1185650.421_1	745469	prophi1185650.421-1	prophi1185650.421_1-1	441452	498132	-1	HD	1	prophi1185650.379_13-1
1185650.302	1185650.302_10	700788	prophi1185650.302-1	prophi1185650.302_10-1	491466	553268	1	HA	1	prophi1185650.533_1-1
1185650.302	1185650.302_14	353933	prophi1185650.302-2	prophi1185650.302_14-1	162298	228799	-1	HR	1	prophi1185650.680_1-1
1962118.27	1962118.270_6	1938706	prophi1962118.27-1	prophi1962118.270_6-1	652520	718560	-1	AD	1	prophi1962118.118_10-1
1185650.716	1185650.716_9	138434	prophi1185650.716-2	prophi1185650.716_9-1	6836	62285	1	HF	0
1185650.716	1185650.716_1	268557	prophi1185650.716-1	prophi1185650.716_1-1	112923	189928	1	L	1	prophi1158135.4_39-1
1185650.456	1185650.456_4	284092	prophi1185650.456-1	prophi1185650.456_4-1	21951	71436	-1	HC	0
1185650.746	1185650.746_4	525680	prophi1185650.746-1	prophi1185650.746_4-1	162760	233347	-1	HA	1	prophi36809.368_1-1
36809.179	36809.179_18	668600	prophi36809.179-2	prophi36809.179_18-1	449694	510126	1	HE	0
36809.179	36809.179_16	40393	prophi36809.179-1	prophi36809.179_16-1	0	40392	-1	OMITTED	0
1185650.758	1185650.758_5	839048	prophi1185650.758-1	prophi1185650.758_5-1	605751	676338	1	HA	1	prophi36809.368_1-1
1962118.382	1962118.382_8	140227	prophi1962118.382-1	prophi1962118.382_8-1	63592	129632	-1	AD	1	prophi1962118.118_10-1
36809.5	36809.50_12	51242	prophi36809.5-2	prophi36809.50_12-1	0	51219	1	OMITTED	0
36809.534	36809.534_54	194841	prophi36809.534-2	prophi36809.534_54-1	162786	194252	-1	OMITTED	0
36809.534	36809.534_36	286601	prophi36809.534-1	prophi36809.534_36-1	77326	134053	-1	HG	0
1185650.223	1185650.223_33	813242	prophi1185650.223-2	prophi1185650.223_33-1	763372	813241	-1	OMITTED	0
1185650.223	1185650.223_15	198769	prophi1185650.223-1	prophi1185650.223_15-1	8431	55516	1	OMITTED	0
1185650.583	1185650.583_16	160616	prophi1185650.583-1	prophi1185650.583_16-1	100007	137466	-1	OMITTED	0
36809.75	36809.75_41	61786	prophi36809.75-1	prophi36809.75_41-1	0	61785	1	OMITTED	0
1185650.502	1185650.502_46	513430	prophi1185650.502-1	prophi1185650.502_46-1	441537	491426	1	HC	0
1185650.623	1185650.623_16	708072	prophi1185650.623-1	prophi1185650.623_16-1	491480	560551	1	HA	0
1185650.623	1185650.623_31	303245	prophi1185650.623-2	prophi1185650.623_31-1	95303	150188	1	A	1	prophi1185650.355_13-1
1185650.623	1185650.623_45	1510153	prophi1185650.623-3	prophi1185650.623_45-1	903729	956603	-1	HG	1	prophi1185650.721_15-1
761804.3	761804.3_2	3131389	prophi761804.3-1	prophi761804.3_2-1	592373	643453	1	HI	0
1185650.221	1185650.221_6	911457	prophi1185650.221-1	prophi1185650.221_6-1	594160	650209	1	HG	0
1185650.71	1185650.710_20	77135	prophi1185650.71-2	prophi1185650.710_20-1	16997	64082	-1	OMITTED	0
1185650.71	1185650.710_16	417371	prophi1185650.71-1	prophi1185650.710_16-1	0	54031	1	OMITTED	0
1185650.467	1185650.467_14	381922	prophi1185650.467-1	prophi1185650.467_14-1	272680	312733	1	HB	0
1185650.332	1185650.332_15	353925	prophi1185650.332-2	prophi1185650.332_15-1	125116	191617	1	HR	1	prophi1185650.680_1-1
1185650.332	1185650.332_5	700988	prophi1185650.332-1	prophi1185650.332_5-1	491670	553472	1	HA	1	prophi1185650.533_1-1
36809.143	36809.143_8	516818	prophi36809.143-1	prophi36809.143_8-1	34392	74801	1	HB	1	prophi1962118.280_5-1
36809.143	36809.143_20	949314	prophi36809.143-2	prophi36809.143_20-1	450538	510973	1	HE	0
1185650.868	1185650.868_13	852031	prophi1185650.868-2	prophi1185650.868_13-1	511818	567570	1	HG	0
1185650.868	1185650.868_32	270605	prophi1185650.868-3	prophi1185650.868_32-1	182762	258595	-1	HK	0
1185650.868	1185650.868_1	647478	prophi1185650.868-1	prophi1185650.868_1-1	174178	236874	1	HA	0
36809.212	36809.212_15	176722	prophi36809.212-1	prophi36809.212_15-1	52235	106413	1	HG	0
36809.212	36809.212_20	254557	prophi36809.212-2	prophi36809.212_20-1	12711	87751	1	HK	0
1185650.87	1185650.870_20	43268	prophi1185650.87-1	prophi1185650.870_20-1	0	43267	1	ID	0
1962118.182	1962118.182_9	1146939	prophi1962118.182-1	prophi1962118.182_9-1	234689	300729	-1	AD	0
1185650.1	1185650.100_5	709067	prophi1185650.1-1	prophi1185650.100_5-1	162782	233369	-1	HA	1	prophi36809.368_1-1
1185650.281	1185650.281_20	166179	prophi1185650.281-2	prophi1185650.281_20-1	59743	113921	-1	HG	1	prophi1185650.182_27-1
1185650.281	1185650.281_2	336106	prophi1185650.281-1	prophi1185650.281_2-1	69112	109387	-1	HB	1	prophi1185650.350_1-1
1185650.177	1185650.177_14	807781	prophi1185650.177-3	prophi1185650.177_14-1	745189	807780	1	HA	0
1185650.177	1185650.177_4	974610	prophi1185650.177-1	prophi1185650.177_4-1	235660	276758	1	HB	1	prophi1185650.178_4-1
1185650.177	1185650.177_8	922521	prophi1185650.177-2	prophi1185650.177_8-1	273039	326476	1	HD	0
36809.183	36809.183_10	257665	prophi36809.183-2	prophi36809.183_10-1	158428	218856	-1	HE	0
36809.183	36809.183_2	538121	prophi36809.183-1	prophi36809.183_2-1	33766	74171	1	HB	0
1185650.709	1185650.709_25	538405	prophi1185650.709-1	prophi1185650.709_25-1	7522	54607	1	OMITTED	0
1185650.642	1185650.642_1	578320	prophi1185650.642-1	prophi1185650.642_1-1	505642	572105	1	OMITTED	0
319705.74	319705.74_16	65509	prophi319705.74-1	prophi319705.74_16-1	13954	54396	-1	HB	1	prophi319705.66_8-1
319705.74	319705.74_36	225883	prophi319705.74-2	prophi319705.74_36-1	117309	192989	1	HK	0
1185650.654	1185650.654_26	496137	prophi1185650.654-4	prophi1185650.654_26-1	371589	422695	1	HC	0
1185650.654	1185650.654_22	64025	prophi1185650.654-2	prophi1185650.654_22-1	0	64024	-1	OMITTED	0
1185650.654	1185650.654_6	146092	prophi1185650.654-1	prophi1185650.654_6-1	69622	109736	-1	HB	1	prophi1185650.815_8-1
1185650.654	1185650.654_24	567755	prophi1185650.654-3	prophi1185650.654_24-1	511412	567754	1	OMITTED	0
1185650.841	1185650.841_23	173786	prophi1185650.841-1	prophi1185650.841_23-1	1869	38424	1	OMITTED	0
36809.492	36809.492_8	2346924	prophi36809.492-1	prophi36809.492_8-1	209799	261834	-1	HC	1	prophi1185650.891_28-1
1185650.802	1185650.802_1	698794	prophi1185650.802-1	prophi1185650.802_1-1	52281	106460	1	HG	0
1185650.802	1185650.802_1	698794	prophi1185650.802-2	prophi1185650.802_1-2	213768	263334	-1	HC	0
1335417.4	1335417.4_9	265667	prophi1335417.4-2	prophi1335417.4_9-1	0	70640	1	OMITTED	0
1335417.4	1335417.4_14	877640	prophi1335417.4-3	prophi1335417.4_14-1	51681	91831	1	HB	0
1335417.4	1335417.4_6	3769622	prophi1335417.4-1	prophi1335417.4_6-1	706668	761404	-1	A	0
1185650.292	1185650.292_12	1169835	prophi1185650.292-1	prophi1185650.292_12-1	144820	220212	-1	HQ	0
1185650.218	1185650.218_17	592835	prophi1185650.218-1	prophi1185650.218_17-1	100092	137541	-1	HB	0
83262.4	83262.4_25	1005590	prophi83262.4-3	prophi83262.4_25-1	761021	912814	1	OMITTED	0
83262.4	83262.4_25	1005590	prophi83262.4-4	prophi83262.4_25-2	922350	1003637	1	HT	1	prophi83262.9_4-2
83262.4	83262.4_11	145519	prophi83262.4-1	prophi83262.4_11-1	33924	84611	1	OMITTED	0
83262.4	83262.4_24	46304	prophi83262.4-2	prophi83262.4_24-1	0	46303	1	OMITTED	0
1185650.968	1185650.968_45	102845	prophi1185650.968-3	prophi1185650.968_45-1	69878	90147	-1	OMITTED	0
1185650.968	1185650.968_21	157036	prophi1185650.968-2	prophi1185650.968_21-1	68660	123821	-1	HG	0
1185650.968	1185650.968_18	178439	prophi1185650.968-1	prophi1185650.968_18-1	7529	54519	1	OMITTED	0
1185650.782	1185650.782_5	54635	prophi1185650.782-1	prophi1185650.782_5-1	0	54634	1	OMITTED	0
1185650.844	1185650.844_8	513026	prophi1185650.844-1	prophi1185650.844_8-1	96584	153465	-1	HG	0
1185650.844	1185650.844_29	183202	prophi1185650.844-2	prophi1185650.844_29-1	1869	38424	1	OMITTED	0
1185650.15	1185650.150_1	240325	prophi1185650.15-1	prophi1185650.150_1-1	132365	187666	-1	HG	0
1185650.15	1185650.150_6	177314	prophi1185650.15-2	prophi1185650.150_6-1	21970	71819	-1	HC	0
1962118.205	1962118.205_1	668665	prophi1962118.205-1	prophi1962118.205_1-1	449751	510183	1	HE	1	prophi1962118.215_6-2
36809.554	36809.554_24	319031	prophi36809.554-2	prophi36809.554_24-1	0	44292	1	OMITTED	0
36809.554	36809.554_24	319031	prophi36809.554-3	prophi36809.554_24-2	57827	113080	-1	HG	0
36809.554	36809.554_5	352149	prophi36809.554-1	prophi36809.554_5-1	106946	157193	1	HC	0
36809.554	36809.554_25	56689	prophi36809.554-4	prophi36809.554_25-1	0	56688	-1	OMITTED	0
1185650.139	1185650.139_20	575033	prophi1185650.139-1	prophi1185650.139_20-1	143447	214034	-1	HA	1	prophi36809.368_1-1
1578165.8	1578165.8_14	779470	prophi1578165.8-1	prophi1578165.8_14-1	582838	649463	-1	IA	1	prophi1578165.9_6-1
319705.131	319705.131_20	1742484	prophi319705.131-1	prophi319705.131_20-1	770532	825684	-1	HF	1	prophi319705.33_11-2
1962118.272	1962118.272_14	1981743	prophi1962118.272-1	prophi1962118.272_14-1	53457	99650	-1	HO	0
36809.87	36809.87_19	61767	prophi36809.87-1	prophi36809.87_19-1	0	61766	1	OMITTED	0
319705.97	319705.97_3	1128016	prophi319705.97-1	prophi319705.97_3-1	643461	688066	-1	HO	1	prophi319705.101_1-1
36809.21	36809.210_7	1248696	prophi36809.21-1	prophi36809.210_7-1	395042	455474	-1	HE	1	prophi1962118.215_6-2
36809.21	36809.210_7	1248696	prophi36809.21-2	prophi36809.210_7-2	940594	981001	1	HB	0
1185650.101	1185650.1007_32	59289	prophi1185650.101-12	prophi1185650.1007_32-1	0	59288	-1	OMITTED	0
1185650.101	1185650.1007_48	452400	prophi1185650.101-15	prophi1185650.1007_48-1	361483	414074	-1	HC	0
1185650.135	1185650.135_13	506262	prophi1185650.135-1	prophi1185650.135_13-1	448043	503680	1	OMITTED	0
1720574.3	1720574.3_87	258402	prophi1720574.3-2	prophi1720574.3_87-1	0	59793	1	OMITTED	0
1720574.3	1720574.3_62	188588	prophi1720574.3-1	prophi1720574.3_62-1	0	54595	1	OMITTED	0
1962118.35	1962118.350_11	1164740	prophi1962118.35-1	prophi1962118.350_11-1	253212	319104	-1	AD	0
1962118.35	1962118.350_15	368418	prophi1962118.35-2	prophi1962118.350_15-1	243791	289686	-1	HO	0
1185650.111	1185650.111_12	1297500	prophi1185650.111-1	prophi1185650.111_12-1	819690	872680	-1	HC	0
1185650.32	1185650.320_18	1535502	prophi1185650.32-1	prophi1185650.320_18-1	1052499	1096095	-1	HH	0
1185650.32	1185650.320_20	403492	prophi1185650.32-2	prophi1185650.320_20-1	0	42135	-1	OMITTED	0
1185650.325	1185650.325_4	586914	prophi1185650.325-2	prophi1185650.325_4-1	531874	586913	1	OMITTED	0
1185650.325	1185650.325_11	197955	prophi1185650.325-3	prophi1185650.325_11-1	143348	190433	-1	OMITTED	0
1185650.325	1185650.325_3	810949	prophi1185650.325-1	prophi1185650.325_3-1	22753	98071	1	L	0
1185650.325	1185650.325_31	1050841	prophi1185650.325-5	prophi1185650.325_31-1	210287	292411	1	M	1	prophi1185650.635_14-2
1185650.325	1185650.325_31	1050841	prophi1185650.325-6	prophi1185650.325_31-2	345343	424865	1	OMITTED	0
1185650.325	1185650.325_29	454412	prophi1185650.325-4	prophi1185650.325_29-1	162461	207238	1	HO	0
1185650.668	1185650.668_1	75091	prophi1185650.668-1	prophi1185650.668_1-1	0	75090	-1	OMITTED	0
36809.66	36809.66_11	1934574	prophi36809.66-1	prophi36809.66_11-1	1260659	1311817	-1	HC	0
319705.51	319705.51_20	453897	prophi319705.51-2	prophi319705.51_20-1	0	43033	-1	OMITTED	0
319705.51	319705.51_14	240023	prophi319705.51-1	prophi319705.51_14-1	177342	239802	1	HA	0
36809.64	36809.64_17	61767	prophi36809.64-1	prophi36809.64_17-1	0	61766	-1	OMITTED	0
36809.156	36809.156_1	258701	prophi36809.156-1	prophi36809.156_1-1	183896	224304	-1	HB	0
1185650.36	1185650.360_5	701826	prophi1185650.36-1	prophi1185650.360_5-1	492495	554297	1	HA	0
1185650.491	1185650.491_4	492521	prophi1185650.491-2	prophi1185650.491_4-1	0	50294	-1	OMITTED	0
1185650.491	1185650.491_1	240920	prophi1185650.491-1	prophi1185650.491_1-1	52236	108579	1	HG	0
1962118.318	1962118.318_1	1645954	prophi1962118.318-1	prophi1962118.318_1-1	1183322	1243874	-1	IA	1	prophi1962118.260_5-1
1185650.103	1185650.1026_2	273240	prophi1185650.103-1	prophi1185650.1026_2-1	237909	268432	1	OMITTED	0
1185650.501	1185650.501_7	197842	prophi1185650.501-1	prophi1185650.501_7-1	7538	54623	1	OMITTED	0
1185650.492	1185650.492_5	382310	prophi1185650.492-1	prophi1185650.492_5-1	273069	313122	1	HB	1	prophi1185650.467_14-1
1185650.217	1185650.217_16	607629	prophi1185650.217-2	prophi1185650.217_16-1	21761	107059	1	OMITTED	0
1185650.217	1185650.217_23	615160	prophi1185650.217-3	prophi1185650.217_23-1	324758	403009	1	HK	0
1185650.217	1185650.217_7	334444	prophi1185650.217-1	prophi1185650.217_7-1	185357	239106	-1	A	0
1185650.126	1185650.126_24	41735	prophi1185650.126-1	prophi1185650.126_24-1	0	41734	1	OMITTED	0
1185650.304	1185650.304_14	832783	prophi1185650.304-1	prophi1185650.304_14-1	751362	791481	-1	HB	1	prophi1185650.384_5-1
1185650.89	1185650.890_9	1190727	prophi1185650.89-1	prophi1185650.890_9-1	724956	766505	1	HN	0
83262.9	83262.9_47	46312	prophi83262.9-4	prophi83262.9_47-1	0	46311	1	OMITTED	0
83262.9	83262.9_4	523516	prophi83262.9-1	prophi83262.9_4-1	279832	430740	1	OMITTED	0
83262.9	83262.9_4	523516	prophi83262.9-2	prophi83262.9_4-2	440276	521563	1	HT	0
83262.9	83262.9_30	145519	prophi83262.9-3	prophi83262.9_30-1	33924	84611	1	OMITTED	0
1091046.3	1091046.3_9	65208	prophi1091046.3-1	prophi1091046.3_9-1	0	65207	-1	AD	0
1185650.893	1185650.893_17	626396	prophi1185650.893-1	prophi1185650.893_17-1	159767	235813	1	HQ	0
1185650.406	1185650.406_19	602385	prophi1185650.406-1	prophi1185650.406_19-1	159953	220649	1	HE	1	prophi36809.661_1-2
1185650.656	1185650.656_4	145895	prophi1185650.656-1	prophi1185650.656_4-1	69384	109463	-1	HB	1	prophi1185650.1062_1-1
1185650.656	1185650.656_23	235144	prophi1185650.656-2	prophi1185650.656_23-1	2631	61110	-1	HA	1	prophiT4044-2
319705.44	319705.44_11	371902	prophi319705.44-1	prophi319705.44_11-1	27558	74120	1	OMITTED	0
1962118.298	1962118.298_7	259415	prophi1962118.298-1	prophi1962118.298_7-1	195653	259414	-1	OMITTED	0
1185650.48	1185650.480_19	427898	prophi1185650.48-1	prophi1185650.480_19-1	33311	73532	1	HB	0
1185650.48	1185650.480_33	197240	prophi1185650.48-2	prophi1185650.480_33-1	89926	139848	-1	HC	1	prophi1185650.460_21-1
1001716.3	1001716.3_14	1521513	prophi1001716.3-1	prophi1001716.3_14-1	47826	99555	1	OMITTED	0
36809.67	36809.670_9	4015387	prophi36809.67-1	prophi36809.670_9-1	2753380	2815179	1	HA	0
1185650.276	1185650.276_67	208540	prophi1185650.276-3	prophi1185650.276_67-1	40361	109493	-1	OMITTED	0
1185650.276	1185650.276_53	44171	prophi1185650.276-2	prophi1185650.276_53-1	0	44170	-1	OMITTED	0
1185650.276	1185650.276_36	555258	prophi1185650.276-1	prophi1185650.276_36-1	268287	317871	1		0
36809.397	36809.397_32	231936	prophi36809.397-1	prophi36809.397_32-1	182947	225576	1	HN	0
146020.3	146020.3_10	287103	prophi146020.3-1	prophi146020.3_10-1	211476	261586	1		0
1185650.626	1185650.626_6	549687	prophi1185650.626-1	prophi1185650.626_6-1	2863	59211	-1	OMITTED	0
1185650.626	1185650.626_11	867954	prophi1185650.626-2	prophi1185650.626_11-1	553765	606639	1	HG	1	prophi1185650.721_15-1
1185650.626	1185650.626_15	324803	prophi1185650.626-3	prophi1185650.626_15-1	250288	305173	-1	A	1	prophi1185650.355_13-1
1185650.376	1185650.376_4	226379	prophi1185650.376-2	prophi1185650.376_4-1	19300	73371	1	A	1	prophi1185650.269_4-1
1185650.376	1185650.376_12	2008605	prophi1185650.376-3	prophi1185650.376_12-1	239691	305816	-1	AD	1	prophi1185650.316_1-1
1185650.376	1185650.376_12	2008605	prophi1185650.376-4	prophi1185650.376_12-2	327360	380234	-1	HG	0
1185650.376	1185650.376_3	145919	prophi1185650.376-1	prophi1185650.376_3-1	69377	110045	-1	HB	0
1185650.591	1185650.591_17	710892	prophi1185650.591-2	prophi1185650.591_17-1	219528	269417	-1	HC	0
1185650.591	1185650.591_8	245434	prophi1185650.591-1	prophi1185650.591_8-1	4535	40483	1	OMITTED	0
1185650.136	1185650.136_6	1210066	prophi1185650.136-1	prophi1185650.136_6-1	687501	761523	-1	OMITTED	0
1185650.66	1185650.660_9	1397610	prophi1185650.66-2	prophi1185650.660_9-1	902329	967579	-1	AD	1	prophi1185650.698_8-1
1185650.66	1185650.660_2	219750	prophi1185650.66-1	prophi1185650.660_2-1	70658	114042	1	HN	0
1185650.66	1185650.660_14	102832	prophi1185650.66-3	prophi1185650.660_14-1	14081	89523	1	L	0
1185650.66	1185650.660_20	504329	prophi1185650.66-4	prophi1185650.660_20-1	69167	109846	-1	HB	0
1185650.532	1185650.532_11	700968	prophi1185650.532-2	prophi1185650.532_11-1	491648	553450	1	HA	1	prophi1185650.533_1-1
1185650.532	1185650.532_9	353923	prophi1185650.532-1	prophi1185650.532_9-1	162309	228810	-1	HR	1	prophi1185650.333_1-2
1185650.889	1185650.889_32	1213771	prophi1185650.889-1	prophi1185650.889_32-1	854792	915536	1	HE	1	prophi1185650.939_27-1
1185650.889	1185650.889_39	363927	prophi1185650.889-2	prophi1185650.889_39-1	29800	75729	-1	HO	1	prophi1185650.939_55-1
36809.4	36809.400_7	861504	prophi36809.4-2	prophi36809.400_7-1	261102	317983	-1	HG	1	prophi36809.381_1-1
36809.4	36809.400_7	861504	prophi36809.4-3	prophi36809.400_7-2	674094	723713	1	HC	0
36809.4	36809.400_2	822115	prophi36809.4-1	prophi36809.400_2-1	0	43534	1	OMITTED	0
1185650.835	1185650.835_17	534985	prophi1185650.835-1	prophi1185650.835_17-1	2628	59309	-1	OMITTED	0
1185650.835	1185650.835_24	1401964	prophi1185650.835-2	prophi1185650.835_24-1	578859	630210	1	HC	0
1185650.88	1185650.880_12	799654	prophi1185650.88-1	prophi1185650.880_12-1	158037	208987	-1	HC	0
1962118.103	1962118.103_25	55104	prophi1962118.103-2	prophi1962118.103_25-1	0	55103	1	OMITTED	0
1962118.103	1962118.103_17	74474	prophi1962118.103-1	prophi1962118.103_17-1	0	74473	-1	HK	0
1185650.708	1185650.708_5	220870	prophi1185650.708-1	prophi1185650.708_5-1	154664	201749	-1	OMITTED	0
1185650.999	1185650.999_54	50590	prophi1185650.999-1	prophi1185650.999_54-1	501	38493	-1	OMITTED	0
1185650.197	1185650.197_2	191997	prophi1185650.197-1	prophi1185650.197_2-1	145109	179554	-1	OMITTED	0
1185650.672	1185650.672_15	39798	prophi1185650.672-3	prophi1185650.672_15-1	5953	27597	1	OMITTED	0
1185650.672	1185650.672_11	405074	prophi1185650.672-2	prophi1185650.672_11-1	290177	366359	1	HK	1	prophi1185650.313_25-1
1185650.672	1185650.672_1	245580	prophi1185650.672-1	prophi1185650.672_1-1	69131	109202	-1	HB	0
1185650.672	1185650.672_26	298011	prophi1185650.672-4	prophi1185650.672_26-1	2322	42465	-1	OMITTED	0
1185650.195	1185650.195_43	41200	prophi1185650.195-1	prophi1185650.195_43-1	7325	32048	1	OMITTED	0
1185650.195	1185650.195_49	83449	prophi1185650.195-3	prophi1185650.195_49-1	21	54092	1	OMITTED	0
1185650.195	1185650.195_46	76132	prophi1185650.195-2	prophi1185650.195_46-1	3393	52702	-1	OMITTED	0
1185650.838	1185650.838_1	1543622	prophi1185650.838-1	prophi1185650.838_1-1	417195	479494	-1	HA	0
36809.175	36809.175_28	618640	prophi36809.175-1	prophi36809.175_28-1	543880	584289	-1	HB	1	prophi1962118.280_5-1
1185650.212	1185650.212_34	280370	prophi1185650.212-1	prophi1185650.212_34-1	225759	272844	-1	OMITTED	0
1185650.739	1185650.739_15	146237	prophi1185650.739-1	prophi1185650.739_15-1	36711	76848	1	HB	0
1774.69	1774.69_36	206496	prophi1774.69-1	prophi1774.69_36-1	32432	86161	-1	OMITTED	0
319705.17	319705.17_41	109240	prophi319705.17-2	prophi319705.17_41-1	0	61416	1	OMITTED	0
319705.17	319705.17_6	224060	prophi319705.17-1	prophi319705.17_6-1	131716	181391	1	HC	1	prophi1001714.4_57-1
36809.536	36809.536_26	352655	prophi36809.536-2	prophi36809.536_26-1	194913	245160	-1	HC	1	prophi36809.554_5-1
36809.536	36809.536_19	56689	prophi36809.536-1	prophi36809.536_19-1	0	56688	-1	OMITTED	0
36809.536	36809.536_27	578011	prophi36809.536-3	prophi36809.536_27-1	226168	275632	1	HD	0
36809.536	36809.536_27	578011	prophi36809.536-4	prophi36809.536_27-2	297164	352417	-1	HG	1	prophi36809.554_24-2
1962118.189	1962118.189_8	741843	prophi1962118.189-1	prophi1962118.189_8-1	657407	708681	-1	HC	0
1185650.182	1185650.182_27	166706	prophi1185650.182-1	prophi1185650.182_27-1	60559	114737	-1	HG	0
1185650.182	1185650.182_40	333082	prophi1185650.182-2	prophi1185650.182_40-1	69112	109387	-1	HB	1	prophi1185650.350_1-1
451644.4	451644.4_1	848447	prophi451644.4-1	prophi451644.4_1-1	471585	578232	-1	OMITTED	0
36809.136	36809.136_27	71294	prophi36809.136-1	prophi36809.136_27-1	7508	54498	1	OMITTED	0
36809.136	36809.136_45	632181	prophi36809.136-2	prophi36809.136_45-1	217223	271264	1	HC	1	prophi36809.145_40-1
1185650.771	1185650.771_11	347460	prophi1185650.771-1	prophi1185650.771_11-1	111433	172941	-1	HA	0
1185650.771	1185650.771_26	491756	prophi1185650.771-2	prophi1185650.771_26-1	0	49645	-1	OMITTED	0
319705.46	319705.46_14	1916393	prophi319705.46-1	prophi319705.46_14-1	526310	574714	1	HO	0
1185650.3	1185650.300_34	281318	prophi1185650.3-3	prophi1185650.300_34-1	143266	190351	-1	OMITTED	0
1185650.3	1185650.300_31	554336	prophi1185650.3-2	prophi1185650.300_31-1	456402	531641	-1	L	1	prophi1185650.529_31-1
1185650.3	1185650.300_24	95333	prophi1185650.3-1	prophi1185650.300_24-1	12464	87202	1	HK	0
1962118.151	1962118.151_16	391162	prophi1962118.151-1	prophi1962118.151_16-1	185078	264769	-1	L	0
319705.33	319705.33_11	632960	prophi319705.33-1	prophi319705.33_11-1	210314	262336	-1	HC	1	prophi319705.119_9-1
319705.33	319705.33_11	632960	prophi319705.33-2	prophi319705.33_11-2	550227	605379	1	HF	0
1185650.426	1185650.426_15	128298	prophi1185650.426-1	prophi1185650.426_15-1	7819	54904	1	OMITTED	0
319705.111	319705.111_21	65303	prophi319705.111-3	prophi319705.111_21-1	0	65302	-1	OMITTED	0
319705.111	319705.111_13	262880	prophi319705.111-2	prophi319705.111_13-1	0	81254	-1	OMITTED	0
319705.111	319705.111_11	802347	prophi319705.111-1	prophi319705.111_11-1	605029	664421	1	HA	0
1962118.297	1962118.297_15	58739	prophi1962118.297-1	prophi1962118.297_15-1	114	58738	-1	OMITTED	0
1962118.118	1962118.118_10	1815602	prophi1962118.118-2	prophi1962118.118_10-1	514953	580993	-1	AD	0
1962118.118	1962118.118_2	445092	prophi1962118.118-1	prophi1962118.118_2-1	185833	261443	-1	HK	0
1962118.12	1962118.120_10	391164	prophi1962118.12-4	prophi1962118.120_10-1	126367	206058	1	OMITTED	0
36809.452	36809.452_5	1002949	prophi36809.452-1	prophi36809.452_5-1	380431	437086	1	IC	0
36809.197	36809.197_16	61826	prophi36809.197-1	prophi36809.197_16-1	0	61825	1	OMITTED	0
1185650.291	1185650.291_22	73255	prophi1185650.291-1	prophi1185650.291_22-1	0	73254	1	OMITTED	0
1962118.344	1962118.344_5	1015945	prophi1962118.344-1	prophi1962118.344_5-1	33729	84283	1	HC	0
1962118.344	1962118.344_5	1015945	prophi1962118.344-2	prophi1962118.344_5-2	145001	200776	-1	HG	0
1962118.344	1962118.344_12	1411130	prophi1962118.344-3	prophi1962118.344_12-1	1270647	1313461	1	HH	0
36809.61	36809.61_1	1378597	prophi36809.61-1	prophi36809.61_1-1	616974	679927	1	OMITTED	0
1185650.334	1185650.334_4	1185024	prophi1185650.334-1	prophi1185650.334_4-1	162551	229052	-1	HR	1	prophi1185650.680_1-1
1185650.334	1185650.334_4	1185024	prophi1185650.334-2	prophi1185650.334_4-2	501910	563712	-1	HA	1	prophi1185650.533_1-1
1185650.687	1185650.687_14	193591	prophi1185650.687-1	prophi1185650.687_14-1	145460	188362	-1	OMITTED	0
1185650.588	1185650.588_31	146258	prophi1185650.588-1	prophi1185650.588_31-1	69384	109503	-1	HB	1	prophi1185650.384_5-1
1162287.3	1162287.3_11	439195	prophi1162287.3-1	prophi1162287.3_11-1	157534	232279	-1	HQ	0
1162287.3	1162287.3_44	89898	prophi1162287.3-2	prophi1162287.3_44-1	1970	57789	-1	OMITTED	0
319705.108	319705.108_21	263241	prophi319705.108-4	prophi319705.108_21-1	149306	192768	-1	HN	0
319705.108	319705.108_15	463651	prophi319705.108-3	prophi319705.108_15-1	73987	127523	-1	HD	0
319705.108	319705.108_8	591211	prophi319705.108-2	prophi319705.108_8-1	360989	427680	-1	HR	0
319705.108	319705.108_1	363630	prophi319705.108-1	prophi319705.108_1-1	505	52345	-1	HC	1	prophi319705.107_21-1
1185650.741	1185650.741_21	381882	prophi1185650.741-1	prophi1185650.741_21-1	271425	325603	-1	HG	1	prophi1185650.183_16-1
1185650.741	1185650.741_26	300292	prophi1185650.741-2	prophi1185650.741_26-1	245388	292473	-1	OMITTED	0
1185650.721	1185650.721_15	1568008	prophi1185650.721-3	prophi1185650.721_15-1	261313	314187	-1	HG	0
1185650.721	1185650.721_4	227255	prophi1185650.721-1	prophi1185650.721_4-1	19315	74200	1	A	1	prophi1185650.262_7-1
1185650.721	1185650.721_11	549545	prophi1185650.721-2	prophi1185650.721_11-1	490343	546691	1	OMITTED	0
1185650.605	1185650.605_20	744604	prophi1185650.605-1	prophi1185650.605_20-1	247169	294260	-1	HO	0
1185650.605	1185650.605_26	621873	prophi1185650.605-2	prophi1185650.605_26-1	90967	138052	1	OMITTED	0
1185650.858	1185650.858_38	217067	prophi1185650.858-1	prophi1185650.858_38-1	55025	110385	1	HG	0
1185650.858	1185650.858_38	217067	prophi1185650.858-2	prophi1185650.858_38-2	131917	183782	-1	HD	0
43304.17	43304.17_14	117322	prophi43304.17-1	prophi43304.17_14-1	682	57280	-1	OMITTED	0
1968788.3	1968788.3_38	231204	prophi1968788.3-1	prophi1968788.3_38-1	158056	208229	-1	HJ	1	prophi2606602.3_46-1
547163.8	547163.8_38	264940	prophi547163.8-1	prophi547163.8_38-1	177685	238119	-1	OMITTED	0
83262.1	83262.10_83	103220	prophi83262.1-5	prophi83262.10_83-1	61	86680	1	OMITTED	0
83262.1	83262.10_58	46310	prophi83262.1-2	prophi83262.10_58-1	0	46309	1	OMITTED	0
83262.1	83262.10_12	137277	prophi83262.1-1	prophi83262.10_12-1	71799	137276	1	OMITTED	0
83262.1	83262.10_73	145510	prophi83262.1-3	prophi83262.10_73-1	33924	84611	1	OMITTED	0
83262.1	83262.10_79	117731	prophi83262.1-4	prophi83262.10_79-1	27497	85375	1	OMITTED	0
1185650.657	1185650.657_19	393427	prophi1185650.657-1	prophi1185650.657_19-1	52255	106505	1	HG	0
1185650.938	1185650.938_14	928687	prophi1185650.938-1	prophi1185650.938_14-1	99933	151968	-1	HC	1	prophi1185650.891_28-1
1185650.125	1185650.125_23	325113	prophi1185650.125-1	prophi1185650.125_23-1	21821	71417	-1	HC	0
1185650.477	1185650.477_10	186287	prophi1185650.477-1	prophi1185650.477_10-1	6716	41161	1	OMITTED	0
319705.47	319705.47_16	458795	prophi319705.47-1	prophi319705.47_16-1	384680	431242	-1	OMITTED	0
1185650.115	1185650.115_16	685992	prophi1185650.115-2	prophi1185650.115_16-1	147834	209636	-1	HA	0
1185650.115	1185650.115_15	146124	prophi1185650.115-1	prophi1185650.115_15-1	36424	76749	1	HB	0
1962118.303	1962118.303_15	1834079	prophi1962118.303-1	prophi1962118.303_15-1	891449	953095	1	HA	0
1185650.575	1185650.575_5	389818	prophi1185650.575-1	prophi1185650.575_5-1	280588	320700	1	HB	0
1185650.575	1185650.575_9	1499327	prophi1185650.575-2	prophi1185650.575_9-1	1385968	1427706	1	HN	1	prophi1185650.607_24-1
1185650.81	1185650.810_34	929196	prophi1185650.81-3	prophi1185650.810_34-1	97351	157625	1	HA	1	prophi1185650.811_27-1
1185650.81	1185650.810_16	237526	prophi1185650.81-1	prophi1185650.810_16-1	132341	185284	-1	HG	0
1185650.81	1185650.810_18	593564	prophi1185650.81-2	prophi1185650.810_18-1	487894	571769	1	OMITTED	0
1185650.102	1185650.1019_2	691126	prophi1185650.102-1	prophi1185650.1019_2-1	150008	192659	-1	HN	0
1185650.369	1185650.369_19	298263	prophi1185650.369-3	prophi1185650.369_19-1	64299	118711	1	HG	0
1185650.369	1185650.369_21	636564	prophi1185650.369-4	prophi1185650.369_21-1	443022	523799	-1	L	0
1185650.369	1185650.369_10	1678074	prophi1185650.369-1	prophi1185650.369_10-1	783798	866391	-1	M	0
1185650.369	1185650.369_10	1678074	prophi1185650.369-2	prophi1185650.369_10-2	1557012	1606835	1	HC	0
1962118.326	1962118.326_15	209666	prophi1962118.326-1	prophi1962118.326_15-1	84265	126435	-1	HH	1	prophi1962118.314_3-1
1087483.3	1087483.3_4	1090891	prophi1087483.3-2	prophi1087483.3_4-1	55743	116295	1	IA	1	prophi1962118.260_5-1
1087483.3	1087483.3_2	452828	prophi1087483.3-1	prophi1087483.3_2-1	52917	105988	1	HC	1	prophi1962118.39_1-1
1185650.101	1185650.1011_30	145360	prophi1185650.101-10	prophi1185650.1011_30-1	69044	109003	-1	HB	0
1185650.101	1185650.1011_32	400698	prophi1185650.101-13	prophi1185650.1011_32-1	191028	253263	1	HA	0
1185650.101	1185650.1011_37	576166	prophi1185650.101-14	prophi1185650.1011_37-1	175237	229977	-1	HF	0
1185650.326	1185650.326_1	281422	prophi1185650.326-1	prophi1185650.326_1-1	90972	138057	1	OMITTED	0
1185650.326	1185650.326_19	774383	prophi1185650.326-6	prophi1185650.326_19-1	452259	497036	1	HO	0
1185650.326	1185650.326_10	427509	prophi1185650.326-3	prophi1185650.326_10-1	2528	82050	-1	L	0
1185650.326	1185650.326_10	427509	prophi1185650.326-4	prophi1185650.326_10-2	135015	217139	-1	M	1	prophi1185650.327_13-2
1185650.326	1185650.326_14	928711	prophi1185650.326-5	prophi1185650.326_14-1	22740	98059	1	L	0
1185650.326	1185650.326_4	108972	prophi1185650.326-2	prophi1185650.326_4-1	53932	108971	1	OMITTED	0
36809.112	36809.112_5	1207905	prophi36809.112-1	prophi36809.112_5-1	34391	74800	1	HB	1	prophi1962118.280_5-1
36809.112	36809.112_5	1207905	prophi36809.112-2	prophi36809.112_5-2	697552	758009	-1	HE	0
319705.89	319705.89_12	239730	prophi319705.89-1	prophi319705.89_12-1	177039	239499	1	HA	1	prophi319705.51_14-1
319705.89	319705.89_14	826453	prophi319705.89-2	prophi319705.89_14-1	783414	826452	-1	OMITTED	0
1335322.3	1335322.3_60	62106	prophi1335322.3-1	prophi1335322.3_60-1	4686	53826	1	HI	0
36809.503	36809.503_13	193284	prophi36809.503-1	prophi36809.503_13-1	128771	187649	1	HE	0
1855660.3	1855660.3_71	443834	prophi1855660.3-1	prophi1855660.3_71-1	327985	380055	1	IC	0
36809.83	36809.83_40	1054899	prophi36809.83-2	prophi36809.83_40-1	782190	836231	-1	HC	0
36809.83	36809.83_22	71892	prophi36809.83-1	prophi36809.83_22-1	16794	63879	-1	OMITTED	0
1185650.506	1185650.506_15	381928	prophi1185650.506-1	prophi1185650.506_15-1	69203	109256	-1	HB	1	prophi1185650.467_14-1
1962118.185	1962118.185_7	436989	prophi1962118.185-6	prophi1962118.185_7-1	183910	223955	-1	HB	1	prophi1962118.186_3-1
1962118.185	1962118.185_3	903133	prophi1962118.185-1	prophi1962118.185_3-1	199150	263980	1	AD	1	prophi1962118.186_5-1
1962118.185	1962118.185_3	903133	prophi1962118.185-2	prophi1962118.185_3-2	452617	531038	1	OMITTED	0
1962118.185	1962118.185_4	474720	prophi1962118.185-3	prophi1962118.185_4-1	33078	87815	1	HM	0
1962118.185	1962118.185_4	474720	prophi1962118.185-4	prophi1962118.185_4-2	244193	299331	1	HF	1	prophi1962118.186_14-4
1962118.185	1962118.185_11	1017235	prophi1962118.185-7	prophi1962118.185_11-1	0	61571	-1	IA	1	prophi1962118.186_14-2
1962118.185	1962118.185_11	1017235	prophi1962118.185-8	prophi1962118.185_11-2	493939	546907	1	HD	0
1962118.185	1962118.185_6	1376370	prophi1962118.185-5	prophi1962118.185_6-1	317078	369467	1	HC	0
1185650.301	1185650.301_9	354170	prophi1185650.301-2	prophi1185650.301_9-1	162539	229040	-1	HR	1	prophi1185650.680_1-1
1185650.301	1185650.301_4	700860	prophi1185650.301-1	prophi1185650.301_4-1	491510	553312	1	HA	1	prophi1185650.533_1-1
1185650.243	1185650.243_54	80651	prophi1185650.243-1	prophi1185650.243_54-1	5104	52189	1	OMITTED	0
36809.185	36809.185_12	928300	prophi36809.185-1	prophi36809.185_12-1	158453	218885	-1	HE	0
36809.185	36809.185_12	928300	prophi36809.185-2	prophi36809.185_12-2	704018	744427	1	HB	1	prophi1962118.280_5-1
319705.91	319705.91_12	239083	prophi319705.91-1	prophi319705.91_12-1	233	62693	-1	HA	1	prophi319705.51_14-1
319705.91	319705.91_14	1074590	prophi319705.91-2	prophi319705.91_14-1	0	43051	-1	OMITTED	0
319705.63	319705.63_12	1476389	prophi319705.63-2	prophi319705.63_12-1	0	43028	1	OMITTED	0
319705.63	319705.63_8	281942	prophi319705.63-1	prophi319705.63_8-1	219288	281748	1	HA	1	prophi319705.51_14-1
1185650.133	1185650.133_3	418109	prophi1185650.133-1	prophi1185650.133_3-1	359884	415521	1	OMITTED	0
1185650.101	1185650.1013_17	1503495	prophi1185650.101-5	prophi1185650.1013_17-1	1050349	1100155	-1	HC	0
1185650.101	1185650.1013_18	251220	prophi1185650.101-6	prophi1185650.1013_18-1	197404	244489	-1	OMITTED	0
1185650.567	1185650.567_13	54628	prophi1185650.567-1	prophi1185650.567_13-1	0	54627	-1	OMITTED	0
1962118.122	1962118.122_14	857276	prophi1962118.122-1	prophi1962118.122_14-1	773082	849641	-1	OMITTED	0
1962118.122	1962118.122_18	1185329	prophi1962118.122-2	prophi1962118.122_18-1	675156	735588	-1	HE	1	prophi1962118.215_6-2
1185650.57	1185650.570_15	783174	prophi1185650.57-1	prophi1185650.570_15-1	147472	200904	-1	OMITTED	0
1185650.522	1185650.522_5	543840	prophi1185650.522-2	prophi1185650.522_5-1	98577	173687	1	L	1	prophi1185650.437_9-1
1185650.522	1185650.522_3	874997	prophi1185650.522-1	prophi1185650.522_3-1	493104	554909	1	HA	1	prophi1185650.590_7-1
1962118.39	1962118.390_23	133279	prophi1962118.39-5	prophi1962118.390_23-1	1461	62013	-1	IA	1	prophi1962118.260_5-1
1962118.195	1962118.195_38	106672	prophi1962118.195-1	prophi1962118.195_38-1	66873	106511	-1	HB	0
1962118.195	1962118.195_67	42814	prophi1962118.195-2	prophi1962118.195_67-1	298	35091	-1	OMITTED	0
1185650.154	1185650.154_31	197971	prophi1185650.154-1	prophi1185650.154_31-1	143364	190449	-1	OMITTED	0
1962118.261	1962118.261_9	1831679	prophi1962118.261-1	prophi1962118.261_9-1	931396	991948	-1	IA	1	prophi1962118.260_5-1
1185650.677	1185650.677_20	499665	prophi1185650.677-3	prophi1185650.677_20-1	153056	207941	-1	A	1	prophi1185650.262_7-1
1185650.677	1185650.677_17	241145	prophi1185650.677-2	prophi1185650.677_17-1	2839	59187	-1	OMITTED	0
1185650.677	1185650.677_10	1510202	prophi1185650.677-1	prophi1185650.677_10-1	553529	606403	1	HG	1	prophi1185650.721_15-1
1185650.265	1185650.265_4	1204971	prophi1185650.265-1	prophi1185650.265_4-1	492104	553915	1	OMITTED	0
1185650.614	1185650.614_11	556126	prophi1185650.614-1	prophi1185650.614_11-1	26719	79594	-1	HG	0
1185650.198	1185650.198_15	256337	prophi1185650.198-1	prophi1185650.198_15-1	179521	219640	-1	HB	1	prophi1185650.371_9-1
1185650.755	1185650.755_11	718141	prophi1185650.755-1	prophi1185650.755_11-1	466515	509601	1	HN	1	prophi1185650.763_1-1
36809.71	36809.71_25	948481	prophi36809.71-2	prophi36809.71_25-1	449671	510103	1	HE	1	prophi1962118.215_6-2
36809.71	36809.71_18	147269	prophi36809.71-1	prophi36809.71_18-1	73243	113652	-1	HB	0
1078020.3	1078020.3_44	547600	prophi1078020.3-1	prophi1078020.3_44-1	139032	215497	-1	OMITTED	0
36809.45	36809.45_2	71839	prophi36809.45-3	prophi36809.45_2-1	7956	55041	1	OMITTED	0
36809.45	36809.45_37	1100281	prophi36809.45-5	prophi36809.45_37-1	828987	883028	-1	HC	1	prophi36809.106_1-1
1185650.842	1185650.842_26	1323864	prophi1185650.842-1	prophi1185650.842_26-1	771553	818624	-1	OMITTED	0
1185650.842	1185650.842_26	1323864	prophi1185650.842-2	prophi1185650.842_26-2	1170399	1227280	1	HG	1	prophi36809.381_1-1
36809.133	36809.133_30	71503	prophi36809.133-1	prophi36809.133_30-1	7514	54503	1	OMITTED	0
1962118.321	1962118.321_2	1243563	prophi1962118.321-1	prophi1962118.321_2-1	917150	982413	1	AD	1	prophi1962118.349_7-1
36809.187	36809.187_16	40368	prophi36809.187-1	prophi36809.187_16-1	0	40367	1	OMITTED	0
36809.187	36809.187_23	1056652	prophi36809.187-2	prophi36809.187_23-1	545360	605802	-1	HE	0
1720567.3	1720567.3_58	452141	prophi1720567.3-2	prophi1720567.3_58-1	162556	273570	-1	OMITTED	0
1720567.3	1720567.3_32	89273	prophi1720567.3-1	prophi1720567.3_32-1	554	31884	-1	OMITTED	0
1185650.435	1185650.435_30	284089	prophi1185650.435-1	prophi1185650.435_30-1	212649	262134	1	HC	1	prophi1185650.440_3-1
1185650.855	1185650.855_7	1415988	prophi1185650.855-2	prophi1185650.855_7-1	1033631	1088487	-1	HF	0
1185650.855	1185650.855_6	70456	prophi1185650.855-1	prophi1185650.855_6-1	3623	56466	1	HC	0
1185650.855	1185650.855_23	1539950	prophi1185650.855-3	prophi1185650.855_23-1	508708	562122	1	A	0
418031.3	418031.3_7	247940	prophi418031.3-1	prophi418031.3_7-1	157403	219093	-1		0
1185650.433	1185650.433_5	652573	prophi1185650.433-1	prophi1185650.433_5-1	247864	304544	1	HD	1	prophi1185650.379_13-1
1185650.103	1185650.1034_6	57302	prophi1185650.103-2	prophi1185650.1034_6-1	6931	38010	1	OMITTED	0
1185650.103	1185650.1034_9	72644	prophi1185650.103-3	prophi1185650.1034_9-1	23870	65172	-1	OMITTED	0
1962118.392	1962118.392_40	101831	prophi1962118.392-1	prophi1962118.392_40-1	45264	101830	-1	OMITTED	0
1774.74	1774.74_14	452500	prophi1774.74-1	prophi1774.74_14-1	135790	189694	1	IC	0
1185650.437	1185650.437_9	467814	prophi1185650.437-1	prophi1185650.437_9-1	22601	97711	1	L	0
1185650.437	1185650.437_15	1205571	prophi1185650.437-2	prophi1185650.437_15-1	996302	1058107	1	HA	1	prophi1185650.590_7-1
2735882.3	2735882.3_33	161525	prophi2735882.3-1	prophi2735882.3_33-1	75599	158335	-1	OMITTED	0
1962118.329	1962118.329_1	726140	prophi1962118.329-1	prophi1962118.329_1-1	370465	423536	-1	HC	1	prophi1962118.39_1-1
1962118.143	1962118.143_4	647119	prophi1962118.143-3	prophi1962118.143_4-1	397637	438302	1	HB	0
1962118.143	1962118.143_6	500391	prophi1962118.143-4	prophi1962118.143_6-1	73250	112442	-1	HB	0
1962118.143	1962118.143_2	1078072	prophi1962118.143-1	prophi1962118.143_2-1	699178	752772	-1	HD	0
1962118.143	1962118.143_2	1078072	prophi1962118.143-2	prophi1962118.143_2-2	938901	1020957	1	OMITTED	0
1962118.143	1962118.143_7	367183	prophi1962118.143-5	prophi1962118.143_7-1	212548	258795	-1	HO	1	prophi1962118.85_1-1
1185650.163	1185650.163_22	194484	prophi1185650.163-2	prophi1185650.163_22-1	4053	51138	1	OMITTED	0
1185650.163	1185650.163_5	273471	prophi1185650.163-1	prophi1185650.163_5-1	7382	82669	-1	HK	0
1185650.163	1185650.163_53	241701	prophi1185650.163-3	prophi1185650.163_53-1	31101	82374	1	HC	0
1962118.333	1962118.333_8	2180641	prophi1962118.333-1	prophi1962118.333_8-1	1196959	1262222	-1	AD	1	prophi1962118.349_7-1
1185650.869	1185650.869_32	233239	prophi1185650.869-2	prophi1185650.869_32-1	11692	87520	1	HK	0
1185650.869	1185650.869_2	367193	prophi1185650.869-1	prophi1185650.869_2-1	75643	127813	-1	HD	0
319705.56	319705.56_19	1934200	prophi319705.56-2	prophi319705.56_19-1	1509249	1552199	-1	HN	0
319705.56	319705.56_5	239723	prophi319705.56-1	prophi319705.56_5-1	177039	239499	1	HA	1	prophi319705.51_14-1
1185650.2	1185650.200_11	1983112	prophi1185650.2-1	prophi1185650.200_11-1	1259231	1308850	-1	HC	0
1185650.2	1185650.200_11	1983112	prophi1185650.2-2	prophi1185650.200_11-2	1664961	1721842	1	HG	1	prophi36809.381_1-1
1185650.882	1185650.882_2	369196	prophi1185650.882-1	prophi1185650.882_2-1	139936	215982	1	HQ	0
1185650.655	1185650.655_23	194556	prophi1185650.655-1	prophi1185650.655_23-1	143375	190460	-1	OMITTED	0
1185650.24	1185650.240_23	392875	prophi1185650.24-1	prophi1185650.240_23-1	283497	323772	1	HB	1	prophi1185650.700_20-1
1962118.149	1962118.149_1	96810	prophi1962118.149-1	prophi1962118.149_1-1	0	96809	1	OMITTED	0
1449060.3	1449060.3_11	434964	prophi1449060.3-1	prophi1449060.3_11-1	279122	339370	-1	HW	0
1185650.808	1185650.808_11	124982	prophi1185650.808-1	prophi1185650.808_11-1	89296	123422	-1	OMITTED	0
83262.7	83262.7_10	598507	prophi83262.7-1	prophi83262.7_10-1	28981	158007	-1	OMITTED	0
83262.7	83262.7_10	598507	prophi83262.7-2	prophi83262.7_10-2	167767	318675	-1	OMITTED	0
83262.7	83262.7_36	145519	prophi83262.7-3	prophi83262.7_36-1	60908	111595	-1	OMITTED	0
83262.7	83262.7_45	46312	prophi83262.7-4	prophi83262.7_45-1	0	46311	1	OMITTED	0
1962118.126	1962118.126_3	85556	prophi1962118.126-1	prophi1962118.126_3-1	1827	76509	-1	OMITTED	0
1962118.126	1962118.126_16	1934978	prophi1962118.126-2	prophi1962118.126_16-1	675192	735667	-1	HE	0
36809.44	36809.44_25	498330	prophi36809.44-1	prophi36809.44_25-1	360859	421434	1	HA	0
36809.44	36809.44_28	106240	prophi36809.44-2	prophi36809.44_28-1	38351	90943	1	HC	0
1774.5	1774.50_46	3846304	prophi1774.5-2	prophi1774.50_46-1	96657	180280	-1	OMITTED	0
1774.5	1774.50_46	3846304	prophi1774.5-3	prophi1774.50_46-2	631166	685335	-1	HL	0
1774.5	1774.50_24	675640	prophi1774.5-1	prophi1774.50_24-1	70620	127437	-1	A	0
1175632.3	1175632.3_33	328725	prophi1175632.3-1	prophi1175632.3_33-1	76789	119230	1	HH	0
1185650.735	1185650.735_31	377164	prophi1185650.735-2	prophi1185650.735_31-1	51594	105772	1	HG	1	prophi1185650.183_16-1
1185650.735	1185650.735_7	591044	prophi1185650.735-1	prophi1185650.735_7-1	143376	190461	-1	OMITTED	0
319705.29	319705.29_30	1293005	prophi319705.29-1	prophi319705.29_30-1	723711	785617	-1	HA	0
1962118.15	1962118.150_15	455801	prophi1962118.15-2	prophi1962118.150_15-1	185080	264771	-1	L	1	prophi1962118.151_16-1
1185650.852	1185650.852_3	143213	prophi1185650.852-1	prophi1185650.852_3-1	69118	109191	-1	HB	0
1185650.852	1185650.852_13	1250326	prophi1185650.852-2	prophi1185650.852_13-1	620766	686075	-1	AD	0
1185650.852	1185650.852_13	1250326	prophi1185650.852-3	prophi1185650.852_13-2	829052	879384	1	HC	0
1185650.852	1185650.852_27	470802	prophi1185650.852-4	prophi1185650.852_27-1	159899	235945	1	HQ	0
36809.401	36809.401_12	1621582	prophi36809.401-1	prophi36809.401_12-1	704683	766329	1	HA	1	prophi1962118.303_15-1
1185650.363	1185650.363_4	975842	prophi1185650.363-2	prophi1185650.363_4-1	71247	122596	-1	HC	0
1185650.363	1185650.363_2	535879	prophi1185650.363-1	prophi1185650.363_2-1	475479	533010	1	OMITTED	0
1185650.351	1185650.351_22	281613	prophi1185650.351-1	prophi1185650.351_22-1	7530	54615	1	OMITTED	0
1962118.277	1962118.277_9	43531	prophi1962118.277-1	prophi1962118.277_9-1	0	43530	1	OMITTED	0
319705.92	319705.92_8	253592	prophi319705.92-1	prophi319705.92_8-1	208924	253591	-1	OMITTED	0
1185650.894	1185650.894_2	206889	prophi1185650.894-1	prophi1185650.894_2-1	27068	85728	1	HE	0
1185650.794	1185650.794_1	263535	prophi1185650.794-1	prophi1185650.794_1-1	84938	135082	1	HD	1	prophi1185650.194_30-1
1185650.794	1185650.794_1	263535	prophi1185650.794-2	prophi1185650.794_1-2	156616	209918	-1	HG	0
1185650.794	1185650.794_40	196007	prophi1185650.794-3	prophi1185650.794_40-1	17268	93905	-1	OMITTED	0
1185650.63	1185650.630_23	554439	prophi1185650.63-1	prophi1185650.630_23-1	22764	98003	1	L	1	prophi1185650.529_31-1
1185650.63	1185650.630_35	95359	prophi1185650.63-3	prophi1185650.630_35-1	12484	87222	1	HK	1	prophi1185650.300_24-1
1185650.63	1185650.630_31	281459	prophi1185650.63-2	prophi1185650.630_31-1	143384	190469	-1	OMITTED	0
1185650.19	1185650.190_33	43971	prophi1185650.19-3	prophi1185650.190_33-1	0	43970	1	OMITTED	0
1185650.19	1185650.190_14	196279	prophi1185650.19-1	prophi1185650.190_14-1	3391	52700	-1	OMITTED	0
1185650.19	1185650.190_24	214549	prophi1185650.19-2	prophi1185650.190_24-1	130576	183818	1	OMITTED	0
1185650.37	1185650.370_22	470378	prophi1185650.37-2	prophi1185650.370_22-1	33915	89076	1	HG	1	prophi1185650.328_18-1
1185650.37	1185650.370_26	262925	prophi1185650.37-3	prophi1185650.370_26-1	129510	194592	-1	HA	0
1185650.37	1185650.370_26	262925	prophi1185650.37-4	prophi1185650.370_26-2	208320	255405	-1	OMITTED	0
1185650.314	1185650.314_20	285623	prophi1185650.314-1	prophi1185650.314_20-1	78400	132471	1	A	1	prophi1185650.269_4-1
319705.106	319705.106_16	425225	prophi319705.106-3	prophi319705.106_16-1	97536	147363	-1	HC	0
319705.106	319705.106_2	1486892	prophi319705.106-1	prophi319705.106_2-1	51909	111639	-1	HE	0
319705.106	319705.106_11	972195	prophi319705.106-2	prophi319705.106_11-1	136939	190280	-1	HM	1	prophi319705.39_12-1
319705.39	319705.39_6	357105	prophi319705.39-1	prophi319705.39_6-1	209650	259477	1	HC	1	prophi319705.106_16-1
319705.39	319705.39_12	800422	prophi319705.39-3	prophi319705.39_12-1	136520	189861	-1	HM	0
319705.39	319705.39_7	1363071	prophi319705.39-2	prophi319705.39_7-1	47423	107153	-1	HE	1	prophi319705.106_2-1
319705.8	319705.80_1	826371	prophi319705.8-1	prophi319705.80_1-1	783349	826370	-1	OMITTED	0
319705.8	319705.80_9	239075	prophi319705.8-2	prophi319705.80_9-1	176398	238858	1	HA	1	prophi319705.51_14-1
1578165.9	1578165.9_6	779452	prophi1578165.9-1	prophi1578165.9_6-1	582820	649445	-1	IA	0
1185650.47	1185650.470_5	381930	prophi1185650.47-1	prophi1185650.470_5-1	272676	312729	1	HB	1	prophi1185650.467_14-1
1185650.622	1185650.622_4	52874	prophi1185650.622-1	prophi1185650.622_4-1	0	52873	1	OMITTED	0
1185650.622	1185650.622_7	560419	prophi1185650.622-2	prophi1185650.622_7-1	0	69071	-1	HA	1	prophi1185650.623_16-1
1185650.622	1185650.622_17	208062	prophi1185650.622-3	prophi1185650.622_17-1	152528	204218	-1	OMITTED	0
83262.12	83262.12_39	82025	prophi83262.12-3	prophi83262.12_39-1	0	82024	1	OMITTED	0
83262.12	83262.12_74	71066	prophi83262.12-4	prophi83262.12_74-1	12452	71065	1	OMITTED	0
83262.12	83262.12_30	196947	prophi83262.12-1	prophi83262.12_30-1	42717	171743	1	OMITTED	0
83262.12	83262.12_33	46312	prophi83262.12-2	prophi83262.12_33-1	0	46311	1	OMITTED	0
2512165.3	2512165.3_5	2133525	prophi2512165.3-1	prophi2512165.3_5-1	1321723	1382362	-1	OMITTED	0
1720577.3	1720577.3_49	341380	prophi1720577.3-2	prophi1720577.3_49-1	286755	341379	-1	OMITTED	0
1720577.3	1720577.3_47	43040	prophi1720577.3-1	prophi1720577.3_47-1	0	43039	-1	OMITTED	0
1185650.767	1185650.767_9	284087	prophi1185650.767-1	prophi1185650.767_9-1	212653	262138	1	HC	1	prophi1185650.440_3-1
1185650.936	1185650.936_9	2665408	prophi1185650.936-1	prophi1185650.936_9-1	1404633	1457962	1	HD	0
1185650.114	1185650.114_17	831092	prophi1185650.114-1	prophi1185650.114_17-1	320240	382042	-1	HA	1	prophi1001737.3_5-1
1185650.519	1185650.519_33	262229	prophi1185650.519-1	prophi1185650.519_33-1	212655	262228	1	OMITTED	0
36809.19	36809.190_5	780123	prophi36809.19-1	prophi36809.190_5-1	704249	744658	-1	HB	1	prophi1962118.280_5-1
36809.19	36809.190_17	948703	prophi36809.19-2	prophi36809.190_17-1	438421	498853	-1	HE	1	prophi1962118.215_6-2
2606613.3	2606613.3_29	50173	prophi2606613.3-1	prophi2606613.3_29-1	0	50172	-1	HJ	0
1185650.393	1185650.393_1	281303	prophi1185650.393-1	prophi1185650.393_1-1	225857	272942	-1	OMITTED	0
36809.55	36809.55_35	44312	prophi36809.55-3	prophi36809.55_35-1	0	44311	1	OMITTED	0
36809.177	36809.177_19	657571	prophi36809.177-1	prophi36809.177_19-1	407694	458852	1	HC	1	prophi36809.66_11-1
36809.149	36809.149_23	147606	prophi36809.149-2	prophi36809.149_23-1	73580	113989	-1	HB	1	prophi1962118.280_5-1
36809.149	36809.149_22	1043734	prophi36809.149-1	prophi36809.149_22-1	449601	510033	1	HE	0
36809.204	36809.204_17	928390	prophi36809.204-1	prophi36809.204_17-1	158487	218951	-1	HE	0
36809.204	36809.204_17	928390	prophi36809.204-2	prophi36809.204_17-2	704086	744495	1	HB	1	prophi1962118.280_5-1
1185650.275	1185650.275_16	509728	prophi1185650.275-1	prophi1185650.275_16-1	0	58811	-1	HA	1	prophi1185650.663_4-1
1185650.463	1185650.463_8	198244	prophi1185650.463-1	prophi1185650.463_8-1	143340	190425	-1	OMITTED	0
36809.118	36809.118_21	1769917	prophi36809.118-2	prophi36809.118_21-1	438361	498793	-1	HE	1	prophi1962118.215_6-2
36809.118	36809.118_2	258677	prophi36809.118-1	prophi36809.118_2-1	183871	224280	-1	HB	1	prophi1962118.280_5-1
1185650.394	1185650.394_8	552349	prophi1185650.394-1	prophi1185650.394_8-1	2713	60244	-1	OMITTED	0
1855659.3	1855659.3_20	258064	prophi1855659.3-1	prophi1855659.3_20-1	8888	55798	-1	OMITTED	0
1185650.748	1185650.748_2	189452	prophi1185650.748-1	prophi1185650.748_2-1	125574	189451	-1	OMITTED	0
1185650.486	1185650.486_22	602140	prophi1185650.486-1	prophi1185650.486_22-1	381735	442431	-1	HE	1	prophi1185650.571_18-1
36809.49	36809.49_10	71309	prophi36809.49-1	prophi36809.49_10-1	7508	54498	1	OMITTED	0
36809.49	36809.49_39	634801	prophi36809.49-3	prophi36809.49_39-1	217249	271290	1	HC	1	prophi1185650.458_39-1
1185650.925	1185650.925_18	329420	prophi1185650.925-1	prophi1185650.925_18-1	219957	260262	1	HB	0
1185650.664	1185650.664_8	525682	prophi1185650.664-1	prophi1185650.664_8-1	292333	362920	1	HA	1	prophi36809.368_1-1
1962118.296	1962118.296_23	129633	prophi1962118.296-3	prophi1962118.296_23-1	44423	96694	-1	HD	0
1962118.296	1962118.296_5	41979	prophi1962118.296-1	prophi1962118.296_5-1	0	41946	-1	OMITTED	0
1962118.296	1962118.296_12	299611	prophi1962118.296-2	prophi1962118.296_12-1	71989	151143	-1	OMITTED	0
36809.106	36809.106_24	71298	prophi36809.106-2	prophi36809.106_24-1	16804	63794	-1	OMITTED	0
36809.106	36809.106_1	1053836	prophi36809.106-1	prophi36809.106_1-1	782522	836563	-1	HC	0
1185650.138	1185650.138_57	303349	prophi1185650.138-1	prophi1185650.138_57-1	253696	303348	1	OMITTED	0
1185650.169	1185650.169_3	1047885	prophi1185650.169-1	prophi1185650.169_3-1	162763	233350	-1	HA	1	prophi36809.368_1-1
1185650.694	1185650.694_10	535648	prophi1185650.694-2	prophi1185650.694_10-1	474534	533013	1	HA	1	prophiT4044-2
1185650.694	1185650.694_9	884752	prophi1185650.694-1	prophi1185650.694_9-1	36311	76390	1	HB	1	prophi1185650.1062_1-1
1185650.446	1185650.446_27	284076	prophi1185650.446-1	prophi1185650.446_27-1	212641	262126	1	HC	1	prophi1185650.440_3-1
1962118.34	1962118.340_27	257370	prophi1962118.34-1	prophi1962118.340_27-1	13926	57351	-1	HN	0
36809.166	36809.166_36	604891	prophi36809.166-2	prophi36809.166_36-1	406957	466553	-1	HA	0
36809.166	36809.166_5	80305	prophi36809.166-1	prophi36809.166_5-1	3296	80304	1	OMITTED	0
1185650.791	1185650.791_17	879285	prophi1185650.791-2	prophi1185650.791_17-1	71267	122481	-1	HC	1	prophi36809.370_1-2
1185650.791	1185650.791_3	320540	prophi1185650.791-1	prophi1185650.791_3-1	89250	141088	-1	HP	1	prophi36809.370_1-1
1001719.3	1001719.3_9	1350201	prophi1001719.3-3	prophi1001719.3_9-1	6845	38763	1	OMITTED	0
1001719.3	1001719.3_2	1294116	prophi1001719.3-1	prophi1001719.3_2-1	246132	310787	1	HA	0
1001719.3	1001719.3_10	366377	prophi1001719.3-4	prophi1001719.3_10-1	123716	166116	1	HN	0
1001719.3	1001719.3_4	833141	prophi1001719.3-2	prophi1001719.3_4-1	41945	81984	1	HB	0
1185650.832	1185650.832_14	176251	prophi1185650.832-2	prophi1185650.832_14-1	1869	38424	1	OMITTED	0
1185650.832	1185650.832_3	803179	prophi1185650.832-1	prophi1185650.832_3-1	6099	31393	1	OMITTED	0
1185650.832	1185650.832_33	134612	prophi1185650.832-3	prophi1185650.832_33-1	84835	134611	-1	OMITTED	0
1185650.103	1185650.1033_13	407192	prophi1185650.103-5	prophi1185650.1033_13-1	358418	399720	-1	OMITTED	0
1962118.268	1962118.268_14	1575579	prophi1962118.268-1	prophi1962118.268_14-1	1199150	1239432	1	HB	0
1962118.268	1962118.268_14	1575579	prophi1962118.268-2	prophi1962118.268_14-2	1274853	1340893	1	AD	1	prophi1962118.118_10-1
1185650.932	1185650.932_46	134984	prophi1185650.932-1	prophi1185650.932_46-1	42984	83289	-1	HB	0
1185650.636	1185650.636_4	96465	prophi1185650.636-1	prophi1185650.636_4-1	7369	82107	-1	HK	1	prophi1185650.300_24-1
1796.4	1796.4_9	5402894	prophi1796.4-1	prophi1796.4_9-1	4712150	4775515	1	HY	0
1796.4	1796.4_9	5402894	prophi1796.4-2	prophi1796.4_9-2	5002406	5119234	-1	OMITTED	0
1185650.9	1185650.900_43	1403345	prophi1185650.9-2	prophi1185650.900_43-1	96608	149482	-1	HG	1	prophi1185650.721_15-1
1185650.9	1185650.900_29	565696	prophi1185650.9-1	prophi1185650.900_29-1	2843	59191	-1	OMITTED	0
1185650.595	1185650.595_14	281275	prophi1185650.595-1	prophi1185650.595_14-1	225835	272920	-1	OMITTED	0
1185650.513	1185650.513_5	647699	prophi1185650.513-1	prophi1185650.513_5-1	570453	611252	-1	HB	1	prophi1185650.141_2-1
1185650.513	1185650.513_7	986989	prophi1185650.513-2	prophi1185650.513_7-1	147520	209322	-1	HA	1	prophi1001737.3_5-1
1185650.129	1185650.129_4	214553	prophi1185650.129-1	prophi1185650.129_4-1	178596	212139	-1	OMITTED	0
1962118.274	1962118.274_3	1576110	prophi1962118.274-1	prophi1962118.274_3-1	0	58490	1	OMITTED	0
1185650.378	1185650.378_24	60745	prophi1185650.378-2	prophi1185650.378_24-1	21277	59082	-1	OMITTED	0
1185650.378	1185650.378_2	61963	prophi1185650.378-1	prophi1185650.378_2-1	0	61962	-1	OMITTED	0
1185650.834	1185650.834_35	183068	prophi1185650.834-2	prophi1185650.834_35-1	1729	38284	1	OMITTED	0
1185650.834	1185650.834_9	512920	prophi1185650.834-1	prophi1185650.834_9-1	359455	416336	1	HG	0
1185650.963	1185650.963_24	178468	prophi1185650.963-1	prophi1185650.963_24-1	7445	54616	1	OMITTED	0
36809.168	36809.168_19	526532	prophi36809.168-1	prophi36809.168_19-1	211796	254358	1	HH	0
1185650.913	1185650.913_26	1395763	prophi1185650.913-1	prophi1185650.913_26-1	121110	181232	-1	HE	0
319705.73	319705.73_4	826416	prophi319705.73-1	prophi319705.73_4-1	0	43025	1	OMITTED	0
319705.73	319705.73_11	240251	prophi319705.73-2	prophi319705.73_11-1	177566	240026	1	HA	1	prophi319705.51_14-1
1185650.453	1185650.453_7	507499	prophi1185650.453-1	prophi1185650.453_7-1	433477	485544	1	HC	0
1185650.453	1185650.453_12	399950	prophi1185650.453-2	prophi1185650.453_12-1	293763	347724	-1	HG	1	prophi1185650.464_26-1
1185650.472	1185650.472_10	223553	prophi1185650.472-2	prophi1185650.472_10-1	52249	106210	1	HG	1	prophi1185650.508_12-1
1185650.472	1185650.472_2	558787	prophi1185650.472-1	prophi1185650.472_2-1	72073	124140	-1	HC	0
1185650.798	1185650.798_30	216823	prophi1185650.798-2	prophi1185650.798_30-1	3894	50979	1	OMITTED	0
1185650.798	1185650.798_21	401097	prophi1185650.798-1	prophi1185650.798_21-1	2256	35587	1	OMITTED	0
36809.189	36809.189_5	1208488	prophi36809.189-1	prophi36809.189_5-1	183949	224358	-1	HB	1	prophi1962118.280_5-1
36809.189	36809.189_5	1208488	prophi36809.189-2	prophi36809.189_5-2	709621	770072	1	HE	0
36809.165	36809.165_12	604913	prophi36809.165-1	prophi36809.165_12-1	406946	466540	-1	HA	0
36809.165	36809.165_29	68401	prophi36809.165-2	prophi36809.165_29-1	0	68400	-1	OMITTED	0
1185650.907	1185650.907_22	992822	prophi1185650.907-2	prophi1185650.907_22-1	843370	896244	1	HG	0
1185650.907	1185650.907_3	549727	prophi1185650.907-1	prophi1185650.907_3-1	490536	546884	1	OMITTED	0
36809.531	36809.531_9	1427235	prophi36809.531-1	prophi36809.531_9-1	93241	136551	-1	ID	1	prophi36809.530_5-1
36809.531	36809.531_9	1427235	prophi36809.531-2	prophi36809.531_9-2	599318	648884	1	HC	1	prophi36809.530_5-2
319705.4	319705.40_27	42937	prophi319705.4-1	prophi319705.40_27-1	13905	40898	-1	OMITTED	0
319705.4	319705.40_35	62460	prophi319705.4-2	prophi319705.40_35-1	0	62459	-1	OMITTED	0
36809.443	36809.443_14	191557	prophi36809.443-1	prophi36809.443_14-1	84421	139272	-1	HG	0
1185650.831	1185650.831_3	185559	prophi1185650.831-2	prophi1185650.831_3-1	1869	38424	1	OMITTED	0
1185650.831	1185650.831_2	134891	prophi1185650.831-1	prophi1185650.831_2-1	84835	134890	-1	OMITTED	0
1185650.306	1185650.306_17	353915	prophi1185650.306-2	prophi1185650.306_17-1	125123	191624	1	HR	1	prophi1185650.333_1-2
1185650.306	1185650.306_6	700821	prophi1185650.306-1	prophi1185650.306_6-1	147489	209291	-1	HA	1	prophi1185650.533_1-1
1185650.156	1185650.156_10	1218917	prophi1185650.156-1	prophi1185650.156_10-1	292333	362920	1	HA	1	prophi36809.368_1-1
1774.59	1774.59_2	1557358	prophi1774.59-1	prophi1774.59_2-1	1368365	1454317	1	OMITTED	0
1774.59	1774.59_4	1723161	prophi1774.59-2	prophi1774.59_4-1	139738	193264	-1	OMITTED	0
36809.12	36809.120_51	61767	prophi36809.12-1	prophi36809.120_51-1	0	61766	1	OMITTED	0
36809.176	36809.176_3	905223	prophi36809.176-1	prophi36809.176_3-1	449715	510145	1	HE	0
36809.176	36809.176_10	522657	prophi36809.176-2	prophi36809.176_10-1	267706	308114	-1	HB	0
1185650.764	1185650.764_21	698301	prophi1185650.764-1	prophi1185650.764_21-1	292333	362920	1	HA	1	prophi36809.368_1-1
1185650.786	1185650.786_8	665885	prophi1185650.786-1	prophi1185650.786_8-1	449031	518063	1	HA	0
1185650.863	1185650.863_17	168352	prophi1185650.863-1	prophi1185650.863_17-1	0	59048	1	OMITTED	0
1185650.863	1185650.863_17	168352	prophi1185650.863-2	prophi1185650.863_17-2	72032	123198	-1	HD	0
1185650.923	1185650.923_28	737293	prophi1185650.923-1	prophi1185650.923_28-1	312765	424267	1	OMITTED	0
1185650.923	1185650.923_28	737293	prophi1185650.923-2	prophi1185650.923_28-2	446026	509030	-1	HA	0
1185650.923	1185650.923_28	737293	prophi1185650.923-3	prophi1185650.923_28-3	523987	577605	-1	HF	0
1720568.3	1720568.3_26	452108	prophi1720568.3-1	prophi1720568.3_26-1	162554	273568	-1	OMITTED	0
1185650.144	1185650.144_5	472854	prophi1185650.144-1	prophi1185650.144_5-1	11976	87516	1	HK	0
616997.4	616997.4_35	53811	prophi616997.4-1	prophi616997.4_35-1	0	53810	-1	OMITTED	0
1962118.388	1962118.388_32	491044	prophi1962118.388-1	prophi1962118.388_32-1	272203	332635	1	HE	1	prophi1962118.215_6-2
36809.84	36809.84_47	61767	prophi36809.84-1	prophi36809.84_47-1	0	61766	1	OMITTED	0
1962118.163	1962118.163_11	725387	prophi1962118.163-2	prophi1962118.163_11-1	302599	355670	1	HC	1	prophi1962118.39_1-1
1962118.163	1962118.163_5	1065148	prophi1962118.163-1	prophi1962118.163_5-1	931249	991801	-1	IA	1	prophi1962118.260_5-1
1185650.42	1185650.420_12	551271	prophi1185650.42-1	prophi1185650.420_12-1	491031	548562	1	OMITTED	0
1185650.444	1185650.444_6	401295	prophi1185650.444-1	prophi1185650.444_6-1	53560	107521	1	HG	1	prophi1185650.508_12-1
1185650.444	1185650.444_15	508521	prophi1185650.444-2	prophi1185650.444_15-1	433488	485577	1	HC	0
1185650.754	1185650.754_2	1081478	prophi1185650.754-1	prophi1185650.754_2-1	208547	251633	-1	HN	1	prophi1185650.763_1-1
1185650.861	1185650.861_5	802489	prophi1185650.861-1	prophi1185650.861_5-1	3522	35802	1	OMITTED	0
1185650.861	1185650.861_17	617304	prophi1185650.861-2	prophi1185650.861_17-1	480750	524060	1	ID	1	prophi36809.530_5-1
1185650.79	1185650.790_3	198457	prophi1185650.79-1	prophi1185650.790_3-1	143553	190638	-1	OMITTED	0
36809.203	36809.203_35	71284	prophi36809.203-2	prophi36809.203_35-1	7498	54488	1	OMITTED	0
36809.203	36809.203_27	625630	prophi36809.203-1	prophi36809.203_27-1	210778	264819	1	HC	0
1185650.784	1185650.784_11	1157736	prophi1185650.784-1	prophi1185650.784_11-1	847127	911391	1	IA	0
1185650.353	1185650.353_13	71509	prophi1185650.353-1	prophi1185650.353_13-1	0	49548	1	OMITTED	0
1185650.44	1185650.440_3	284083	prophi1185650.44-1	prophi1185650.440_3-1	212643	262128	1	HC	0
1185650.38	1185650.380_7	1280263	prophi1185650.38-1	prophi1185650.380_7-1	894487	960612	1	AD	1	prophi1185650.316_1-1
36809.482	36809.482_3	491378	prophi36809.482-1	prophi36809.482_3-1	3023	51588	-1	OMITTED	0
1185650.342	1185650.342_3	1024063	prophi1185650.342-1	prophi1185650.342_3-1	947235	987354	-1	HB	1	prophi1185650.371_9-1
36809.116	36809.116_29	61788	prophi36809.116-1	prophi36809.116_29-1	0	61787	-1	OMITTED	0
36809.194	36809.194_3	328067	prophi36809.194-1	prophi36809.194_3-1	172780	238820	1	AD	1	prophi1962118.182_9-1
43304.16	43304.16_31	117274	prophi43304.16-1	prophi43304.16_31-1	60040	116638	1	OMITTED	0
1185650.634	1185650.634_34	96454	prophi1185650.634-1	prophi1185650.634_34-1	14355	89093	1	HK	1	prophi1185650.300_24-1
1185650.773	1185650.773_13	1900568	prophi1185650.773-1	prophi1185650.773_13-1	1513297	1575487	1	HA	1	prophi1185650.120_6-1
1185650.773	1185650.773_13	1900568	prophi1185650.773-2	prophi1185650.773_13-2	1597021	1649097	-1	HD	1	prophi1185650.120_6-2
1185650.37	1185650.37_14	778872	prophi1185650.37-1	prophi1185650.37_14-1	196963	259188	-1	OMITTED	0
1299322.3	1299322.3_7	1660474	prophi1299322.3-1	prophi1299322.3_7-1	0	71636	1	OMITTED	0
1299322.3	1299322.3_7	1660474	prophi1299322.3-2	prophi1299322.3_7-2	975059	1029793	-1	A	0
1299322.3	1299322.3_19	1162445	prophi1299322.3-3	prophi1299322.3_19-1	1070706	1110854	-1	HB	0
319705.5	319705.50_12	281973	prophi319705.5-2	prophi319705.50_12-1	219292	281752	1	HA	1	prophi319705.51_14-1
319705.5	319705.50_4	828510	prophi319705.5-1	prophi319705.50_4-1	785479	828509	1	OMITTED	0
1185650.127	1185650.127_17	1637731	prophi1185650.127-1	prophi1185650.127_17-1	261278	318159	-1	HG	1	prophi36809.381_1-1
1185650.127	1185650.127_17	1637731	prophi1185650.127-2	prophi1185650.127_17-2	674270	723931	1	OMITTED	0
1185650.714	1185650.714_22	103888	prophi1185650.714-1	prophi1185650.714_22-1	17010	64095	-1	OMITTED	0
1185650.714	1185650.714_34	631534	prophi1185650.714-2	prophi1185650.714_34-1	360194	414235	-1	HC	0
1185650.128	1185650.128_8	271134	prophi1185650.128-1	prophi1185650.128_8-1	125199	185800	-1	HE	0
36809.191	36809.191_5	257899	prophi36809.191-1	prophi36809.191_5-1	183873	224282	-1	HB	1	prophi1962118.280_5-1
36809.191	36809.191_27	670109	prophi36809.191-2	prophi36809.191_27-1	158448	218882	-1	HE	0
1162283.5	1162283.5_1	44952	prophi1162283.5-1	prophi1162283.5_1-1	0	44951	1	OMITTED	0
1185650.697	1185650.697_1	1708055	prophi1185650.697-1	prophi1185650.697_1-1	1121547	1172892	-1	HC	0
1185650.697	1185650.697_1	1708055	prophi1185650.697-2	prophi1185650.697_1-2	1655181	1708054	1	OMITTED	0
1185650.697	1185650.697_16	56582	prophi1185650.697-4	prophi1185650.697_16-1	0	56581	1	OMITTED	0
1185650.697	1185650.697_4	255409	prophi1185650.697-3	prophi1185650.697_4-1	36340	76419	1	HB	1	prophi1185650.1062_1-1
36809.119	36809.119_26	669742	prophi36809.119-2	prophi36809.119_26-1	158460	218892	-1	HE	1	prophi1962118.215_6-2
36809.119	36809.119_9	258029	prophi36809.119-1	prophi36809.119_9-1	183950	224359	-1	HB	1	prophi1962118.280_5-1
1962118.3	1962118.300_8	80541	prophi1962118.3-3	prophi1962118.300_8-1	0	41913	-1	OMITTED	0
1962118.3	1962118.300_20	704654	prophi1962118.3-5	prophi1962118.300_20-1	314436	366707	-1	HD	1	prophi1962118.296_23-1
1962118.3	1962118.300_12	410694	prophi1962118.3-4	prophi1962118.300_12-1	148418	227572	1	OMITTED	0
1176125.3	1176125.3_20	98766	prophi1176125.3-1	prophi1176125.3_20-1	1049	40080	1	OMITTED	0
1185650.234	1185650.234_20	80653	prophi1185650.234-1	prophi1185650.234_20-1	28462	75547	-1	OMITTED	0
1185650.671	1185650.671_7	592959	prophi1185650.671-1	prophi1185650.671_7-1	100254	137703	-1	HB	1	prophi1185650.218_17-1
1299325.3	1299325.3_2	4407024	prophi1299325.3-1	prophi1299325.3_2-1	869098	921622	1	HD	0
1299325.3	1299325.3_2	4407024	prophi1299325.3-2	prophi1299325.3_2-2	1425437	1479251	1	HC	0
1299325.3	1299325.3_2	4407024	prophi1299325.3-3	prophi1299325.3_2-3	3029933	3069982	1	HB	0
1299325.3	1299325.3_2	4407024	prophi1299325.3-4	prophi1299325.3_2-4	4332087	4403852	1	OMITTED	0
1185650.729	1185650.729_18	1280233	prophi1185650.729-1	prophi1185650.729_18-1	432363	471884	1	HB	0
1962118.117	1962118.117_2	471753	prophi1962118.117-1	prophi1962118.117_2-1	245270	298887	1	OMITTED	0
1962118.117	1962118.117_3	112438	prophi1962118.117-2	prophi1962118.117_3-1	0	39188	1	OMITTED	0
1962118.117	1962118.117_9	367007	prophi1962118.117-3	prophi1962118.117_9-1	212460	258707	-1	HO	1	prophi1962118.85_1-1
1185650.783	1185650.783_20	134154	prophi1185650.783-4	prophi1185650.783_20-1	66080	120391	1	HF	0
1185650.783	1185650.783_17	87606	prophi1185650.783-3	prophi1185650.783_17-1	21624	87605	1	OMITTED	0
1185650.783	1185650.783_6	69333	prophi1185650.783-1	prophi1185650.783_6-1	0	69244	-1	OMITTED	0
1185650.783	1185650.783_12	255480	prophi1185650.783-2	prophi1185650.783_12-1	36355	76404	1	HB	0
319705.118	319705.118_60	434651	prophi319705.118-6	prophi319705.118_60-1	13986	90076	1	L	0
319705.118	319705.118_60	434651	prophi319705.118-7	prophi319705.118_60-2	384236	433525	1	OMITTED	0
319705.118	319705.118_38	589383	prophi319705.118-5	prophi319705.118_38-1	170835	220602	1	HC	0
319705.118	319705.118_12	462627	prophi319705.118-1	prophi319705.118_12-1	104140	178777	1	OMITTED	0
319705.118	319705.118_12	462627	prophi319705.118-2	prophi319705.118_12-2	189528	254052	-1	IA	0
319705.118	319705.118_14	473483	prophi319705.118-3	prophi319705.118_14-1	756	50385	-1	OMITTED	0
319705.118	319705.118_14	473483	prophi319705.118-4	prophi319705.118_14-2	79608	138123	-1	HE	1	prophi319705.124_14-2
1962118.275	1962118.275_8	43829	prophi1962118.275-1	prophi1962118.275_8-1	0	43828	-1	OMITTED	0
1962118.275	1962118.275_12	1352349	prophi1962118.275-2	prophi1962118.275_12-1	402313	463959	-1	HA	1	prophi1962118.303_15-1
319705.82	319705.82_33	65527	prophi319705.82-1	prophi319705.82_33-1	11136	51578	1	HB	1	prophi319705.66_8-1
319705.82	319705.82_36	170479	prophi319705.82-2	prophi319705.82_36-1	32846	108476	-1	HK	0
36809.172	36809.172_22	253531	prophi36809.172-2	prophi36809.172_22-1	11704	86744	1	HK	0
36809.172	36809.172_17	238963	prophi36809.172-1	prophi36809.172_17-1	115911	170089	1	HG	1	prophi1185650.182_27-1
1185650.487	1185650.487_15	768456	prophi1185650.487-1	prophi1185650.487_15-1	576870	639943	1	HA	0
1185650.914	1185650.914_16	1553938	prophi1185650.914-1	prophi1185650.914_16-1	273365	333487	-1	HE	1	prophi1185650.913_26-1
1185650.747	1185650.747_12	813846	prophi1185650.747-1	prophi1185650.747_12-1	773134	813845	-1	OMITTED	0
1774.49	1774.49_3	1229719	prophi1774.49-1	prophi1774.49_3-1	1063200	1127167	-1	OMITTED	0
1185650.611	1185650.611_36	342839	prophi1185650.611-2	prophi1185650.611_36-1	217282	271310	1	HC	0
1185650.611	1185650.611_30	71622	prophi1185650.611-1	prophi1185650.611_30-1	7520	54605	1	OMITTED	0
319705.48	319705.48_21	453891	prophi319705.48-2	prophi319705.48_21-1	0	43027	-1	OMITTED	0
319705.48	319705.48_1	239064	prophi319705.48-1	prophi319705.48_1-1	214	62674	-1	HA	1	prophi319705.51_14-1
1185650.267	1185650.267_12	280434	prophi1185650.267-1	prophi1185650.267_12-1	225835	272920	-1	OMITTED	0
1185650.343	1185650.343_26	146214	prophi1185650.343-1	prophi1185650.343_26-1	69390	109509	-1	HB	1	prophi1185650.371_9-1
1185650.188	1185650.188_12	685018	prophi1185650.188-2	prophi1185650.188_12-1	475710	537512	1	HA	0
1185650.188	1185650.188_11	227664	prophi1185650.188-1	prophi1185650.188_11-1	153049	208349	-1	A	0
36809.114	36809.114_11	948431	prophi36809.114-1	prophi36809.114_11-1	449703	510132	1	HE	0
36809.114	36809.114_24	40424	prophi36809.114-2	prophi36809.114_24-1	0	40423	1	OMITTED	0
1185650.789	1185650.789_1	137168	prophi1185650.789-1	prophi1185650.789_1-1	8523	61694	1	HF	0
1185650.789	1185650.789_33	204998	prophi1185650.789-2	prophi1185650.789_33-1	14532	61617	1	OMITTED	0
1185650.266	1185650.266_2	1018665	prophi1185650.266-1	prophi1185650.266_2-1	127157	219009	-1	OMITTED	0
1185650.266	1185650.266_20	773050	prophi1185650.266-2	prophi1185650.266_20-1	212589	256197	-1	HH	1	prophi1185650.185_14-1
1185650.356	1185650.356_29	281605	prophi1185650.356-1	prophi1185650.356_29-1	91288	138373	1	OMITTED	0
1185650.667	1185650.667_8	1000012	prophi1185650.667-3	prophi1185650.667_8-1	951300	1000011	1	OMITTED	0
1185650.667	1185650.667_3	1622520	prophi1185650.667-1	prophi1185650.667_3-1	516714	560322	1	HH	1	prophi1185650.185_14-1
1185650.667	1185650.667_3	1622520	prophi1185650.667-2	prophi1185650.667_3-2	1572653	1622467	1	OMITTED	0
1185650.184	1185650.184_6	815267	prophi1185650.184-1	prophi1185650.184_6-1	125511	181854	-1	HG	1	prophi1185650.619_1-1
1185650.184	1185650.184_6	815267	prophi1185650.184-2	prophi1185650.184_6-2	693182	743071	1	HC	1	prophi1185650.502_46-1
1185650.184	1185650.184_7	564357	prophi1185650.184-3	prophi1185650.184_7-1	228844	292886	-1	HA	0
1185650.184	1185650.184_10	537550	prophi1185650.184-4	prophi1185650.184_10-1	428056	468170	1	HB	1	prophi1185650.815_8-1
1185650.594	1185650.594_5	351861	prophi1185650.594-2	prophi1185650.594_5-1	59617	137884	-1	M	0
1185650.594	1185650.594_14	106583	prophi1185650.594-3	prophi1185650.594_14-1	0	54987	-1	OMITTED	0
1185650.594	1185650.594_4	358258	prophi1185650.594-1	prophi1185650.594_4-1	7528	131261	1	OMITTED	0
36809.547	36809.547_6	959620	prophi36809.547-1	prophi36809.547_6-1	478891	542421	1	HA	0
1185650.107	1185650.107_1	946182	prophi1185650.107-1	prophi1185650.107_1-1	435213	497013	-1	HA	0
1185650.324	1185650.324_9	181112	prophi1185650.324-1	prophi1185650.324_9-1	116690	181111	1	OMITTED	0
1786.3	1786.3_25	332512	prophi1786.3-1	prophi1786.3_25-1	193207	271830	1	L	0
1786.3	1786.3_52	286837	prophi1786.3-2	prophi1786.3_52-1	216306	286836	-1	OMITTED	0
1962118.106	1962118.106_14	1217324	prophi1962118.106-1	prophi1962118.106_14-1	239040	305229	-1	AD	0
1962118.106	1962118.106_14	1217324	prophi1962118.106-2	prophi1962118.106_14-2	796131	847747	1	HC	0
1962118.106	1962118.106_39	44396	prophi1962118.106-3	prophi1962118.106_39-1	0	44395	1	OMITTED	0
1962118.106	1962118.106_51	576203	prophi1962118.106-4	prophi1962118.106_51-1	480466	576163	1	OMITTED	0
1962118.106	1962118.106_58	371260	prophi1962118.106-7	prophi1962118.106_58-1	157688	212384	1	HF	1	prophi1962118.170_7-1
1962118.106	1962118.106_55	127187	prophi1962118.106-6	prophi1962118.106_55-1	66447	106205	-1	HB	0
1962118.106	1962118.106_53	445080	prophi1962118.106-5	prophi1962118.106_53-1	13964	89577	1	L	0
1185650.52	1185650.52_1	72522	prophi1185650.52-1	prophi1185650.52_1-1	22966	72521	-1	OMITTED	0
319705.124	319705.124_14	1681378	prophi319705.124-1	prophi319705.124_14-1	275344	341572	-1	AD	0
319705.124	319705.124_14	1681378	prophi319705.124-2	prophi319705.124_14-2	394051	452566	-1	HE	0
1185650.254	1185650.254_51	317560	prophi1185650.254-2	prophi1185650.254_51-1	26860	67135	-1	HB	1	prophi1185650.700_20-1
1185650.254	1185650.254_20	54987	prophi1185650.254-1	prophi1185650.254_20-1	0	54986	-1	OMITTED	0
1185650.561	1185650.561_3	346923	prophi1185650.561-1	prophi1185650.561_3-1	220638	274679	1	HC	1	prophi1185650.458_39-1
1185650.561	1185650.561_11	77208	prophi1185650.561-2	prophi1185650.561_11-1	13088	60173	1	OMITTED	0
1185650.368	1185650.368_5	1380129	prophi1185650.368-1	prophi1185650.368_5-1	1170827	1232629	1	HA	1	prophi1185650.603_8-1
1185650.836	1185650.836_4	171735	prophi1185650.836-1	prophi1185650.836_4-1	1869	38424	1	OMITTED	0
1185650.836	1185650.836_8	149985	prophi1185650.836-2	prophi1185650.836_8-1	94726	149984	1	OMITTED	0
319705.142	319705.142_22	66334	prophi319705.142-3	prophi319705.142_22-1	0	60676	1	OMITTED	0
319705.142	319705.142_32	384872	prophi319705.142-6	prophi319705.142_32-1	334582	371617	-1	OMITTED	0
319705.142	319705.142_7	166799	prophi319705.142-1	prophi319705.142_7-1	102285	166798	1	OMITTED	0
319705.142	319705.142_12	435407	prophi319705.142-2	prophi319705.142_12-1	368399	422868	-1	HG	0
319705.142	319705.142_31	77380	prophi319705.142-5	prophi319705.142_31-1	676	44624	-1	OMITTED	0
319705.142	319705.142_23	607861	prophi319705.142-4	prophi319705.142_23-1	178140	231537	1	HC	0
1185650.616	1185650.616_18	73316	prophi1185650.616-1	prophi1185650.616_18-1	0	73315	1	OMITTED	0
1185650.109	1185650.109_3	972458	prophi1185650.109-1	prophi1185650.109_3-1	435233	497035	-1	HA	0
1185650.106	1185650.106_12	973641	prophi1185650.106-26	prophi1185650.106_12-1	435463	497265	-1	HA	0
1185650.728	1185650.728_11	684838	prophi1185650.728-1	prophi1185650.728_11-1	475540	537342	1	HA	1	prophi1185650.109_3-1
1185650.309	1185650.309_12	286522	prophi1185650.309-1	prophi1185650.309_12-1	231346	278431	-1	OMITTED	0
43348.3	43348.3_4	1194910	prophi43348.3-1	prophi43348.3_4-1	327580	374607	-1	OMITTED	0
1185650.781	1185650.781_1	658359	prophi1185650.781-1	prophi1185650.781_1-1	449030	510832	1	HA	0
1185650.781	1185650.781_13	310847	prophi1185650.781-2	prophi1185650.781_13-1	27118	67917	1	HB	1	prophi1185650.141_2-1
1962118.377	1962118.377_5	214150	prophi1962118.377-1	prophi1962118.377_5-1	718	74259	1	OMITTED	0
1962118.377	1962118.377_48	722347	prophi1962118.377-2	prophi1962118.377_48-1	665696	722346	-1	OMITTED	0
1185650.8	1185650.800_9	483171	prophi1185650.8-1	prophi1185650.800_9-1	212603	258494	-1	HO	0
1001732.3	1001732.3_2	1361672	prophi1001732.3-1	prophi1001732.3_2-1	32673	85004	1	HD	0
1001732.3	1001732.3_2	1361672	prophi1001732.3-2	prophi1001732.3_2-2	569470	623395	1	HC	1	prophi1001733.3_1-2
1185650.632	1185650.632_4	146218	prophi1185650.632-1	prophi1185650.632_4-1	36708	76827	1	HB	1	prophi1185650.371_9-1
2606602.3	2606602.3_46	231296	prophi2606602.3-1	prophi2606602.3_46-1	23021	73194	1	HJ	0
36809.67	36809.67_37	692907	prophi36809.67-2	prophi36809.67_37-1	73497	134049	1	IA	1	prophi1962118.260_5-1
1185650.924	1185650.924_20	187126	prophi1185650.924-1	prophi1185650.924_20-1	0	68504	1	OMITTED	0
144550.5	144550.5_10	160184	prophi144550.5-1	prophi144550.5_10-1	1961	38129	-1	OMITTED	0
1185650.707	1185650.707_17	645818	prophi1185650.707-4	prophi1185650.707_17-1	426822	466901	1	HB	1	prophi1185650.1062_1-1
1185650.707	1185650.707_4	56606	prophi1185650.707-1	prophi1185650.707_4-1	0	56600	1	OMITTED	0
1185650.707	1185650.707_10	2259399	prophi1185650.707-2	prophi1185650.707_10-1	889542	942416	-1	HG	0
1185650.707	1185650.707_10	2259399	prophi1185650.707-3	prophi1185650.707_10-2	1424665	1476016	1	HC	0
319705.116	319705.116_4	532694	prophi319705.116-1	prophi319705.116_4-1	223744	300527	1	HK	0
319705.116	319705.116_26	386716	prophi319705.116-2	prophi319705.116_26-1	274964	351213	-1	OMITTED	0
319705.116	319705.116_28	1217184	prophi319705.116-3	prophi319705.116_28-1	1124690	1199567	1	HQ	0
83262.13	83262.13_14	200739	prophi83262.13-2	prophi83262.13_14-1	28982	158008	-1	OMITTED	0
83262.13	83262.13_15	131252	prophi83262.13-3	prophi83262.13_15-1	12434	131251	1	OMITTED	0
83262.13	83262.13_20	46305	prophi83262.13-4	prophi83262.13_20-1	0	46304	1	OMITTED	0
83262.13	83262.13_2	127321	prophi83262.13-1	prophi83262.13_2-1	33924	84611	1	OMITTED	0
36809.511	36809.511_10	413724	prophi36809.511-2	prophi36809.511_10-1	346107	413723	-1	OMITTED	0
36809.511	36809.511_2	538091	prophi36809.511-1	prophi36809.511_2-1	492891	537363	-1	OMITTED	0
1185650.586	1185650.586_18	676169	prophi1185650.586-1	prophi1185650.586_18-1	475329	528761	1	OMITTED	0
1185650.574	1185650.574_5	678521	prophi1185650.574-1	prophi1185650.574_5-1	485019	562621	-1	OMITTED	0
1185650.574	1185650.574_33	281531	prophi1185650.574-3	prophi1185650.574_33-1	226929	274014	-1	OMITTED	0
1185650.574	1185650.574_17	930446	prophi1185650.574-2	prophi1185650.574_17-1	54176	110519	-1	OMITTED	0
319705.103	319705.103_16	43059	prophi319705.103-2	prophi319705.103_16-1	0	43058	-1	OMITTED	0
319705.103	319705.103_10	63301	prophi319705.103-1	prophi319705.103_10-1	790	63300	-1	HA	0
1185650.734	1185650.734_16	434420	prophi1185650.734-2	prophi1185650.734_16-1	179713	231551	1	HP	1	prophi36809.370_1-1
1185650.734	1185650.734_15	881120	prophi1185650.734-1	prophi1185650.734_15-1	71271	122485	-1	HC	1	prophi36809.370_1-2
1185650.151	1185650.151_12	382306	prophi1185650.151-1	prophi1185650.151_12-1	273068	313121	1	HB	1	prophi1185650.467_14-1
36809.58	36809.58_10	760232	prophi36809.58-1	prophi36809.58_10-1	558056	618608	-1	IA	1	prophi1962118.260_5-1
1185650.901	1185650.901_21	1200347	prophi1185650.901-1	prophi1185650.901_21-1	894750	960875	1	AD	0
1185650.402	1185650.402_11	142702	prophi1185650.402-2	prophi1185650.402_11-1	69378	109351	-1	HB	0
1185650.402	1185650.402_17	938287	prophi1185650.402-3	prophi1185650.402_17-1	872949	927400	1	HG	0
1185650.402	1185650.402_8	547469	prophi1185650.402-1	prophi1185650.402_8-1	9682	72106	-1	HA	0
36809.49	36809.490_14	187906	prophi36809.49-2	prophi36809.490_14-1	26693	101949	-1	HQ	0
1185650.884	1185650.884_8	651588	prophi1185650.884-1	prophi1185650.884_8-1	321397	380275	1	HE	1	prophi36809.503_13-1
1185650.31	1185650.310_24	343542	prophi1185650.31-2	prophi1185650.310_24-1	217298	271339	1	HC	1	prophi1185650.458_39-1
1185650.31	1185650.310_19	71624	prophi1185650.31-1	prophi1185650.310_19-1	7530	54615	1	OMITTED	0
1185650.228	1185650.228_24	1216793	prophi1185650.228-2	prophi1185650.228_24-1	763300	813404	-1	HC	0
1185650.228	1185650.228_10	251385	prophi1185650.228-1	prophi1185650.228_10-1	6811	53896	1	OMITTED	0
1185650.18	1185650.180_5	859719	prophi1185650.18-1	prophi1185650.180_5-1	179018	233430	-1	OMITTED	0
1185650.18	1185650.180_14	870035	prophi1185650.18-2	prophi1185650.180_14-1	748700	798506	1	HC	0
1185650.516	1185650.516_10	358268	prophi1185650.516-3	prophi1185650.516_10-1	226716	350449	-1	OMITTED	0
1185650.516	1185650.516_1	1059434	prophi1185650.516-1	prophi1185650.516_1-1	51599	106586	1	OMITTED	0
1185650.516	1185650.516_1	1059434	prophi1185650.516-2	prophi1185650.516_1-2	320460	398727	1	OMITTED	0
1774.48	1774.48_23	1551458	prophi1774.48-1	prophi1774.48_23-1	1063200	1127167	-1	OMITTED	0
1185650.256	1185650.256_9	700917	prophi1185650.256-1	prophi1185650.256_9-1	491624	553426	1	HA	1	prophi1185650.533_1-1
1185650.256	1185650.256_14	354214	prophi1185650.256-2	prophi1185650.256_14-1	125176	191677	1	HR	1	prophi1185650.680_1-1
36809.211	36809.211_5	77045	prophi36809.211-1	prophi36809.211_5-1	16988	63978	-1	OMITTED	0
1962118.393	1962118.393_35	159043	prophi1962118.393-2	prophi1962118.393_35-1	101000	157085	1	HG	0
1962118.393	1962118.393_14	430556	prophi1962118.393-1	prophi1962118.393_14-1	367968	430555	-1	OMITTED	0
948102.18	948102.18_34	915150	prophi948102.18-3	prophi948102.18_34-1	2572	45930	-1	OMITTED	0
948102.18	948102.18_32	231478	prophi948102.18-2	prophi948102.18_32-1	149211	221656	-1	OMITTED	0
948102.18	948102.18_17	246300	prophi948102.18-1	prophi948102.18_17-1	101521	176631	1	L	1	prophi1185650.437_9-1
1185650.498	1185650.498_8	197998	prophi1185650.498-1	prophi1185650.498_8-1	143364	190449	-1	OMITTED	0
36809.117	36809.117_24	258777	prophi36809.117-1	prophi36809.117_24-1	34379	74788	1	HB	1	prophi1962118.280_5-1
1185650.191	1185650.191_1	821499	prophi1185650.191-1	prophi1185650.191_1-1	0	42738	-1	OMITTED	0
1185650.191	1185650.191_6	242835	prophi1185650.191-2	prophi1185650.191_6-1	179521	220554	-1	HB	0
1185650.191	1185650.191_16	685287	prophi1185650.191-3	prophi1185650.191_16-1	147824	209625	-1	HA	0
36809.92	36809.92_4	61767	prophi36809.92-1	prophi36809.92_4-1	0	61766	-1	OMITTED	0
1774.57	1774.57_38	515430	prophi1774.57-2	prophi1774.57_38-1	473867	513559	1	OMITTED	0
1774.57	1774.57_28	40889	prophi1774.57-1	prophi1774.57_28-1	0	40888	-1	OMITTED	0
1185650.705	1185650.705_12	702629	prophi1185650.705-2	prophi1185650.705_12-1	554579	594729	-1	HB	0
1185650.705	1185650.705_13	1311110	prophi1185650.705-3	prophi1185650.705_13-1	483016	534367	1	HC	0
1185650.705	1185650.705_27	56658	prophi1185650.705-4	prophi1185650.705_27-1	32	56657	1	OMITTED	0
1185650.705	1185650.705_8	63726	prophi1185650.705-1	prophi1185650.705_8-1	0	52874	1	HG	1	prophi1185650.707_10-1
1185650.524	1185650.524_8	1652368	prophi1185650.524-2	prophi1185650.524_8-1	0	52874	-1	HG	1	prophi1185650.403_12-1
1185650.524	1185650.524_5	675178	prophi1185650.524-1	prophi1185650.524_5-1	475225	546588	1	HA	0
1185650.524	1185650.524_9	1292598	prophi1185650.524-3	prophi1185650.524_9-1	824450	864529	-1	HB	1	prophi1185650.1039_15-1
1185650.205	1185650.205_10	901172	prophi1185650.205-1	prophi1185650.205_10-1	261299	317642	-1	HG	0
1185650.205	1185650.205_14	292017	prophi1185650.205-2	prophi1185650.205_14-1	221482	292016	-1	OMITTED	0
1185650.323	1185650.323_10	810964	prophi1185650.323-1	prophi1185650.323_10-1	22754	98072	1	L	0
1185650.323	1185650.323_16	482508	prophi1185650.323-3	prophi1185650.323_16-1	0	55108	1	OMITTED	0
1185650.323	1185650.323_16	482508	prophi1185650.323-4	prophi1185650.323_16-2	272754	354142	1	OMITTED	0
1185650.323	1185650.323_16	482508	prophi1185650.323-5	prophi1185650.323_16-3	400458	479980	1	OMITTED	0
1185650.323	1185650.323_11	281406	prophi1185650.323-2	prophi1185650.323_11-1	90966	138051	1	OMITTED	0
1185650.323	1185650.323_19	1221765	prophi1185650.323-6	prophi1185650.323_19-1	251023	295800	-1	HO	1	prophi1185650.326_19-1
1001721.3	1001721.3_13	902702	prophi1001721.3-2	prophi1001721.3_13-1	727436	769846	1	HH	0
1001721.3	1001721.3_3	1387585	prophi1001721.3-1	prophi1001721.3_3-1	47780	99508	1	OMITTED	0
1720569.3	1720569.3_21	1129225	prophi1720569.3-1	prophi1720569.3_21-1	769871	833675	1	HA	0
1185650.56	1185650.560_32	1813962	prophi1185650.56-1	prophi1185650.560_32-1	1402810	1464523	-1	HA	0
1185650.56	1185650.560_33	124011	prophi1185650.56-2	prophi1185650.560_33-1	21957	71867	-1	HC	0
1962118.252	1962118.252_12	1572555	prophi1962118.252-1	prophi1962118.252_12-1	1452508	1504740	-1	HC	0
36809.169	36809.169_9	1448038	prophi36809.169-1	prophi36809.169_9-1	703642	744051	-1	HB	1	prophi1962118.280_5-1
36809.169	36809.169_9	1448038	prophi36809.169-2	prophi36809.169_9-2	1229114	1289546	1	HE	1	prophi1962118.215_6-2
1185650.429	1185650.429_22	768994	prophi1185650.429-3	prophi1185650.429_22-1	733041	766584	-1	OMITTED	0
1185650.429	1185650.429_21	475285	prophi1185650.429-1	prophi1185650.429_21-1	93287	149630	1	HG	0
1185650.429	1185650.429_21	475285	prophi1185650.429-2	prophi1185650.429_21-2	171174	235562	1	OMITTED	0
1185650.702	1185650.702_16	364167	prophi1185650.702-1	prophi1185650.702_16-1	216817	270639	1	HC	0
1185650.745	1185650.745_31	41697	prophi1185650.745-2	prophi1185650.745_31-1	0	41696	1	OMITTED	0
1185650.745	1185650.745_2	1067879	prophi1185650.745-1	prophi1185650.745_2-1	616860	658479	1	HN	0
1001735.3	1001735.3_6	3340348	prophi1001735.3-1	prophi1001735.3_6-1	329895	382226	1	HD	1	prophi1001732.3_2-1
1001735.3	1001735.3_6	3340348	prophi1001735.3-2	prophi1001735.3_6-2	868493	922418	1	HC	1	prophi1001733.3_1-2
36809.192	36809.192_53	61773	prophi36809.192-1	prophi36809.192_53-1	0	61772	-1	OMITTED	0
1185650.322	1185650.322_39	281389	prophi1185650.322-1	prophi1185650.322_39-1	143343	190428	-1	OMITTED	0
1185650.649	1185650.649_1	353896	prophi1185650.649-1	prophi1185650.649_1-1	162279	228780	-1	HR	1	prophi1185650.333_1-2
1185650.649	1185650.649_3	1292418	prophi1185650.649-2	prophi1185650.649_3-1	1082838	1144640	1	HA	1	prophi1185650.533_1-1
1185650.331	1185650.331_18	700976	prophi1185650.331-2	prophi1185650.331_18-1	147513	209315	-1	HA	1	prophi1185650.533_1-1
1185650.331	1185650.331_13	353914	prophi1185650.331-1	prophi1185650.331_13-1	162302	228803	-1	HR	1	prophi1185650.680_1-1
1185650.285	1185650.285_43	80634	prophi1185650.285-1	prophi1185650.285_43-1	5087	52172	1	OMITTED	0
1774.73	1774.73_16	150670	prophi1774.73-2	prophi1774.73_16-1	58404	100759	1	HN	0
1774.73	1774.73_3	162408	prophi1774.73-1	prophi1774.73_3-1	82009	162407	-1	OMITTED	0
1774.73	1774.73_25	276942	prophi1774.73-3	prophi1774.73_25-1	180464	222752	1	ID	0
1185650.706	1185650.706_10	1508920	prophi1185650.706-2	prophi1185650.706_10-1	903758	956632	-1	HG	1	prophi1185650.721_15-1
1185650.706	1185650.706_9	324488	prophi1185650.706-1	prophi1185650.706_9-1	250288	305173	-1	A	0
1185650.706	1185650.706_14	216599	prophi1185650.706-3	prophi1185650.706_14-1	0	69071	1	HA	1	prophi1185650.623_16-1
1185650.148	1185650.148_20	280928	prophi1185650.148-1	prophi1185650.148_20-1	229712	276797	-1	OMITTED	0
83262.6	83262.6_35	523516	prophi83262.6-3	prophi83262.6_35-1	279832	430740	1	OMITTED	0
83262.6	83262.6_35	523516	prophi83262.6-4	prophi83262.6_35-2	441052	516058	1	HT	0
83262.6	83262.6_27	145519	prophi83262.6-2	prophi83262.6_27-1	33924	84611	1	OMITTED	0
83262.6	83262.6_18	46312	prophi83262.6-1	prophi83262.6_18-1	0	46311	1	OMITTED	0
1185650.801	1185650.801_9	987148	prophi1185650.801-1	prophi1185650.801_9-1	605233	667035	1	HA	1	prophi1001737.3_5-1
36809.158	36809.158_11	258732	prophi36809.158-1	prophi36809.158_11-1	183923	224332	-1	HB	1	prophi1962118.280_5-1
2606614.3	2606614.3_38	207350	prophi2606614.3-1	prophi2606614.3_38-1	0	63373	1	OMITTED	0
1185650.294	1185650.294_15	104865	prophi1185650.294-1	prophi1185650.294_15-1	68902	102445	-1	OMITTED	0
1962118.288	1962118.288_15	49608	prophi1962118.288-1	prophi1962118.288_15-1	47	49559	-1	OMITTED	0
36809.437	36809.437_7	1698157	prophi36809.437-1	prophi36809.437_7-1	1561607	1604917	1	ID	1	prophi1185650.921_17-1
36809.122	36809.122_6	71137	prophi36809.122-1	prophi36809.122_6-1	4338	71136	-1	OMITTED	0
36809.48	36809.48_3	1076565	prophi36809.48-1	prophi36809.48_3-1	805264	859305	-1	HC	0
36809.48	36809.48_23	71394	prophi36809.48-2	prophi36809.48_23-1	16800	63885	-1	OMITTED	0
1789.9	1789.9_3	1847269	prophi1789.9-1	prophi1789.9_3-1	0	57607	1	OMITTED	0
1962118.183	1962118.183_7	1146400	prophi1962118.183-1	prophi1962118.183_7-1	846159	912199	1	AD	1	prophi1962118.182_9-1
1001718.3	1001718.3_9	863785	prophi1001718.3-2	prophi1001718.3_9-1	0	39963	1	OMITTED	0
1001718.3	1001718.3_4	371115	prophi1001718.3-1	prophi1001718.3_4-1	123728	166129	1	HN	0
1001718.3	1001718.3_12	871869	prophi1001718.3-4	prophi1001718.3_12-1	342006	406661	1	HA	1	prophi1001719.3_2-1
1001718.3	1001718.3_10	1340575	prophi1001718.3-3	prophi1001718.3_10-1	8545	52307	1	OMITTED	0
1962118.276	1962118.276_14	1145916	prophi1962118.276-1	prophi1962118.276_14-1	234201	300241	-1	AD	1	prophi1962118.118_10-1
1855658.3	1855658.3_63	152488	prophi1855658.3-1	prophi1855658.3_63-1	110322	144686	-1	OMITTED	0
1962118.177	1962118.177_12	455807	prophi1962118.177-1	prophi1962118.177_12-1	185080	264771	-1	L	0
1720573.3	1720573.3_62	197082	prophi1720573.3-1	prophi1720573.3_62-1	134030	197081	-1	OMITTED	0
36809.59	36809.59_43	61783	prophi36809.59-1	prophi36809.59_43-1	0	61782	1	OMITTED	0
1764.28	1764.28_34	379325	prophi1764.28-1	prophi1764.28_34-1	594	57278	-1		0
36809.107	36809.107_21	61773	prophi36809.107-1	prophi36809.107_21-1	0	61772	-1	OMITTED	0
1962118.184	1962118.184_13	1146454	prophi1962118.184-1	prophi1962118.184_13-1	234204	300244	-1	AD	1	prophi1962118.118_10-1
1185650.627	1185650.627_38	198000	prophi1185650.627-3	prophi1185650.627_38-1	143371	190456	-1	OMITTED	0
1185650.627	1185650.627_7	128717	prophi1185650.627-2	prophi1185650.627_7-1	5106	59518	1	HG	0
1185650.627	1185650.627_3	95544	prophi1185650.627-1	prophi1185650.627_3-1	12481	87405	1	HK	0
1185650.627	1185650.627_49	48552	prophi1185650.627-4	prophi1185650.627_49-1	0	48551	-1	OMITTED	0
1158135.4	1158135.4_50	80444	prophi1158135.4-2	prophi1158135.4_50-1	18262	73382	-1	HF	0
1158135.4	1158135.4_39	95432	prophi1158135.4-1	prophi1158135.4_39-1	9413	86418	-1	L	0
319705.87	319705.87_23	104691	prophi319705.87-1	prophi319705.87_23-1	50294	90736	1	HB	1	prophi319705.66_8-1
319705.87	319705.87_32	157280	prophi319705.87-2	prophi319705.87_32-1	18670	94300	-1	HK	1	prophi319705.78_8-1
36809.93	36809.93_25	147073	prophi36809.93-1	prophi36809.93_25-1	33458	129829	1	OMITTED	0
36809.93	36809.93_28	471221	prophi36809.93-2	prophi36809.93_28-1	216507	274591	1	OMITTED	0
1768.4	1768.40_9	6251123	prophi1768.4-1	prophi1768.40_9-1	1003005	1047954	-1	HX	0
1185650.458	1185650.458_39	437473	prophi1185650.458-2	prophi1185650.458_39-1	217304	271345	1	HC	0
1185650.458	1185650.458_17	77183	prophi1185650.458-1	prophi1185650.458_17-1	13068	60153	1	OMITTED	0
1962118.295	1962118.295_11	975645	prophi1962118.295-1	prophi1962118.295_11-1	612922	673474	-1	IA	0
1185650.779	1185650.779_12	96741	prophi1185650.779-1	prophi1185650.779_12-1	27655	96740	-1	OMITTED	0
1185650.529	1185650.529_31	554433	prophi1185650.529-2	prophi1185650.529_31-1	22760	97999	1	L	0
1185650.529	1185650.529_18	95354	prophi1185650.529-1	prophi1185650.529_18-1	12480	87218	1	HK	1	prophi1185650.300_24-1
1185650.669	1185650.669_14	237053	prophi1185650.669-1	prophi1185650.669_14-1	185606	223055	1	HB	1	prophi1185650.218_17-1
1185650.809	1185650.809_8	124988	prophi1185650.809-1	prophi1185650.809_8-1	89330	123456	-1	OMITTED	0
1185650.624	1185650.624_2	203322	prophi1185650.624-1	prophi1185650.624_2-1	0	65815	-1	OMITTED	0
1185650.624	1185650.624_9	3149229	prophi1185650.624-3	prophi1185650.624_9-1	912092	964966	-1	HG	1	prophi1185650.721_15-1
1185650.624	1185650.624_5	305257	prophi1185650.624-2	prophi1185650.624_5-1	0	54969	1	OMITTED	0
1185650.551	1185650.551_26	854859	prophi1185650.551-1	prophi1185650.551_26-1	302818	363514	1	HE	0
319705.144	319705.144_46	810423	prophi319705.144-2	prophi319705.144_46-1	346785	418994	-1	OMITTED	0
319705.144	319705.144_16	1269368	prophi319705.144-1	prophi319705.144_16-1	1076756	1204060	1	OMITTED	0
1185650.26	1185650.260_18	806563	prophi1185650.26-4	prophi1185650.260_18-1	697112	737191	1	HB	1	prophi1185650.1062_1-1
1185650.26	1185650.260_1	1369931	prophi1185650.26-1	prophi1185650.260_1-1	783454	834801	-1	HC	0
1185650.26	1185650.260_1	1369931	prophi1185650.26-2	prophi1185650.260_1-2	1317057	1369930	1	OMITTED	0
1185650.26	1185650.260_5	56558	prophi1185650.26-3	prophi1185650.260_5-1	0	56557	-1	OMITTED	0
1185650.573	1185650.573_3	70322	prophi1185650.573-1	prophi1185650.573_3-1	0	49671	1	OMITTED	0
1185650.119	1185650.119_50	178348	prophi1185650.119-2	prophi1185650.119_50-1	77912	165895	1	M	0
1185650.119	1185650.119_48	203381	prophi1185650.119-1	prophi1185650.119_48-1	150674	199983	1	OMITTED	0
1185650.119	1185650.119_55	83451	prophi1185650.119-4	prophi1185650.119_55-1	21	54092	1	OMITTED	0
1185650.119	1185650.119_52	41377	prophi1185650.119-3	prophi1185650.119_52-1	7502	32225	1	OMITTED	0
36809.134	36809.134_28	148044	prophi36809.134-2	prophi36809.134_28-1	73241	113646	-1	HB	0
36809.134	36809.134_14	1064599	prophi36809.134-1	prophi36809.134_14-1	395067	455498	-1	HE	0
1185650.273	1185650.273_10	289551	prophi1185650.273-1	prophi1185650.273_10-1	233599	289550	-1	OMITTED	0
1185650.273	1185650.273_16	972082	prophi1185650.273-3	prophi1185650.273_16-1	0	56734	-1	OMITTED	0
1185650.273	1185650.273_12	434616	prophi1185650.273-2	prophi1185650.273_12-1	324624	365229	1	HB	0
1185650.674	1185650.674_16	52919	prophi1185650.674-1	prophi1185650.674_16-1	0	52918	1	OMITTED	0
1185650.278	1185650.278_12	281038	prophi1185650.278-1	prophi1185650.278_12-1	90974	138059	1	OMITTED	0
36809.14	36809.140_16	692127	prophi36809.14-1	prophi36809.140_16-1	625951	692126	-1	OMITTED	0
1185650.462	1185650.462_15	382310	prophi1185650.462-1	prophi1185650.462_15-1	273069	313122	1	HB	1	prophi1185650.467_14-1
36809.126	36809.126_9	668793	prophi36809.126-1	prophi36809.126_9-1	158483	218940	-1	HE	0
36809.126	36809.126_18	149300	prophi36809.126-2	prophi36809.126_18-1	73510	113919	-1	HB	1	prophi1962118.280_5-1
319705.109	319705.109_1	427750	prophi319705.109-1	prophi319705.109_1-1	203609	279364	1	HQ	0
319705.109	319705.109_11	411704	prophi319705.109-2	prophi319705.109_11-1	322043	397713	-1	L	0
319705.109	319705.109_14	1538546	prophi319705.109-3	prophi319705.109_14-1	31591	116228	-1	L	0
319705.109	319705.109_14	1538546	prophi319705.109-4	prophi319705.109_14-2	349110	415495	-1	AD	0
319705.109	319705.109_14	1538546	prophi319705.109-5	prophi319705.109_14-3	437047	490810	-1	HG	0
319705.109	319705.109_14	1538546	prophi319705.109-6	prophi319705.109_14-4	504656	544527	-1	HB	0
319705.109	319705.109_14	1538546	prophi319705.109-7	prophi319705.109_14-5	561193	619708	-1	HE	1	prophi319705.124_14-2
319705.109	319705.109_14	1538546	prophi319705.109-8	prophi319705.109_14-6	1119950	1169717	1	HC	0
319705.109	319705.109_18	426071	prophi319705.109-9	prophi319705.109_18-1	41268	116747	1	HK	0
948102.7	948102.7_10	263852	prophi948102.7-1	prophi948102.7_10-1	221726	259821	1	OMITTED	0
948102.7	948102.7_47	300181	prophi948102.7-2	prophi948102.7_47-1	235824	276205	-1	HN	0
319705.121	319705.121_14	55596	prophi319705.121-4	prophi319705.121_14-1	0	55595	-1	OMITTED	0
319705.121	319705.121_12	1244467	prophi319705.121-3	prophi319705.121_12-1	857979	916494	1	HE	1	prophi319705.124_14-2
319705.121	319705.121_3	312901	prophi319705.121-1	prophi319705.121_3-1	32893	108969	-1	HQ	0
319705.121	319705.121_7	378281	prophi319705.121-2	prophi319705.121_7-1	13943	56180	-1	HH	0
36809.639	36809.639_78	206680	prophi36809.639-1	prophi36809.639_78-1	82090	140400	-1	IA	1	prophi36809.636_2-1
1962118.257	1962118.257_7	53166	prophi1962118.257-1	prophi1962118.257_7-1	0	53165	-1	OMITTED	0
1962118.257	1962118.257_17	221196	prophi1962118.257-2	prophi1962118.257_17-1	85956	146508	-1	IA	1	prophi1962118.260_5-1
319705.112	319705.112_2	371901	prophi319705.112-1	prophi319705.112_2-1	27569	74131	1		0
36809.74	36809.74_44	631226	prophi36809.74-2	prophi36809.74_44-1	359954	413995	-1	HC	1	prophi36809.145_40-1
36809.74	36809.74_38	71335	prophi36809.74-1	prophi36809.74_38-1	16778	63863	-1	OMITTED	0
1185650.847	1185650.847_11	972452	prophi1185650.847-1	prophi1185650.847_11-1	475451	537253	1	HA	1	prophi1001737.3_5-1
1185650.58	1185650.580_16	90435	prophi1185650.58-1	prophi1185650.580_16-1	0	69775	1	OMITTED	0
1962118.113	1962118.113_8	455787	prophi1962118.113-1	prophi1962118.113_8-1	190990	270681	1	OMITTED	0
1185650.528	1185650.528_59	54379	prophi1185650.528-3	prophi1185650.528_59-1	1855	48512	1	OMITTED	0
1185650.528	1185650.528_39	102589	prophi1185650.528-2	prophi1185650.528_39-1	0	102588	1	OMITTED	0
1185650.528	1185650.528_17	323778	prophi1185650.528-1	prophi1185650.528_17-1	214376	254651	1	HB	1	prophi1185650.350_1-1
36809.148	36809.148_5	258778	prophi36809.148-1	prophi36809.148_5-1	34394	74803	1	HB	1	prophi1962118.280_5-1
1185650.202	1185650.202_6	408548	prophi1185650.202-1	prophi1185650.202_6-1	162821	233408	-1	HA	1	prophi36809.368_1-1
1185650.232	1185650.232_17	683315	prophi1185650.232-2	prophi1185650.232_17-1	261193	318074	-1	HG	0
1185650.232	1185650.232_1	248150	prophi1185650.232-1	prophi1185650.232_1-1	209507	246055	-1	OMITTED	0
1185650.455	1185650.455_13	907594	prophi1185650.455-1	prophi1185650.455_13-1	536187	579839	1	ID	0
1962118.349	1962118.349_7	509286	prophi1962118.349-1	prophi1962118.349_7-1	261219	326482	-1	AD	0
1962118.264	1962118.264_13	1451421	prophi1962118.264-2	prophi1962118.264_13-1	1313610	1369496	1	HG	0
1962118.264	1962118.264_5	40496	prophi1962118.264-1	prophi1962118.264_5-1	0	40495	1	OMITTED	0
1185650.257	1185650.257_11	50109	prophi1185650.257-1	prophi1185650.257_11-1	0	50108	-1	OMITTED	0
1185650.257	1185650.257_28	206580	prophi1185650.257-2	prophi1185650.257_28-1	98788	145873	1	OMITTED	0
1185650.41	1185650.410_13	280959	prophi1185650.41-1	prophi1185650.410_13-1	226183	273268	-1	OMITTED	0
36809.96	36809.96_3	943371	prophi36809.96-1	prophi36809.96_3-1	484905	536063	-1	HC	1	prophi36809.66_11-1
1962118.193	1962118.193_9	668672	prophi1962118.193-2	prophi1962118.193_9-1	158502	218934	-1	HE	1	prophi1962118.215_6-2
1962118.193	1962118.193_4	1277065	prophi1962118.193-1	prophi1962118.193_4-1	272079	312488	1	HB	0
1185650.589	1185650.589_17	112247	prophi1185650.589-2	prophi1185650.589_17-1	70690	112246	1	OMITTED	0
1185650.589	1185650.589_16	477949	prophi1185650.589-1	prophi1185650.589_16-1	97499	137312	-1	HB	0
319705.119	319705.119_9	521860	prophi319705.119-1	prophi319705.119_9-1	99205	151227	-1	HC	0
319705.119	319705.119_9	521860	prophi319705.119-2	prophi319705.119_9-2	439118	494270	1	HF	1	prophi319705.33_11-2
1962118.138	1962118.138_6	1010579	prophi1962118.138-1	prophi1962118.138_6-1	745784	825475	1	OMITTED	0
1962118.313	1962118.313_9	260163	prophi1962118.313-2	prophi1962118.313_9-1	114253	174805	1	IA	1	prophi1962118.260_5-1
1962118.313	1962118.313_7	762155	prophi1962118.313-1	prophi1962118.313_7-1	406480	459551	-1	HC	1	prophi36809.430_1-1
1185650.579	1185650.579_14	262236	prophi1185650.579-1	prophi1185650.579_14-1	0	49566	-1	OMITTED	0
1185650.279	1185650.279_19	179206	prophi1185650.279-3	prophi1185650.279_19-1	16290	91706	1	HK	1	prophi1185650.216_3-1
1185650.279	1185650.279_12	1349770	prophi1185650.279-1	prophi1185650.279_12-1	380636	421056	1	HB	0
1185650.279	1185650.279_15	188761	prophi1185650.279-2	prophi1185650.279_15-1	76606	118090	-1	HN	1	prophi1185650.427_10-1
1185650.638	1185650.638_4	931415	prophi1185650.638-1	prophi1185650.638_4-1	517771	579923	1	HA	0
1185650.638	1185650.638_11	809529	prophi1185650.638-2	prophi1185650.638_11-1	345592	401235	1	HG	0
1962118.109	1962118.109_3	642328	prophi1962118.109-1	prophi1962118.109_3-1	383015	457490	-1	HK	0
1962118.109	1962118.109_10	617643	prophi1962118.109-2	prophi1962118.109_10-1	562536	617642	-1	OMITTED	0
1962118.262	1962118.262_7	43497	prophi1962118.262-1	prophi1962118.262_7-1	0	43496	1	OMITTED	0
319705.7	319705.70_11	920867	prophi319705.7-1	prophi319705.70_11-1	240053	305261	-1	AD	0
319705.7	319705.70_11	920867	prophi319705.7-2	prophi319705.70_11-2	326811	381134	-1	HG	0
319705.7	319705.70_11	920867	prophi319705.7-3	prophi319705.70_11-3	877424	920866	-1	OMITTED	0
319705.7	319705.70_13	609520	prophi319705.7-4	prophi319705.70_13-1	520028	595281	-1	L	0
319705.32	319705.32_2	958726	prophi319705.32-2	prophi319705.32_2-1	133379	197903	-1	IA	0
319705.32	319705.32_4	42503	prophi319705.32-3	prophi319705.32_4-1	0	42502	1	OMITTED	0
319705.32	319705.32_1	1244054	prophi319705.32-1	prophi319705.32_1-1	327560	386075	-1	HE	1	prophi319705.124_14-2
1185650.142	1185650.142_1	124928	prophi1185650.142-1	prophi1185650.142_1-1	93204	123075	-1	OMITTED	0
1185650.101	1185650.1010_22	743241	prophi1185650.101-8	prophi1185650.1010_22-1	575018	629478	-1	HD	1	prophi1185650.1009_3-1
1185650.101	1185650.1010_29	52595	prophi1185650.101-9	prophi1185650.1010_29-1	3336	37781	-1	OMITTED	0
1774.78	1774.78_56	75941	prophi1774.78-3	prophi1774.78_56-1	24451	66739	-1	ID	1	prophi1774.73_25-1
1774.78	1774.78_52	174993	prophi1774.78-2	prophi1774.78_52-1	126680	174992	1	OMITTED	0
1774.78	1774.78_41	150168	prophi1774.78-1	prophi1774.78_41-1	25050	72757	1	OMITTED	0
1185650.508	1185650.508_5	507540	prophi1185650.508-1	prophi1185650.508_5-1	433504	485571	1	HC	1	prophi1185650.472_2-1
1185650.508	1185650.508_12	401890	prophi1185650.508-2	prophi1185650.508_12-1	54161	108122	1	HG	0
1185650.772	1185650.772_16	540173	prophi1185650.772-1	prophi1185650.772_16-1	68269	107790	-1	HB	0
1962118.145	1962118.145_46	491229	prophi1962118.145-1	prophi1962118.145_46-1	67821	120053	1	HC	1	prophi1962118.252_12-1
1185650.641	1185650.641_3	964091	prophi1185650.641-1	prophi1185650.641_3-1	435119	488551	-1	OMITTED	0
1122247.4	1122247.4_36	92479	prophi1122247.4-1	prophi1122247.4_36-1	13080	63268	-1	A	0
36809.95	36809.95_17	71329	prophi36809.95-2	prophi36809.95_17-1	7449	54534	1	OMITTED	0
36809.95	36809.95_15	631475	prophi36809.95-1	prophi36809.95_15-1	217273	271314	1	HC	1	prophi36809.106_1-1
1185650.318	1185650.318_1	788254	prophi1185650.318-1	prophi1185650.318_1-1	212626	256234	-1	HH	0
1185650.318	1185650.318_10	541586	prophi1185650.318-2	prophi1185650.318_10-1	0	49642	-1	OMITTED	0
1185650.318	1185650.318_20	169236	prophi1185650.318-3	prophi1185650.318_20-1	0	42123	-1	OMITTED	0
1185650.77	1185650.770_9	830967	prophi1185650.77-2	prophi1185650.770_9-1	320146	381948	-1	HA	0
1185650.77	1185650.770_3	881798	prophi1185650.77-1	prophi1185650.770_3-1	239733	306100	-1	AD	1	prophi1185650.1060_1-4
1962118.387	1962118.387_8	3804291	prophi1962118.387-1	prophi1962118.387_8-1	220133	280685	1	IA	0
1962118.387	1962118.387_8	3804291	prophi1962118.387-2	prophi1962118.387_8-2	2082861	2124237	1	HN	0
1185650.643	1185650.643_15	574455	prophi1185650.643-1	prophi1185650.643_15-1	6193	72632	-1	OMITTED	0
1001731.3	1001731.3_9	1777369	prophi1001731.3-1	prophi1001731.3_9-1	249974	302305	1	HD	1	prophi1001732.3_2-1
1001731.3	1001731.3_9	1777369	prophi1001731.3-2	prophi1001731.3_9-2	788572	842497	1	HC	1	prophi1001733.3_1-2
1185650.743	1185650.743_19	916092	prophi1185650.743-2	prophi1185650.743_19-1	857281	916091	1	HA	0
1185650.743	1185650.743_5	505147	prophi1185650.743-1	prophi1185650.743_5-1	433614	483180	1	HC	0
36809.202	36809.202_3	1448333	prophi36809.202-1	prophi36809.202_3-1	158494	218955	-1	HE	0
36809.202	36809.202_3	1448333	prophi36809.202-2	prophi36809.202_3-2	1373525	1413934	-1	HB	1	prophi1962118.280_5-1
1774.56	1774.56_18	710682	prophi1774.56-1	prophi1774.56_18-1	622805	664194	-1	HN	0
1185650.659	1185650.659_15	434664	prophi1185650.659-4	prophi1185650.659_15-1	215355	255630	1	HB	0
1185650.659	1185650.659_13	690592	prophi1185650.659-2	prophi1185650.659_13-1	136581	196177	1	HA	0
1185650.659	1185650.659_13	690592	prophi1185650.659-3	prophi1185650.659_13-2	616298	690591	1	HK	0
1185650.659	1185650.659_5	501568	prophi1185650.659-1	prophi1185650.659_5-1	211384	293015	1	OMITTED	0
1185650.618	1185650.618_4	399972	prophi1185650.618-1	prophi1185650.618_4-1	293761	347722	-1	HG	1	prophi1185650.464_26-1
1185650.618	1185650.618_17	1085651	prophi1185650.618-2	prophi1185650.618_17-1	757421	804331	1	OMITTED	0
948102.5	948102.5_9	133949	prophi948102.5-1	prophi948102.5_9-1	68074	130685	-1	HA	0
1185650.282	1185650.282_4	446191	prophi1185650.282-1	prophi1185650.282_4-1	0	54992	1	OMITTED	0
1185650.282	1185650.282_21	307821	prophi1185650.282-2	prophi1185650.282_21-1	218805	292276	-1	HK	0
36809.56	36809.56_27	61765	prophi36809.56-1	prophi36809.56_27-1	0	61764	1	OMITTED	0
43304.9	43304.9_6	323796	prophi43304.9-1	prophi43304.9_6-1	90563	164666	-1	OMITTED	0
36809.88	36809.88_4	1294754	prophi36809.88-1	prophi36809.88_4-1	370769	423638	-1	HG	0
36809.88	36809.88_10	597625	prophi36809.88-2	prophi36809.88_10-1	69125	109783	-1	HB	0
36809.88	36809.88_10	597625	prophi36809.88-3	prophi36809.88_10-2	364348	408330	-1	HH	0
1185650.629	1185650.629_42	464329	prophi1185650.629-3	prophi1185650.629_42-1	65192	139666	1	HK	0
1185650.629	1185650.629_42	464329	prophi1185650.629-4	prophi1185650.629_42-2	354934	395209	1	HB	1	prophi1185650.350_1-1
1185650.629	1185650.629_41	127875	prophi1185650.629-2	prophi1185650.629_41-1	9511	64551	1	HG	1	prophi1185650.349_47-1
1185650.629	1185650.629_3	165528	prophi1185650.629-1	prophi1185650.629_3-1	124752	164226	-1	OMITTED	0
1764.39	1764.39_46	379325	prophi1764.39-1	prophi1764.39_46-1	594	57278	-1	OMITTED	0
1185650.51	1185650.510_31	197983	prophi1185650.51-1	prophi1185650.510_31-1	143360	190445	-1	OMITTED	0
1962118.256	1962118.256_12	1065222	prophi1962118.256-1	prophi1962118.256_12-1	115477	158766	1	HH	0
1185650.881	1185650.881_18	1168864	prophi1185650.881-1	prophi1185650.881_18-1	56712	134912	-1	M	0
36809.69	36809.69_3	538287	prophi36809.69-1	prophi36809.69_3-1	483825	530815	-1	OMITTED	0
36809.69	36809.69_12	881561	prophi36809.69-3	prophi36809.69_12-1	545706	608836	-1	OMITTED	0
36809.69	36809.69_5	89467	prophi36809.69-2	prophi36809.69_5-1	411	55572	-1	HG	1	prophi1185650.328_18-1
1185650.875	1185650.875_17	383463	prophi1185650.875-1	prophi1185650.875_17-1	29873	82831	1	A	0
36809.129	36809.129_15	218116	prophi36809.129-1	prophi36809.129_15-1	143670	184079	-1	HB	1	prophi1962118.280_5-1
1962118.107	1962118.107_10	1115097	prophi1962118.107-1	prophi1962118.107_10-1	134864	195416	1	IA	1	prophi1962118.260_5-1
1185650.845	1185650.845_23	135299	prophi1185650.845-1	prophi1185650.845_23-1	84835	135298	-1	OMITTED	0
1185650.845	1185650.845_32	185631	prophi1185650.845-2	prophi1185650.845_32-1	145921	184501	-1	OMITTED	0
319705.54	319705.54_42	666161	prophi319705.54-1	prophi319705.54_42-1	603302	662579	1	OMITTED	0
1185650.349	1185650.349_37	588446	prophi1185650.349-2	prophi1185650.349_37-1	189320	263794	1	HK	1	prophi1185650.629_42-1
1185650.349	1185650.349_37	588446	prophi1185650.349-3	prophi1185650.349_37-2	479062	519337	1	HB	1	prophi1185650.350_1-1
1185650.349	1185650.349_32	165510	prophi1185650.349-1	prophi1185650.349_32-1	124743	164217	-1	OMITTED	0
1185650.349	1185650.349_47	133087	prophi1185650.349-4	prophi1185650.349_47-1	9502	64542	1	HG	0
439334.322	439334.322_41	558239	prophi439334.322-2	prophi439334.322_41-1	201672	259426	-1	OMITTED	0
439334.322	439334.322_4	267950	prophi439334.322-1	prophi439334.322_4-1	28782	78614	1	OMITTED	0
36809.97	36809.97_10	259355	prophi36809.97-1	prophi36809.97_10-1	183949	224358	-1	HB	1	prophi1962118.280_5-1
1185650.158	1185650.158_24	39741	prophi1185650.158-2	prophi1185650.158_24-1	0	39740	1	OMITTED	0
1185650.158	1185650.158_3	68166	prophi1185650.158-1	prophi1185650.158_3-1	0	68165	-1	OMITTED	0
1185650.67	1185650.670_8	745790	prophi1185650.67-1	prophi1185650.670_8-1	441360	498040	-1	HD	1	prophi1185650.379_13-1
36809.543	36809.543_8	433698	prophi36809.543-1	prophi36809.543_8-1	197050	262313	-1	AD	1	prophi1962118.349_7-1
1185650.807	1185650.807_20	500957	prophi1185650.807-2	prophi1185650.807_20-1	429278	479006	1	HC	0
1185650.807	1185650.807_4	567729	prophi1185650.807-1	prophi1185650.807_4-1	410098	470372	-1	HA	1	prophi1185650.811_27-1
1185650.807	1185650.807_29	237505	prophi1185650.807-3	prophi1185650.807_29-1	52233	105176	1	HG	1	prophi1185650.810_16-1
1185650.796	1185650.796_48	402966	prophi1185650.796-1	prophi1185650.796_48-1	271893	324317	-1	HG	0
1185650.796	1185650.796_80	198734	prophi1185650.796-2	prophi1185650.796_80-1	143344	191207	-1	OMITTED	0
1185650.145	1185650.145_10	123979	prophi1185650.145-1	prophi1185650.145_10-1	52135	102024	1	HC	1	prophi1185650.502_46-1
1185650.937	1185650.937_2	986080	prophi1185650.937-1	prophi1185650.937_2-1	844572	897020	-1	HD	0
1185650.937	1185650.937_4	48462	prophi1185650.937-2	prophi1185650.937_4-1	1	48386	-1	OMITTED	0
1185650.83	1185650.830_7	1489894	prophi1185650.83-1	prophi1185650.830_7-1	163441	206054	1	HN	1	prophi36809.494_10-2
1185650.83	1185650.830_7	1489894	prophi1185650.83-2	prophi1185650.830_7-2	685706	750843	1	AD	1	prophi36809.522_5-1
1185650.104	1185650.1041_16	520851	prophi1185650.104-12	prophi1185650.1041_16-1	300385	351461	1	HC	0
36809.145	36809.145_47	71230	prophi36809.145-2	prophi36809.145_47-1	16790	63780	-1	OMITTED	0
36809.145	36809.145_40	631966	prophi36809.145-1	prophi36809.145_40-1	360683	414724	-1	HC	0
1962118.139	1962118.139_11	1155266	prophi1962118.139-1	prophi1962118.139_11-1	270161	330713	-1	IA	1	prophi1962118.260_5-1
1185650.315	1185650.315_3	314567	prophi1185650.315-1	prophi1185650.315_3-1	247333	304013	1	HD	1	prophi1185650.379_13-1
1962118.125	1962118.125_3	1841896	prophi1962118.125-1	prophi1962118.125_3-1	974590	1035142	-1	IA	1	prophi1962118.260_5-1
1962118.125	1962118.125_8	43022	prophi1962118.125-3	prophi1962118.125_8-1	3147	40959	1	OMITTED	0
1962118.125	1962118.125_7	725177	prophi1962118.125-2	prophi1962118.125_7-1	302603	355488	1	HC	0
36809.147	36809.147_21	258447	prophi36809.147-1	prophi36809.147_21-1	184421	224830	-1	HB	1	prophi1962118.280_5-1
36809.147	36809.147_32	577564	prophi36809.147-2	prophi36809.147_32-1	67497	127929	-1	HE	0
1185650.268	1185650.268_4	374291	prophi1185650.268-2	prophi1185650.268_4-1	38534	92605	1	A	1	prophi1185650.269_4-1
1185650.268	1185650.268_2	800397	prophi1185650.268-1	prophi1185650.268_2-1	239695	305820	-1	AD	1	prophi1185650.316_1-1
1185650.839	1185650.839_10	1131192	prophi1185650.839-1	prophi1185650.839_10-1	818777	871742	1	HG	0
1185650.839	1185650.839_12	556516	prophi1185650.839-2	prophi1185650.839_12-1	446602	487395	1	HB	0
1185650.839	1185650.839_25	239458	prophi1185650.839-3	prophi1185650.839_25-1	0	54110	-1	HD	0
1185650.313	1185650.313_25	131964	prophi1185650.313-2	prophi1185650.313_25-1	15084	91266	1	HK	0
1185650.313	1185650.313_9	100584	prophi1185650.313-1	prophi1185650.313_9-1	5531	57820	-1	OMITTED	0
1764.31	1764.31_74	658288	prophi1764.31-1	prophi1764.31_74-1	591859	642331	-1	HI	0
36809.13	36809.130_17	341833	prophi36809.13-2	prophi36809.130_17-1	267676	308085	-1	HB	0
36809.13	36809.130_10	668646	prophi36809.13-1	prophi36809.130_10-1	158479	218911	-1	HE	1	prophi1962118.215_6-2
1761811.3	1761811.3_3	820565	prophi1761811.3-1	prophi1761811.3_3-1	569115	629363	-1	HW	0
1162286.3	1162286.3_26	196517	prophi1162286.3-3	prophi1162286.3_26-1	34861	130247	1	OMITTED	0
1162286.3	1162286.3_13	1011327	prophi1162286.3-1	prophi1162286.3_13-1	358575	422636	-1	IA	0
1162286.3	1162286.3_13	1011327	prophi1162286.3-2	prophi1162286.3_13-2	449195	512754	1	OMITTED	0
1185650.149	1185650.149_22	329493	prophi1185650.149-2	prophi1185650.149_22-1	0	60913	1	HA	0
1185650.149	1185650.149_12	1133107	prophi1185650.149-1	prophi1185650.149_12-1	647456	698448	-1	HC	0
1185650.459	1185650.459_1	161504	prophi1185650.459-1	prophi1185650.459_1-1	100007	152051	-1	HC	0
1185650.367	1185650.367_16	50638	prophi1185650.367-3	prophi1185650.367_16-1	631	41402	1	OMITTED	0
1185650.367	1185650.367_10	42550	prophi1185650.367-1	prophi1185650.367_10-1	3607	34099	1	OMITTED	0
1185650.367	1185650.367_15	857773	prophi1185650.367-2	prophi1185650.367_15-1	475745	537547	1	HA	0
36809.546	36809.546_18	604066	prophi36809.546-1	prophi36809.546_18-1	8845	106225	-1	OMITTED	0
1185650.162	1185650.162_7	684707	prophi1185650.162-1	prophi1185650.162_7-1	475408	537209	1	HA	0
1185650.162	1185650.162_23	42740	prophi1185650.162-2	prophi1185650.162_23-1	0	42739	-1	OMITTED	0
1962118.335	1962118.335_27	472945	prophi1962118.335-1	prophi1962118.335_27-1	234204	300244	-1	AD	0
36809.105	36809.105_23	668654	prophi36809.105-2	prophi36809.105_23-1	158490	218922	-1	HE	0
36809.105	36809.105_20	147803	prophi36809.105-1	prophi36809.105_20-1	73777	114186	-1	HB	1	prophi1962118.280_5-1
1185650.833	1185650.833_11	808299	prophi1185650.833-1	prophi1185650.833_11-1	629800	694937	1	AD	0
1185650.293	1185650.293_25	113347	prophi1185650.293-4	prophi1185650.293_25-1	0	42069	-1	OMITTED	0
1185650.293	1185650.293_20	959028	prophi1185650.293-2	prophi1185650.293_20-1	909228	959027	1	OMITTED	0
1185650.293	1185650.293_17	523447	prophi1185650.293-1	prophi1185650.293_17-1	382952	436716	1	OMITTED	0
1185650.293	1185650.293_23	772799	prophi1185650.293-3	prophi1185650.293_23-1	212624	256232	-1	HH	1	prophi1185650.185_14-1
1962118.343	1962118.343_18	309643	prophi1962118.343-1	prophi1962118.343_18-1	184595	260426	1	HK	1	prophi1962118.334_12-1
1185650.168	1185650.168_21	196316	prophi1185650.168-2	prophi1185650.168_21-1	3395	52704	-1	OMITTED	0
1185650.168	1185650.168_13	41377	prophi1185650.168-1	prophi1185650.168_13-1	9132	33855	-1	OMITTED	0
1185650.168	1185650.168_28	80894	prophi1185650.168-3	prophi1185650.168_28-1	21115	80893	-1	OMITTED	0
1185650.104	1185650.104_9	1969946	prophi1185650.104-8	prophi1185650.104_9-1	1597898	1650356	-1	HD	0
1185650.104	1185650.104_8	657120	prophi1185650.104-7	prophi1185650.104_8-1	147503	208078	-1	HA	1	prophi1185650.1047_1-1
1185650.104	1185650.104_11	117328	prophi1185650.104-9	prophi1185650.104_11-1	57385	103403	1	HO	0
36809.636	36809.636_19	339329	prophi36809.636-2	prophi36809.636_19-1	9262	49927	1	HB	0
36809.636	36809.636_2	198825	prophi36809.636-1	prophi36809.636_2-1	111822	170132	-1	IA	0
1185650.619	1185650.619_17	1389857	prophi1185650.619-4	prophi1185650.619_17-1	1170752	1210866	1	HB	1	prophi1185650.815_8-1
1185650.619	1185650.619_10	335494	prophi1185650.619-2	prophi1185650.619_10-1	271453	335493	1	HA	1	prophi1185650.520_31-1
1185650.619	1185650.619_12	396680	prophi1185650.619-3	prophi1185650.619_12-1	1995	36121	1	OMITTED	0
1185650.619	1185650.619_1	1519010	prophi1185650.619-1	prophi1185650.619_1-1	936555	992898	-1	HG	0
171292.3	171292.3_29	131946	prophi171292.3-1	prophi171292.3_29-1	36429	88301	-1	OMITTED	0
36809.65	36809.65_2	51139	prophi36809.65-2	prophi36809.65_2-1	0	51138	-1	OMITTED	0
36809.622	36809.622_3	287712	prophi36809.622-1	prophi36809.622_3-1	223651	284871	1	IA	0
1149134.5	1149134.5_28	488786	prophi1149134.5-2	prophi1149134.5_28-1	267662	342310	-1	HK	0
1149134.5	1149134.5_8	834854	prophi1149134.5-1	prophi1149134.5_8-1	612707	688613	1	HQ	0
1185650.509	1185650.509_11	472784	prophi1185650.509-1	prophi1185650.509_11-1	432806	467251	-1	OMITTED	0
1185650.922	1185650.922_5	203940	prophi1185650.922-1	prophi1185650.922_5-1	75643	129039	-1	HD	0
1185650.113	1185650.113_7	658489	prophi1185650.113-1	prophi1185650.113_7-1	449163	510965	1	HA	1	prophi1185650.117_12-1
1185650.274	1185650.274_4	830046	prophi1185650.274-1	prophi1185650.274_4-1	0	58811	-1	HA	1	prophi1185650.663_4-1
319705.99	319705.99_11	453949	prophi319705.99-2	prophi319705.99_11-1	0	43052	-1	OMITTED	0
319705.99	319705.99_2	283385	prophi319705.99-1	prophi319705.99_2-1	176371	238831	1	HA	1	prophi319705.51_14-1
1001717.3	1001717.3_10	166267	prophi1001717.3-2	prophi1001717.3_10-1	123664	166266	1	HN	0
1001717.3	1001717.3_2	1356508	prophi1001717.3-1	prophi1001717.3_2-1	1279	45042	1	OMITTED	0
1001717.3	1001717.3_14	878257	prophi1001717.3-3	prophi1001717.3_14-1	0	46091	1	OMITTED	0
1185650.78	1185650.780_23	37907	prophi1185650.78-1	prophi1185650.780_23-1	0	37906	-1	OMITTED	0
404941.11	404941.11_12	462512	prophi404941.11-1	prophi404941.11_12-1	354194	416784	1	HA	1	prophi404941.14_4-1
1962118.221	1962118.221_3	1448428	prophi1962118.221-1	prophi1962118.221_3-1	35017	75426	1	HB	1	prophi1962118.280_5-1
1962118.221	1962118.221_3	1448428	prophi1962118.221-2	prophi1962118.221_3-2	1229490	1289922	1	HE	1	prophi1962118.215_6-2
36809.142	36809.142_62	692268	prophi36809.142-1	prophi36809.142_62-1	558680	619232	-1	IA	0
1185650.692	1185650.692_7	919988	prophi1185650.692-1	prophi1185650.692_7-1	72189	123581	-1	HC	0
1185650.692	1185650.692_7	919988	prophi1185650.692-2	prophi1185650.692_7-2	605837	658711	1	HG	1	prophi1185650.707_10-1
1185650.692	1185650.692_10	998959	prophi1185650.692-3	prophi1185650.692_10-1	942405	998958	-1	OMITTED	0
1185650.692	1185650.692_11	774149	prophi1185650.692-4	prophi1185650.692_11-1	697662	737741	-1	HB	1	prophi1185650.1062_1-1
1962118.169	1962118.169_11	41078	prophi1962118.169-1	prophi1962118.169_11-1	0	41077	-1	OMITTED	0
1185650.329	1185650.329_22	255898	prophi1185650.329-1	prophi1185650.329_22-1	179073	219192	-1	HB	1	prophi1185650.384_5-1
319705.42	319705.42_21	409049	prophi319705.42-1	prophi319705.42_21-1	298018	344580	-1	OMITTED	0
1185650.899	1185650.899_9	1683400	prophi1185650.899-2	prophi1185650.899_9-1	853371	904722	1	HC	1	prophi36809.453_5-1
1185650.899	1185650.899_20	533745	prophi1185650.899-3	prophi1185650.899_20-1	474436	531117	1	OMITTED	0
1185650.899	1185650.899_5	146484	prophi1185650.899-1	prophi1185650.899_5-1	37368	77359	1	HB	1	prophi36809.491_4-1
1185650.102	1185650.1022_16	151139	prophi1185650.102-4	prophi1185650.1022_16-1	21146	87513	-1	AD	1	prophi1962118.269_1-2
1962118.345	1962118.345_35	1526420	prophi1962118.345-1	prophi1962118.345_35-1	1287679	1353719	-1	AD	1	prophi1962118.118_10-1
36809.78	36809.78_5	607468	prophi36809.78-1	prophi36809.78_5-1	407358	466954	-1	HA	1	prophi36809.166_36-1
36809.78	36809.78_24	91726	prophi36809.78-2	prophi36809.78_24-1	5953	90338	1	OMITTED	0
319705.123	319705.123_4	1241801	prophi319705.123-1	prophi319705.123_4-1	816045	876536	1	IA	0
1185650.749	1185650.749_9	534678	prophi1185650.749-1	prophi1185650.749_9-1	2845	60376	-1	OMITTED	0
36809.159	36809.159_66	764808	prophi36809.159-1	prophi36809.159_66-1	558627	619178	-1	IA	0
1185650.447	1185650.447_12	146620	prophi1185650.447-2	prophi1185650.447_12-1	36435	77234	1	HB	1	prophi1185650.141_2-1
1185650.447	1185650.447_10	684699	prophi1185650.447-1	prophi1185650.447_10-1	475398	537200	1	HA	1	prophi1001737.3_5-1
1185650.536	1185650.536_21	389179	prophi1185650.536-1	prophi1185650.536_21-1	166871	219939	-1	HC	0
1185650.536	1185650.536_21	389179	prophi1185650.536-2	prophi1185650.536_21-2	337859	389178	-1	OMITTED	0
1185650.213	1185650.213_26	538514	prophi1185650.213-1	prophi1185650.213_26-1	7542	54627	1	OMITTED	0
1962118.17	1962118.170_9	1216499	prophi1962118.17-5	prophi1962118.170_9-1	369248	420864	-1	HC	1	prophi1962118.106_14-2
1962118.17	1962118.170_9	1216499	prophi1962118.17-6	prophi1962118.170_9-2	911767	977964	1	AD	0
1962118.17	1962118.170_7	371253	prophi1962118.17-4	prophi1962118.170_7-1	157710	212406	1	HF	0
1962118.17	1962118.170_11	130409	prophi1962118.17-7	prophi1962118.170_11-1	24204	63962	1	HB	1	prophi1962118.106_55-1
1962118.17	1962118.170_17	1463330	prophi1962118.17-8	prophi1962118.170_17-1	13966	89579	1	L	1	prophi1962118.106_53-1
1962118.17	1962118.170_17	1463330	prophi1962118.17-9	prophi1962118.170_17-2	925840	1001861	1	HK	0
1185650.201	1185650.201_21	57963	prophi1185650.201-1	prophi1185650.201_21-1	0	57962	1	OMITTED	0
1185650.503	1185650.503_2	974432	prophi1185650.503-1	prophi1185650.503_2-1	437020	498822	-1	HA	1	prophi1001737.3_5-1
1962118.348	1962118.348_6	322175	prophi1962118.348-1	prophi1962118.348_6-1	85358	145909	-1	IA	1	prophi1962118.339_4-1
1185650.404	1185650.404_21	156355	prophi1185650.404-1	prophi1185650.404_21-1	71313	125345	-1	HC	0
1185650.404	1185650.404_25	71633	prophi1185650.404-2	prophi1185650.404_25-1	7533	54618	1	OMITTED	0
1962118.32	1962118.320_7	291760	prophi1962118.32-1	prophi1962118.320_7-1	172701	238741	1	AD	1	prophi1962118.118_10-1
1962118.32	1962118.320_19	551490	prophi1962118.32-2	prophi1962118.320_19-1	19958	95214	-1	HQ	1	prophi36809.490_14-1
1185650.478	1185650.478_2	224233	prophi1185650.478-1	prophi1185650.478_2-1	26572	95643	1	HA	0
1185650.101	1185650.1008_30	1562812	prophi1185650.101-11	prophi1185650.1008_30-1	743253	794604	1	HC	1	prophi36809.453_5-1
1185650.101	1185650.1008_22	233895	prophi1185650.101-7	prophi1185650.1008_22-1	172865	231344	1	HA	1	prophiT4044-2
36809.163	36809.163_25	81136	prophi36809.163-2	prophi36809.163_25-1	0	76929	-1	OMITTED	0
36809.163	36809.163_22	800643	prophi36809.163-1	prophi36809.163_22-1	334319	393915	1	HA	1	prophi36809.166_36-1
83262.5	83262.5_18	145519	prophi83262.5-2	prophi83262.5_18-1	33924	84611	1	OMITTED	0
83262.5	83262.5_12	46312	prophi83262.5-1	prophi83262.5_12-1	0	46311	1	OMITTED	0
83262.5	83262.5_28	1115460	prophi83262.5-3	prophi83262.5_28-1	1953	158232	-1	OMITTED	0
83262.5	83262.5_28	1115460	prophi83262.5-4	prophi83262.5_28-2	167768	318676	-1	OMITTED	0
1185650.631	1185650.631_14	255832	prophi1185650.631-1	prophi1185650.631_14-1	179001	219120	-1	HB	1	prophi1185650.371_9-1
1185650.172	1185650.172_9	71449	prophi1185650.172-1	prophi1185650.172_9-1	0	49663	1	OMITTED	0
1185650.362	1185650.362_30	44885	prophi1185650.362-3	prophi1185650.362_30-1	0	44884	1	OMITTED	0
1185650.362	1185650.362_11	399254	prophi1185650.362-1	prophi1185650.362_11-1	2528	83635	-1	L	0
1185650.362	1185650.362_33	184960	prophi1185650.362-4	prophi1185650.362_33-1	130898	184959	-1	OMITTED	0
1185650.362	1185650.362_29	554657	prophi1185650.362-2	prophi1185650.362_29-1	456419	532031	-1	L	0
1185650.362	1185650.362_35	68401	prophi1185650.362-5	prophi1185650.362_35-1	13796	60881	-1	OMITTED	0
1185650.371	1185650.371_9	256520	prophi1185650.371-1	prophi1185650.371_9-1	178982	219101	-1	HB	0
948102.6	948102.6_24	700629	prophi948102.6-1	prophi948102.6_24-1	6774	62257	1	OMITTED	0
948102.6	948102.6_30	128464	prophi948102.6-2	prophi948102.6_30-1	29669	82983	-1	HL	1	prophi948102.12_9-1
36809.199	36809.199_5	329434	prophi36809.199-1	prophi36809.199_5-1	73510	113919	-1	HB	1	prophi1962118.280_5-1
36809.199	36809.199_7	1059252	prophi36809.199-2	prophi36809.199_7-1	549078	609510	-1	HE	1	prophi1962118.215_6-2
1962118.14	1962118.140_69	66150	prophi1962118.14-4	prophi1962118.140_69-1	6417	50266	-1	HO	0
1185650.361	1185650.361_11	596897	prophi1185650.361-2	prophi1185650.361_11-1	22900	98010	1	L	1	prophi1185650.437_9-1
1185650.361	1185650.361_9	701566	prophi1185650.361-1	prophi1185650.361_9-1	492291	554096	1	HA	1	prophi1185650.590_7-1
319705.101	319705.101_1	1714969	prophi319705.101-1	prophi319705.101_1-1	208927	253532	-1	HO	0
1774.58	1774.58_11	2204656	prophi1774.58-1	prophi1774.58_11-1	1946080	2019291	-1	HK	0
1962118.146	1962118.146_4	1430414	prophi1962118.146-1	prophi1962118.146_4-1	159104	218742	-1	HF	0
1185650.785	1185650.785_29	281466	prophi1185650.785-1	prophi1185650.785_29-1	143409	190494	-1	OMITTED	0
1962118.381	1962118.381_70	164497	prophi1962118.381-1	prophi1962118.381_70-1	110633	164496	-1	OMITTED	0
1389713.11	1389713.11_59	202715	prophi1389713.11-1	prophi1389713.11_59-1	0	63446	1	OMITTED	0
1774.72	1774.72_38	260934	prophi1774.72-1	prophi1774.72_38-1	24450	66738	-1	ID	1	prophi1774.73_25-1
1185650.17	1185650.170_4	709022	prophi1185650.17-1	prophi1185650.170_4-1	162762	233349	-1	HA	1	prophi36809.368_1-1
1774.77	1774.77_17	74437	prophi1774.77-1	prophi1774.77_17-1	7699	49987	1	ID	0
1774.77	1774.77_29	119796	prophi1774.77-2	prophi1774.77_29-1	68482	106464	1	HB	0
1185650.152	1185650.152_22	434883	prophi1185650.152-1	prophi1185650.152_22-1	380261	427346	-1	OMITTED	0
1185650.1	1185650.1004_21	525458	prophi1185650.1-2	prophi1185650.1004_21-1	162696	233283	-1	HA	1	prophi36809.368_1-1
1185650.62	1185650.620_18	41580	prophi1185650.62-1	prophi1185650.620_18-1	0	41579	1	OMITTED	0
948102.12	948102.12_9	133948	prophi948102.12-1	prophi948102.12_9-1	29791	83105	-1	HL	0
948102.12	948102.12_20	1195406	prophi948102.12-2	prophi948102.12_20-1	501178	556661	1	OMITTED	0
1185650.65	1185650.650_11	333859	prophi1185650.65-2	prophi1185650.650_11-1	0	62545	-1	OMITTED	0
1185650.65	1185650.650_6	900270	prophi1185650.65-1	prophi1185650.650_6-1	576066	642559	1	AD	0
1185650.45	1185650.450_5	281028	prophi1185650.45-1	prophi1185650.450_5-1	7526	54611	1	OMITTED	0
1185650.45	1185650.450_17	554790	prophi1185650.45-2	prophi1185650.450_17-1	456421	532033	-1	L	1	prophi1185650.362_29-1
1185650.327	1185650.327_16	281411	prophi1185650.327-6	prophi1185650.327_16-1	143363	190448	-1	OMITTED	0
1185650.327	1185650.327_5	810938	prophi1185650.327-1	prophi1185650.327_5-1	22749	98067	1	L	1	prophi1185650.323_10-1
1185650.327	1185650.327_6	971854	prophi1185650.327-2	prophi1185650.327_6-1	927001	971853	1	OMITTED	0
1185650.327	1185650.327_13	482509	prophi1185650.327-3	prophi1185650.327_13-1	0	55108	1	OMITTED	0
1185650.327	1185650.327_13	482509	prophi1185650.327-4	prophi1185650.327_13-2	265370	347494	1	M	0
1185650.327	1185650.327_13	482509	prophi1185650.327-5	prophi1185650.327_13-3	400459	479981	1	L	1	prophi1185650.326_10-1
1962118.281	1962118.281_13	1185359	prophi1962118.281-2	prophi1962118.281_13-1	675191	735623	-1	HE	1	prophi1962118.215_6-2
1962118.281	1962118.281_4	259325	prophi1962118.281-1	prophi1962118.281_4-1	35014	75423	1	HB	1	prophi1962118.280_5-1
319705.134	319705.134_18	1007120	prophi319705.134-1	prophi319705.134_18-1	45098	110306	-1	OMITTED	0
36809.209	36809.209_4	61767	prophi36809.209-1	prophi36809.209_4-1	0	61766	-1	OMITTED	0
36809.121	36809.121_14	71415	prophi36809.121-1	prophi36809.121_14-1	7519	54604	1	OMITTED	0
1774.55	1774.55_6	504212	prophi1774.55-1	prophi1774.55_6-1	423378	503203	-1	M	0
1185650.43	1185650.430_10	341551	prophi1185650.43-2	prophi1185650.430_10-1	20546	66736	-1	OMITTED	0
1185650.43	1185650.430_2	403941	prophi1185650.43-1	prophi1185650.430_2-1	56203	110164	1	HG	1	prophi1185650.425_10-1
1185650.118	1185650.118_25	58187	prophi1185650.118-1	prophi1185650.118_25-1	0	58186	1	OMITTED	0
1962118.135	1962118.135_3	1236779	prophi1962118.135-1	prophi1962118.135_3-1	669502	730054	1	IA	1	prophi1962118.260_5-1
1962118.198	1962118.198_43	1485592	prophi1962118.198-2	prophi1962118.198_43-1	272256	326952	-1	HF	1	prophi1962118.170_7-1
1962118.198	1962118.198_43	1485592	prophi1962118.198-3	prophi1962118.198_43-2	1311160	1386773	-1	L	0
1962118.198	1962118.198_96	1843756	prophi1962118.198-4	prophi1962118.198_96-1	10945	86966	1	HK	1	prophi1962118.164_10-3
1962118.198	1962118.198_96	1843756	prophi1962118.198-5	prophi1962118.198_96-2	917628	969245	-1	HC	0
1962118.198	1962118.198_96	1843756	prophi1962118.198-6	prophi1962118.198_96-3	1460088	1526277	1	AD	1	prophi1962118.106_14-1
1962118.198	1962118.198_33	127189	prophi1962118.198-1	prophi1962118.198_33-1	20984	60742	1	HB	1	prophi1962118.106_55-1
1185650.948	1185650.948_10	779332	prophi1185650.948-1	prophi1185650.948_10-1	528981	580968	1	A	0
319705.38	319705.38_12	282573	prophi319705.38-1	prophi319705.38_12-1	219900	282360	1	HA	1	prophi319705.51_14-1
319705.38	319705.38_15	43046	prophi319705.38-2	prophi319705.38_15-1	0	43045	-1	OMITTED	0
1774.71	1774.71_25	290790	prophi1774.71-3	prophi1774.71_25-1	94895	178518	-1	OMITTED	0
1774.71	1774.71_3	350269	prophi1774.71-1	prophi1774.71_3-1	142805	220374	1	OMITTED	0
1774.71	1774.71_14	311261	prophi1774.71-2	prophi1774.71_14-1	181727	224082	-1	HN	0
1774.104	1774.104_42	129669	prophi1774.104-2	prophi1774.104_42-1	30426	73116	1	HN	0
1774.104	1774.104_21	179360	prophi1774.104-1	prophi1774.104_21-1	1717	83236	1	OMITTED	0
36809.444	36809.444_14	686473	prophi36809.444-3	prophi36809.444_14-1	196838	273881	-1	HK	0
36809.444	36809.444_11	2345653	prophi36809.444-1	prophi36809.444_11-1	1276410	1302963	-1	OMITTED	0
36809.444	36809.444_11	2345653	prophi36809.444-2	prophi36809.444_11-2	2083819	2135854	1	HC	1	prophi1185650.891_28-1
1185650.73	1185650.730_14	871280	prophi1185650.73-1	prophi1185650.730_14-1	578865	631773	-1	HC	0
1185650.269	1185650.269_4	226858	prophi1185650.269-1	prophi1185650.269_4-1	153162	207233	-1	A	0
1185650.269	1185650.269_20	1336614	prophi1185650.269-2	prophi1185650.269_20-1	239756	305881	-1	AD	1	prophi1185650.316_1-1
1185650.216	1185650.216_15	909046	prophi1185650.216-2	prophi1185650.216_15-1	622949	698636	1	OMITTED	0
1185650.216	1185650.216_3	371455	prophi1185650.216-1	prophi1185650.216_3-1	283742	359158	-1	HK	0
1185650.449	1185650.449_20	581782	prophi1185650.449-1	prophi1185650.449_20-1	324716	364937	1	HB	0
1185650.521	1185650.521_19	264232	prophi1185650.521-1	prophi1185650.521_19-1	0	50000	-1	OMITTED	0
1962118.385	1962118.385_23	1303395	prophi1962118.385-1	prophi1962118.385_23-1	1175907	1230728	1	HG	0
1185650.474	1185650.474_6	197970	prophi1185650.474-1	prophi1185650.474_6-1	143361	190446	-1	OMITTED	0
1427296.3	1427296.3_11	331869	prophi1427296.3-1	prophi1427296.3_11-1	289741	331589	-1	OMITTED	0
36809.86	36809.86_29	51203	prophi36809.86-1	prophi36809.86_29-1	0	51202	1	OMITTED	0
1185650.271	1185650.271_7	202486	prophi1185650.271-1	prophi1185650.271_7-1	69875	123836	-1	HG	1	prophi1185650.688_14-1
1185650.271	1185650.271_14	572070	prophi1185650.271-2	prophi1185650.271_14-1	129601	193429	-1	HA	1	prophi1185650.688_27-1
1185650.271	1185650.271_14	572070	prophi1185650.271-3	prophi1185650.271_14-2	208417	269113	-1	HE	0
1185650.788	1185650.788_17	522545	prophi1185650.788-1	prophi1185650.788_17-1	463355	519703	1	OMITTED	0
36809.138	36809.138_6	160887	prophi36809.138-1	prophi36809.138_6-1	69122	109780	-1	HB	1	prophi36809.62_6-1
36809.138	36809.138_16	1768236	prophi36809.138-2	prophi36809.138_16-1	1282958	1335826	1	HG	0
36809.138	36809.138_18	434922	prophi36809.138-3	prophi36809.138_18-1	203768	247750	-1	HH	0
1001712.3	1001712.3_6	301323	prophi1001712.3-1	prophi1001712.3_6-1	128132	188684	1	IA	1	prophi1962118.260_5-1
1185650.873	1185650.873_20	359177	prophi1185650.873-2	prophi1185650.873_20-1	56230	109530	-1	HD	0
1185650.873	1185650.873_3	273952	prophi1185650.873-1	prophi1185650.873_3-1	14982	58211	1	HN	0
36809.15	36809.150_6	1220003	prophi36809.15-1	prophi36809.150_6-1	1005925	1065521	-1	HA	1	prophi36809.166_36-1
1185650.52	1185650.520_7	396680	prophi1185650.52-2	prophi1185650.520_7-1	1995	36121	1	OMITTED	0
1185650.52	1185650.520_29	614966	prophi1185650.52-4	prophi1185650.520_29-1	61613	117956	-1	HG	1	prophi1185650.619_1-1
1185650.52	1185650.520_31	335922	prophi1185650.52-5	prophi1185650.520_31-1	271881	335921	1	HA	0
1185650.52	1185650.520_26	146608	prophi1185650.52-3	prophi1185650.520_26-1	36872	76986	1	HB	1	prophi1185650.815_8-1
1185650.533	1185650.533_1	830497	prophi1185650.533-1	prophi1185650.533_1-1	147511	209313	-1	HA	0
1185650.533	1185650.533_9	353935	prophi1185650.533-2	prophi1185650.533_9-1	162312	228813	-1	HR	1	prophi1185650.680_1-1
1185650.316	1185650.316_1	363901	prophi1185650.316-1	prophi1185650.316_1-1	58048	124173	1	AD	0
1185650.879	1185650.879_19	1874797	prophi1185650.879-2	prophi1185650.879_19-1	871689	926550	-1	HD	0
1185650.879	1185650.879_19	1874797	prophi1185650.879-3	prophi1185650.879_19-2	1029811	1082451	-1	HC	1	prophi1185650.931_1-1
1185650.879	1185650.879_6	167795	prophi1185650.879-1	prophi1185650.879_6-1	69121	124269	-1	HG	0
1185650.539	1185650.539_14	166075	prophi1185650.539-1	prophi1185650.539_14-1	126100	160545	-1	OMITTED	0
1185650.733	1185650.733_15	281535	prophi1185650.733-1	prophi1185650.733_15-1	226857	273942	-1	OMITTED	0
1962118.314	1962118.314_3	209666	prophi1962118.314-1	prophi1962118.314_3-1	84265	126435	-1	HH	0
1185650.555	1185650.555_10	284088	prophi1185650.555-1	prophi1185650.555_10-1	21952	71437	-1	HC	1	prophi1185650.440_3-1
2606603.3	2606603.3_49	231296	prophi2606603.3-1	prophi2606603.3_49-1	158102	208275	-1	HJ	1	prophi2606602.3_46-1
36809.523	36809.523_25	178984	prophi36809.523-2	prophi36809.523_25-1	1869	38424	1	OMITTED	0
36809.523	36809.523_15	912736	prophi36809.523-1	prophi36809.523_15-1	366810	423691	1	HG	1	prophi36809.381_1-1
36809.124	36809.124_9	258755	prophi36809.124-2	prophi36809.124_9-1	183949	224358	-1	HB	1	prophi1962118.280_5-1
36809.124	36809.124_6	668691	prophi36809.124-1	prophi36809.124_6-1	158495	218958	-1	HE	0
1185650.72	1185650.720_1	142262	prophi1185650.72-1	prophi1185650.720_1-1	54179	108357	-1	HG	0
1185650.288	1185650.288_33	197843	prophi1185650.288-2	prophi1185650.288_33-1	143234	190319	-1	OMITTED	0
1185650.288	1185650.288_4	360483	prophi1185650.288-1	prophi1185650.288_4-1	271392	326553	-1	HG	1	prophi1185650.328_18-1
1185650.441	1185650.441_8	284099	prophi1185650.441-1	prophi1185650.441_8-1	212657	262142	1	HC	1	prophi1185650.440_3-1
1185650.427	1185650.427_10	1263913	prophi1185650.427-1	prophi1185650.427_10-1	273611	315095	1	HN	0
1185650.696	1185650.696_21	645927	prophi1185650.696-4	prophi1185650.696_21-1	178978	219057	-1	HB	1	prophi1185650.1062_1-1
1185650.696	1185650.696_17	942421	prophi1185650.696-3	prophi1185650.696_17-1	0	52874	1	HG	1	prophi1185650.707_10-1
1185650.696	1185650.696_5	56606	prophi1185650.696-2	prophi1185650.696_5-1	6	56178	-1	OMITTED	0
1185650.696	1185650.696_1	605197	prophi1185650.696-1	prophi1185650.696_1-1	482398	533749	1	HC	1	prophi1185650.705_13-1
1962118.389	1962118.389_27	1798322	prophi1962118.389-2	prophi1962118.389_27-1	1019272	1068838	1	HC	0
1962118.389	1962118.389_7	59545	prophi1962118.389-1	prophi1962118.389_7-1	83	59453	-1	OMITTED	0
36809.139	36809.139_25	1189229	prophi36809.139-1	prophi36809.139_25-1	694684	755236	-1	IA	1	prophi1962118.260_5-1
319705.6	319705.60_9	239078	prophi319705.6-1	prophi319705.60_9-1	176405	238865	1	HA	1	prophi319705.51_14-1
319705.6	319705.60_11	43030	prophi319705.6-2	prophi319705.60_11-1	0	43029	1	OMITTED	0
1185650.102	1185650.1016_37	501405	prophi1185650.102-6	prophi1185650.1016_37-1	292174	353976	1	HA	0
1185650.183	1185650.183_8	281622	prophi1185650.183-1	prophi1185650.183_8-1	8151	55236	1	OMITTED	0
1185650.183	1185650.183_16	379189	prophi1185650.183-2	prophi1185650.183_16-1	271392	325570	-1	HG	0
1185650.167	1185650.167_19	197943	prophi1185650.167-1	prophi1185650.167_19-1	7517	54602	1	OMITTED	0
1185650.101	1185650.101_9	50742	prophi1185650.101-2	prophi1185650.101_9-1	69	44286	-1	OMITTED	0
1185650.101	1185650.101_17	685012	prophi1185650.101-4	prophi1185650.101_17-1	147525	209327	-1	HA	1	prophi1001737.3_5-1
1185650.587	1185650.587_15	678562	prophi1185650.587-2	prophi1185650.587_15-1	115962	193541	1	OMITTED	0
1185650.587	1185650.587_11	379310	prophi1185650.587-1	prophi1185650.587_11-1	271383	327726	-1	OMITTED	0
1185650.105	1185650.1045_6	1750860	prophi1185650.105-11	prophi1185650.1045_6-1	2781	60312	-1	OMITTED	0
1185650.286	1185650.286_14	429891	prophi1185650.286-3	prophi1185650.286_14-1	140920	215634	1	HK	0
1185650.286	1185650.286_5	260577	prophi1185650.286-1	prophi1185650.286_5-1	129108	192242	-1	HA	0
1185650.286	1185650.286_5	260577	prophi1185650.286-2	prophi1185650.286_5-2	205970	253055	-1	OMITTED	0
1185650.321	1185650.321_3	908136	prophi1185650.321-1	prophi1185650.321_3-1	489430	540768	1	HD	0
1185650.408	1185650.408_23	557556	prophi1185650.408-2	prophi1185650.408_23-1	26737	80111	-1	HG	0
1185650.408	1185650.408_13	195165	prophi1185650.408-1	prophi1185650.408_13-1	2465	46474	1	OMITTED	0
1185650.49	1185650.490_13	107578	prophi1185650.49-1	prophi1185650.490_13-1	53617	107577	1	OMITTED	0
1185650.49	1185650.490_28	824128	prophi1185650.49-2	prophi1185650.490_28-1	757420	803610	1	OMITTED	0
1962118.294	1962118.294_12	592007	prophi1962118.294-4	prophi1962118.294_12-1	182900	248408	1	AD	0
1962118.294	1962118.294_4	1216884	prophi1962118.294-1	prophi1962118.294_4-1	849186	925212	1	HQ	0
1962118.294	1962118.294_4	1216884	prophi1962118.294-2	prophi1962118.294_4-2	944905	1005383	1	IA	1	prophi1962118.171_3-1
1962118.294	1962118.294_11	1058030	prophi1962118.294-3	prophi1962118.294_11-1	216910	291332	-1	HK	0
1962118.317	1962118.317_11	1146132	prophi1962118.317-1	prophi1962118.317_11-1	234204	300244	-1	AD	1	prophi1962118.118_10-1
36809.157	36809.157_25	71283	prophi36809.157-1	prophi36809.157_25-1	7482	54472	1	OMITTED	0
36809.157	36809.157_37	632610	prophi36809.157-2	prophi36809.157_37-1	217206	271247	1	HC	0
36809.635	36809.635_49	99519	prophi36809.635-2	prophi36809.635_49-1	18833	63510	-1	HO	0
[truncated: 631 more rows]
