# Supplementary material for: The heterogenous and diverse population of prophages in Mycobacterium genomes
Source: mSystems. 2023 Oct 4;8(5):e00446-23. doi: 10.1128/msystems.00446-23 (PMC10654092; doi:10.1128/msystems.00446-23)
Supplement: Data Set S3 — Likely defective prophages identified in Mycobacterium genomes. [file msystems.00446-23-s0003.csv]

Contig	Prophage	Start	End	Products	Num_Products	Strain	PEST_PT_homologs
1001722.3_4	1001722.3_4_region_1	89215	145708	tyrosine integrase;major capsid protein	2	1001722.3	PEST2 polymorphic toxin [pham 5912]
1001724.3_5	1001724.3_5_region_4	2625304	2681758	tyrosine integrase;major capsid protein	2	1001724.3	PEST2 polymorphic toxin [pham 5912]
1001725.3_3	1001725.3_3_region_1	496302	552795	tyrosine integrase;major capsid protein	2	1001725.3	PEST2 polymorphic toxin [pham 5912]
1001726.3_5	1001726.3_5_region_1	33678	87424	tyrosine integrase;major capsid protein	2	1001726.3	PEST2 polymorphic toxin [pham 5912]
1001727.3_4	1001727.3_4_region_1	197805	254298	tyrosine integrase;major capsid protein	2	1001727.3	PEST2 polymorphic toxin [pham 5912]
1185650.1050_1	1185650.1050_1_region5	975662	1074030	tyrosine integrase;serine integrase;major capsid protein	3	1185650.105	PEST1 polymorphic toxin [pham 3022]
1185650.1055_1	1185650.1055_1_region_14	3504334	3573266	transposase;immunity repressor;tyrosine integrase [pham 4015]	4	1185650.106	PEST1 polymorphic toxin [pham 5119]
1185650.1056_1	1185650.1056_1_region_14	3504333	3573265	transposase;immunity repressor;tyrosine integrase [pham 4015]	4	1185650.106	PEST1 polymorphic toxin [pham 5119]
1185650.127_17	1185650.127_17_region_3	799644	857901	tyrosine integrase [pham 4015];major capsid protein	2	1185650.127	PEST1 polymorphic toxin [pham 913]
1185650.198_14	1185650.198_14_region_1	164651	215649	tyrosine integrase;immunity repressor	2	1185650.198	PEST1 polymorphic toxin [pham 3022];PEST1 polymorphic toxin [pham 5946]
1185650.231_26	1185650.231_26_region_2	458099	567671	terminase;portal protein;immunity repressor;tyrosine integrase;terminase small subunit;lysin A;major capsid protein	7	1185650.231	PEST1 polymorphic toxin [pham 5946]
1185650.232_1	1185650.232_1_region_1	77661	137658	major capsid protein;tyrosine integrase [pham 4015]	2	1185650.232	PEST1 polymorphic toxin [pham 913]
1185650.246_23	1185650.246_23_region_1	164644	215642	tyrosine integrase;immunity repressor	2	1185650.246	PEST1 polymorphic toxin [pham 3022];PEST1 polymorphic toxin [pham 5946]
1185650.259_21	1185650.259_21_region_1	183225	235434	tyrosine integrase;immunity repressor	2	1185650.259	PEST1 polymorphic toxin [pham 3022];PEST1 polymorphic toxin [pham 5946]
1185650.279_1	1185650.279_1_region_2	679022	740332	serine integrase;major capsid protein	2	1185650.279	PEST1 polymorphic toxin [pham 3022]
1185650.282_18	1185650.282_18_region_2	776675	815363	portal protein;serine integrase;terminase	3	1185650.282	PEST1 polymorphic toxin [pham 2278]
1185650.282_24	1185650.282_24_region_1	68982	130268	serine integrase;major capsid protein	2	1185650.282	PEST1 polymorphic toxin [pham 3022]
1185650.304_17	1185650.304_17_region_1	183229	234233	tyrosine integrase;immunity repressor	2	1185650.304	PEST1 polymorphic toxin [pham 3022];PEST1 polymorphic toxin [pham 5946]
1185650.329_4	1185650.329_4_region_1	164659	215657	tyrosine integrase;immunity repressor	2	1185650.329	PEST1 polymorphic toxin [pham 3022];PEST1 polymorphic toxin [pham 5946]
1185650.341_6	1185650.341_6_region_1	183226	234230	tyrosine integrase;immunity repressor	2	1185650.341	PEST1 polymorphic toxin [pham 3022];PEST1 polymorphic toxin [pham 5946]
1185650.342_6	1185650.342_6_region_1	164674	215672	tyrosine integrase;immunity repressor	2	1185650.342	PEST1 polymorphic toxin [pham 3022];PEST1 polymorphic toxin [pham 5946]
1185650.343_18	1185650.343_18_region_1	164014	215668	tyrosine integrase;immunity repressor	2	1185650.343	PEST1 polymorphic toxin [pham 3022];PEST1 polymorphic toxin [pham 5946]
1185650.350_4	1185650.350_4_region_3	355855	412352	immunity repressor	1	1185650.35	PEST1 polymorphic toxin [pham 913]
1185650.352_9	1185650.352_9_region_1	381397	439719	tyrosine integrase [pham 4015];major capsid protein	2	1185650.352	PEST1 polymorphic toxin [pham 913]
1185650.371_20	1185650.371_20_region_1	164647	215645	tyrosine integrase;immunity repressor	2	1185650.371	PEST1 polymorphic toxin [pham 3022];PEST1 polymorphic toxin [pham 5946]
1185650.397_5	1185650.397_5_region4	288334	386666	tyrosine integrase;serine integrase;major capsid protein	3	1185650.397	PEST1 polymorphic toxin [pham 3022]
1185650.401_1	1185650.401_1_region_1	183219	234223	tyrosine integrase;immunity repressor	2	1185650.401	PEST1 polymorphic toxin [pham 3022];PEST1 polymorphic toxin [pham 5946]
1185650.402_17	1185650.402_17_region2	783860	895106	tyrosine integrase;immunity repressor	3	1185650.402
1185650.426_23	1185650.426_23_region_1	105865	176790	lysin B;tyrosine integrase;lysin A	3	1185650.426	PEST1 polymorphic toxin [pham 3022]
1185650.430_8	1185650.430_8_region2	199413	326506	tyrosine integrase;terminase;portal protein;major capsid protein	6	1185650.43	PEST1 polymorphic toxin [pham 913]
1185650.444_4	1185650.444_4_region3	392288	519070	tyrosine integrase;terminase;portal protein;major capsid protein	6	1185650.444	PEST1 polymorphic toxin [pham 913]
1185650.462_9	1185650.462_9_region_2	260898	324265	major capsid pentamer protein;tyrosine integrase	3	1185650.462	PEST1 polymorphic toxin [pham 913]
1185650.464_5	1185650.464_5_region2	199330	326610	tyrosine integrase;terminase;portal protein;major capsid protein	6	1185650.464	PEST1 polymorphic toxin [pham 913]
1185650.465_3	1185650.465_3_region4	1071761	1199061	tyrosine integrase;terminase;portal protein;major capsid protein	6	1185650.465	PEST1 polymorphic toxin [pham 913]
1185650.466_7	1185650.466_7_region3	305356	432143	tyrosine integrase;terminase;portal protein;major capsid protein	6	1185650.466	PEST1 polymorphic toxin [pham 913]
1185650.469_4	1185650.469_4_region_1	71229	136198	tyrosine integrase;major capsid pentamer protein	3	1185650.469	PEST1 polymorphic toxin [pham 913]
1185650.471_26	1185650.471_26_region2	199001	326282	tyrosine integrase;terminase;portal protein;major capsid protein	6	1185650.471	PEST1 polymorphic toxin [pham 913]
1185650.472_12	1185650.472_12_region2	199404	326685	tyrosine integrase;terminase;portal protein;major capsid protein	6	1185650.472	PEST1 polymorphic toxin [pham 913]
1185650.489_18	1185650.489_18_region_1	550153	603048	tyrosine integrase;immunity repressor	2	1185650.489
1185650.490_17	1185650.490_17_region3	282429	410102	tyrosine integrase;terminase;portal protein;major capsid protein	6	1185650.49	PEST1 polymorphic toxin [pham 913]
1185650.491_17	1185650.491_17_region3	241327	351639	serine integrase;major capsid protein	3	1185650.491	PEST1 polymorphic toxin [pham 308]
1185650.492_12	1185650.492_12_region_2	541650	606332	tyrosine integrase;major capsid pentamer protein	3	1185650.492	PEST1 polymorphic toxin [pham 913]
1185650.500_24	1185650.500_24_region_1	283514	393446	terminase;portal protein;immunity repressor;tyrosine integrase;terminase small subunit;lysin A;major capsid protein	7	1185650.5	PEST1 polymorphic toxin [pham 5946]
1185650.506_20	1185650.506_20_region_2	541758	606727	tyrosine integrase;major capsid pentamer protein	3	1185650.506	PEST1 polymorphic toxin [pham 913]
1185650.508_16	1185650.508_16_region3	284486	411268	tyrosine integrase;terminase;portal protein;major capsid protein	6	1185650.508	PEST1 polymorphic toxin [pham 913]
1185650.514_7	1185650.514_7_region_1	356603	463630	terminase;portal protein;immunity repressor;tyrosine integrase;terminase small subunit;lysin A;major capsid protein	7	1185650.514	PEST1 polymorphic toxin [pham 5946]
1185650.537_7	1185650.537_7_region_1	70367	135049	tyrosine integrase;major capsid pentamer protein	3	1185650.537	PEST1 polymorphic toxin [pham 913]
1185650.553_18	1185650.553_18_region2	199404	326685	tyrosine integrase;terminase;portal protein;major capsid protein	6	1185650.553	PEST1 polymorphic toxin [pham 913]
1185650.563_16	1185650.563_16_region_1	47632	155525	terminase;portal protein;immunity repressor;tyrosine integrase;terminase small subunit;lysin A;major capsid protein	7	1185650.563	PEST1 polymorphic toxin [pham 5946]
1185650.563_27	1185650.563_27_region_1	24438	82265	lysin B;tyrosine integrase;lysin A	3	1185650.563	PEST1 polymorphic toxin [pham 3022]
1185650.568_17	1185650.568_17_region_1	183223	234227	tyrosine integrase;immunity repressor	2	1185650.568	PEST1 polymorphic toxin [pham 3022];PEST1 polymorphic toxin [pham 5946]
1185650.572_14	1185650.572_14_region3	282892	409661	tyrosine integrase;terminase;portal protein;major capsid protein	6	1185650.572	PEST1 polymorphic toxin [pham 913]
1185650.572_3	1185650.572_3_region_1	218256	279441	transposase;immunity repressor;tyrosine integrase [pham 4015]	3	1185650.572	PEST1 polymorphic toxin [pham 5119]
1185650.575_4	1185650.575_4_region_1	62764	124050	serine integrase;major capsid protein	2	1185650.575	PEST1 polymorphic toxin [pham 3022]
1185650.576_15	1185650.576_15_region_1	184218	235467	tyrosine integrase;immunity repressor	2	1185650.576	PEST1 polymorphic toxin [pham 3022];PEST1 polymorphic toxin [pham 5946]
1185650.582_4	1185650.582_4_region_4	1568084	1629370	serine integrase;major capsid protein	2	1185650.582	PEST1 polymorphic toxin [pham 3022]
1185650.587_5	1185650.587_5_region_1	117490	227065	terminase;portal protein;immunity repressor;tyrosine integrase;terminase small subunit;lysin A;major capsid protein	7	1185650.587	PEST1 polymorphic toxin [pham 5946]
1185650.596_1	1185650.596_1_region_1	164011	215665	tyrosine integrase;immunity repressor	2	1185650.596	PEST1 polymorphic toxin [pham 3022];PEST1 polymorphic toxin [pham 5946]
1185650.604_21	1185650.604_21_region_1	183216	234220	tyrosine integrase;immunity repressor	2	1185650.604	PEST1 polymorphic toxin [pham 3022];PEST1 polymorphic toxin [pham 5946]
1185650.607_6	1185650.607_6_region_1	154173	215628	serine integrase;major capsid protein	2	1185650.607	PEST1 polymorphic toxin [pham 3022]
1185650.608_3	1185650.608_3_region_1	164652	215650	tyrosine integrase;immunity repressor	2	1185650.608	PEST1 polymorphic toxin [pham 3022];PEST1 polymorphic toxin [pham 5946]
1185650.612_4	1185650.612_4_region_2	224872	294093	transposase;lysin B	2	1185650.612	PEST1 polymorphic toxin [pham 913]
1185650.618_6	1185650.618_6_region3	282399	409183	tyrosine integrase;terminase;portal protein;major capsid protein	6	1185650.618	PEST1 polymorphic toxin [pham 913]
1185650.620_21	1185650.620_21_region_1	62762	124048	serine integrase;major capsid protein	2	1185650.62	PEST1 polymorphic toxin [pham 3022]
1185650.632_1	1185650.632_1_region_1	164674	215672	tyrosine integrase;immunity repressor	2	1185650.632	PEST1 polymorphic toxin [pham 3022];PEST1 polymorphic toxin [pham 5946]
1185650.647_20	1185650.647_20_region_1	164644	215642	tyrosine integrase;immunity repressor	2	1185650.647	PEST1 polymorphic toxin [pham 3022];PEST1 polymorphic toxin [pham 5946]
1185650.648_11	1185650.648_11_region_1	164000	215654	tyrosine integrase;immunity repressor	2	1185650.648	PEST1 polymorphic toxin [pham 3022];PEST1 polymorphic toxin [pham 5946]
1185650.654_24	1185650.654_24_region2	423624	530881	tyrosine integrase;immunity repressor	3	1185650.654
1185650.657_7	1185650.657_7_region_4	863409	919916	immunity repressor	1	1185650.657	PEST1 polymorphic toxin [pham 913]
1185650.663_4	1185650.663_4_region2	386585	470029	tyrosine integrase;immunity repressor;serine integrase	3	1185650.663
1185650.696_11	1185650.696_11_region_1	442166	494064	tyrosine integrase;immunity repressor	2	1185650.696
1185650.712_2	1185650.712_2_region3	282390	409171	tyrosine integrase;terminase;portal protein;major capsid protein	6	1185650.712	PEST1 polymorphic toxin [pham 913]
1185650.717_22	1185650.717_22_region_1	62771	124057	serine integrase;major capsid protein	2	1185650.717	PEST1 polymorphic toxin [pham 3022]
1185650.72_4	1185650.72_4_region2	230321	366516	terminase;portal protein;immunity repressor;lysin B;tyrosine integrase;lysin A;major capsid protein	12	1185650.72	PEST1 polymorphic toxin [pham 3022]
1185650.72_4	1185650.72_4_region_2	368289	416705	tyrosine integrase;immunity repressor	2	1185650.72
1185650.738_23	1185650.738_23_region_1	62761	124047	serine integrase;major capsid protein	2	1185650.738	PEST1 polymorphic toxin [pham 3022]
1185650.740_3	1185650.740_3_region_5	2073364	2135033	lysin B;tyrosine integrase;lysin A	3	1185650.74	PEST1 polymorphic toxin [pham 3022]
1185650.833_14	1185650.833_14_region2	79499	176916	tyrosine integrase;serine integrase;major capsid protein	3	1185650.833	PEST1 polymorphic toxin [pham 3022]
1185650.838_5	1185650.838_5_region_1	154174	215638	serine integrase;major capsid protein	2	1185650.838	PEST1 polymorphic toxin [pham 3022]
1185650.840_17	1185650.840_17_region_1	154180	215635	serine integrase;major capsid protein	2	1185650.84	PEST1 polymorphic toxin [pham 3022]
1185650.880_8	1185650.880_8_region_2	589802	652808	serine integrase;major capsid protein	2	1185650.88	PEST1 polymorphic toxin [pham 308]
1185650.884_1	1185650.884_1_region_1	266002	327818	tyrosine integrase;major capsid protein	2	1185650.884	PEST1 polymorphic toxin [pham 5946]
1185650.886_22	1185650.886_22_region_2	660305	725274	tyrosine integrase;major capsid protein	2	1185650.886	PEST1 polymorphic toxin [pham 5946]
1185650.903_7	1185650.903_7_region2	691829	789949	tyrosine integrase;serine integrase;major capsid protein	3	1185650.903	PEST1 polymorphic toxin [pham 3022]
1185650.938_24	1185650.938_24_region_2	402538	465162	major capsid protein;immunity repressor;tyrosine integrase [pham 4015]	3	1185650.938	PEST1 polymorphic toxin [pham 913]
1185650.98_3	1185650.98_3_region_1	33548	81676	terminase;terminase, large subunit (ATPase domain);portal protein;lysin B;lysin A;major capsid protein	6	1185650.98	PEST1 polymorphic toxin [pham 2329]
1460372.6_1	1460372.6_1_region_8	3543131	3602170	immunity repressor	1	1460372.6	PEST2 polymorphic toxin [pham 4635]
1771.16_1	1771.16_1_region_8	3543399	3602438	immunity repressor	1	1771.16	PEST2 polymorphic toxin [pham 4635]
1774.101_2	1774.101_2_region_3	649637	747401	tyrosine integrase;serine integrase;major capsid protein	4	1774.101	PEST1 polymorphic toxin [pham 308]
1774.35_1	1774.35_1_region_8	3432460	3491499	immunity repressor	1	1774.35	PEST2 polymorphic toxin [pham 4635]
1774.41_7	1774.41_7_region_3	701959	768955	tyrosine integrase;serine integrase;immunity repressor	3	1774.41	PEST1 polymorphic toxin [pham 7005]
1774.48_23	1774.48_23_region_2	740269	804556	tyrosine integrase;immunity repressor;serine integrase	3	1774.48	PEST1 polymorphic toxin [pham 7005]
1774.51_15	1774.51_15_region_1	151978	206170	immunity repressor	1	1774.51	PEST2 polymorphic toxin [pham 4635]
1774.83_4	1774.83_4_region_2	796170	854952	immunity repressor	1	1774.83	PEST2 polymorphic toxin [pham 4635]
1774.88_1	1774.88_1_region_6	3617722	3671914	immunity repressor	1	1774.88	PEST2 polymorphic toxin [pham 4635]
1789.9_3	1789.9_3_region2	19361	160051	lysin B;tyrosine integrase;lysin A;terminase, small subunit;transposase;portal protein;terminase, large subunit;major capsid protein	10	1789.9
1797.4_1	1797.4_1_region_5	2638895	2721776	DDE transposase [PF01609];transposase;immunity repressor;serine integrase;major capsid protein	5	1797.4
1962118.100_7	1962118.100_7_region_1	25895	72739	immunity repressor	1	1962118.1	PEST1 polymorphic toxin [pham 913]
1962118.114_7	1962118.114_7_region_1	31641	76485	immunity repressor	1	1962118.114	PEST1 polymorphic toxin [pham 5946]
1962118.157_17	1962118.157_17_region_1	363377	428771	major capsid protein;tyrosine integrase [pham 4015]	2	1962118.157	PEST1 polymorphic toxin [pham 913]
1962118.165_16	1962118.165_16_region_1	635285	689662	FRAT1-like tyrosine integrase [pham 3273];major capsid protein	2	1962118.165	PEST1 polymorphic toxin [pham 5946]
1962118.167_19	1962118.167_19_region_1	633672	689160	FRAT1-like tyrosine integrase [pham 3273];major capsid protein	2	1962118.167	PEST1 polymorphic toxin [pham 5946]
1962118.181_8	1962118.181_8_region_1	367228	445856	tyrosine integrase;tyrosine integrase [pham 4015];major capsid protein	3	1962118.181	PEST1 polymorphic toxin [pham 3022]
1962118.190_1	1962118.190_1_region_1	548771	613935	tyrosine integrase [pham 4015];major capsid protein	2	1962118.19	PEST1 polymorphic toxin [pham 913]
1962118.260_3	1962118.260_3_region_2	943085	997462	FRAT1-like tyrosine integrase [pham 3273];major capsid protein	2	1962118.26	PEST1 polymorphic toxin [pham 5946]
1962118.261_10	1962118.261_10_region_1	425322	480810	FRAT1-like tyrosine integrase [pham 3273];major capsid protein	2	1962118.261	PEST1 polymorphic toxin [pham 5946]
1962118.26_3	1962118.26_3_region_1	30120	74833	tyrosine integrase;lysin A	2	1962118.26
1962118.278_6	1962118.278_6_region_1	240370	291853	lysin B	1	1962118.278	PEST1 polymorphic toxin [pham 3022]
1962118.279_5	1962118.279_5_region_1	662521	717444	FRAT1-like tyrosine integrase [pham 3273];major capsid protein	2	1962118.279	PEST1 polymorphic toxin [pham 5946]
1962118.293_14	1962118.293_14_region_1	29083	75142	lysin B;tyrosine integrase;lysin A;major capsid protein	5	1962118.293
1962118.296_15	1962118.296_15_region_1	26020	91233	tyrosine integrase;major capsid protein	2	1962118.296	PEST1 polymorphic toxin [pham 913]
1962118.300_4	1962118.300_4_region_1	28287	92663	tyrosine integrase;major capsid protein	2	1962118.3	PEST1 polymorphic toxin [pham 913]
1962118.30_2	1962118.30_2_region_1	30126	75968	tyrosine integrase;lysin A	2	1962118.3
1962118.32_7	1962118.32_7_region_1	28445	106069	terminase;portal protein;lysin B;tyrosine integrase;lysin A;major capsid protein	6	1962118.32	PEST3 polymorphic toxin [pham 6111]
1962118.32_8	1962118.32_8_region_1	30116	75958	tyrosine integrase;lysin A	2	1962118.32
1962118.34_4	1962118.34_4_region_1	30118	73055	tyrosine integrase;lysin A	2	1962118.34
1962118.34_5	1962118.34_5_region_2	856738	931300	terminase;portal protein;lysin B;tyrosine integrase;lysin A;major capsid protein	6	1962118.34	PEST3 polymorphic toxin [pham 6111]
1962118.3_4	1962118.3_4_region_1	298167	357735	terminase;portal protein;lysin B;lysin A;major capsid protein	5	1962118.3	PEST1 polymorphic toxin [pham 5119]
1962118.40_10	1962118.40_10_region_2	414799	484210	terminase;portal protein;lysin B;tyrosine integrase;lysin A;major capsid protein	6	1962118.4
1962118.44_4	1962118.44_4_region_2	802718	869960	terminase;portal protein;lysin B;terminase small subunit;lysin A;major capsid protein	6	1962118.44	PEST1 polymorphic toxin [pham 5119]
1962118.44_7	1962118.44_7_region2	216757	447364	terminase;portal protein;immunity repressor;lysin B;tyrosine integrase;terminase small subunit;lysin A;major capsid pentamer protein;major capsid hexamer protein;major capsid protein	14	1962118.44	PEST1 polymorphic toxin [pham 3022];PEST2 polymorphic toxin [pham 4635]
1962118.47_1	1962118.47_1_region_1	30120	75962	tyrosine integrase;lysin A	2	1962118.47
1962118.47_8	1962118.47_8_region_1	1148480	1221907	terminase;portal protein;lysin B;tyrosine integrase;lysin A;major capsid protein	6	1962118.47	PEST3 polymorphic toxin [pham 6111]
1962118.50_6	1962118.50_6_region_1	29720	75966	tyrosine integrase;lysin A	2	1962118.5
1962118.54_2	1962118.54_2_region_2	108384	182467	terminase;portal protein;lysin B;tyrosine integrase;lysin A;major capsid protein	6	1962118.54	PEST2 polymorphic toxin [pham 5912]
1962118.54_6	1962118.54_6_region_1	1077272	1159546	terminase;portal protein;lysin B;tyrosine integrase;lysin A;major capsid protein	6	1962118.54	PEST3 polymorphic toxin [pham 6111]
1962118.54_7	1962118.54_7_region2	219280	316741	lysin B;tyrosine integrase;lysin A;terminase;portal protein;immunity repressor;major capsid protein	7	1962118.54	PEST1 polymorphic toxin [pham 913]
1962118.61_3	1962118.61_3_region_1	30118	73055	tyrosine integrase;lysin A	2	1962118.61
1962118.68_4	1962118.68_4_region_2	413756	482955	terminase;portal protein;lysin B;tyrosine integrase;lysin A;major capsid protein	6	1962118.68
1962118.6_3	1962118.6_3_region_1	16927	69380	lysin B;tyrosine integrase;lysin A	3	1962118.6	PEST3 polymorphic toxin [pham 6111]
1962118.71_3	1962118.71_3_region_1	126220	241037	terminase;portal protein;immunity repressor;tyrosine integrase;terminase small subunit;lysin A;major capsid protein	7	1962118.71	PEST1 polymorphic toxin [pham 5946]
1962118.76_4	1962118.76_4_region2	430443	546238	tyrosine integrase;lysin A;terminase;portal protein;major capsid protein;immunity repressor;terminase small subunit	7	1962118.76	PEST1 polymorphic toxin [pham 5946]
1962118.87_8	1962118.87_8_region_1	36776	72124	major capsid protein	1	1962118.87	PEST1 polymorphic toxin [pham 3022]
1962118.94_3	1962118.94_3_region2	155436	252780	lysin B;tyrosine integrase;immunity repressor;lysin A;terminase;portal protein;major capsid protein	7	1962118.94	PEST1 polymorphic toxin [pham 913]
1962118.94_3	1962118.94_3_region_2	414312	472680	terminase;portal protein;lysin B;lysin A;major capsid protein	5	1962118.94	PEST1 polymorphic toxin [pham 7005]
1962118.94_4	1962118.94_4_region_1	137129	217814	terminase;portal protein;lysin B;tyrosine integrase;lysin A;major capsid protein	6	1962118.94	PEST3 polymorphic toxin [pham 6111]
1962118.94_8	1962118.94_8_region_2	108778	182257	terminase;portal protein;lysin B;tyrosine integrase;lysin A;major capsid protein	6	1962118.94	PEST2 polymorphic toxin [pham 5912]
1962118.94_9	1962118.94_9_region_1	183069	254681	terminase;portal protein;lysin B;tyrosine integrase;lysin A;major capsid protein	6	1962118.94	PEST1 polymorphic toxin [pham 2278]
1962118.99_6	1962118.99_6_region_1	618423	672174	FRAT1-like tyrosine integrase [pham 3273];major capsid protein	2	1962118.99
2099321.3_1	2099321.3_1_region_8	3543396	3602435	immunity repressor	1	2099321.3	PEST2 polymorphic toxin [pham 4635]
2587868.3_1	2587868.3_1_region21	4917565	5025569	transposase;immunity repressor;tyrosine integrase [pham 4015]	3	2587868.3
319705.109_14	319705.109_14_region_3	1019539	1079318	tyrosine integrase [pham 4015];major capsid protein	2	319705.109	PEST1 polymorphic toxin [pham 913]
319705.112_14	319705.112_14_region_1	60509	121709	tyrosine integrase [pham 4015];major capsid protein	2	319705.112	PEST1 polymorphic toxin [pham 913]
319705.42_1	319705.42_1_region_2	231792	292992	tyrosine integrase [pham 4015];major capsid protein	2	319705.42	PEST1 polymorphic toxin [pham 913]
319705.43_1	319705.43_1_region_2	418187	478565	major capsid protein;tyrosine integrase [pham 4015]	2	319705.43	PEST1 polymorphic toxin [pham 913]
319705.44_22	319705.44_22_region_2	417309	477687	major capsid protein;tyrosine integrase [pham 4015]	2	319705.44	PEST1 polymorphic toxin [pham 913]
36809.148_9	36809.148_9_region_1	126210	241063	terminase;portal protein;immunity repressor;tyrosine integrase;terminase small subunit;lysin A;major capsid protein	7	36809.148	PEST1 polymorphic toxin [pham 5946]
36809.152_26	36809.152_26_region_1	284463	393459	terminase;portal protein;immunity repressor;tyrosine integrase;terminase small subunit;lysin A;major capsid protein	7	36809.152	PEST1 polymorphic toxin [pham 5946]
36809.156_17	36809.156_17_region2	126509	242113	tyrosine integrase;immunity repressor;lysin A;terminase;major capsid protein;portal protein;terminase small subunit	7	36809.156	PEST1 polymorphic toxin [pham 5946]
36809.175_4	36809.175_4_region_1	126226	241830	terminase;portal protein;immunity repressor;tyrosine integrase;terminase small subunit;lysin A;major capsid protein	7	36809.175	PEST1 polymorphic toxin [pham 5946]
36809.186_13	36809.186_13_region2	128750	241023	tyrosine integrase;immunity repressor;lysin A;terminase;major capsid protein;portal protein;terminase small subunit	7	36809.186	PEST1 polymorphic toxin [pham 5946]
36809.213_1	36809.213_1_region_6	3831361	3894046	lysin B;tyrosine integrase;lysin A	3	36809.213	PEST3 polymorphic toxin [pham 6539]
36809.213_1	36809.213_1_region_7	3939851	3998027	tyrosine integrase [pham 4015];major capsid protein	2	36809.213	PEST1 polymorphic toxin [pham 913]
36809.369_1	36809.369_1_region_8	4056096	4114353	tyrosine integrase [pham 4015];major capsid protein	2	36809.369	PEST1 polymorphic toxin [pham 913]
36809.380_1	36809.380_1_region_8	3430229	3481720	lysin B	1	36809.38	PEST1 polymorphic toxin [pham 3022]
36809.381_1	36809.381_1_region_8	4055834	4114091	tyrosine integrase [pham 4015];major capsid protein	2	36809.381	PEST1 polymorphic toxin [pham 913]
36809.382_1	36809.382_1_region_6	1733254	1789999	tyrosine integrase;immunity repressor	2	36809.382
36809.383_1	36809.383_1_region13	1526549	1769898	transposase;tyrosine integrase;immunity repressor	5	36809.383
36809.400_7	36809.400_7_region_3	799468	857725	tyrosine integrase [pham 4015];major capsid protein	2	36809.4	PEST1 polymorphic toxin [pham 913]
36809.431_1	36809.431_1_region_7	3314606	3390576	tyrosine integrase;serine integrase;major capsid protein	4	36809.431	PEST1 polymorphic toxin [pham 308]
36809.432_1	36809.432_1_region_1	29859	62513	major capsid protein	1	36809.432	PEST1 polymorphic toxin [pham 3022]
36809.433_1	36809.433_1_region_4	3302712	3358188	FRAT1-like tyrosine integrase [pham 3273];major capsid protein	2	36809.433	PEST1 polymorphic toxin [pham 5946]
36809.434_1	36809.434_1_region_1	788740	848737	major capsid protein;tyrosine integrase [pham 4015]	2	36809.434	PEST1 polymorphic toxin [pham 913]
36809.443_8	36809.443_8_region_1	27863	89377	major capsid protein;tyrosine integrase [pham 4015]	2	36809.443	PEST1 polymorphic toxin [pham 913]
36809.446_1	36809.446_1_region_1	618424	671498	FRAT1-like tyrosine integrase [pham 3273];major capsid protein	2	36809.446
36809.447_3	36809.447_3_region_3	848437	911415	serine integrase;major capsid protein	2	36809.447	PEST1 polymorphic toxin [pham 3022]
36809.455_1	36809.455_1_region_1	924631	982888	tyrosine integrase [pham 4015];major capsid protein	2	36809.455	PEST1 polymorphic toxin [pham 913]
36809.486_6	36809.486_6_region_1	201902	264024	major capsid protein;tyrosine integrase [pham 4015]	2	36809.486	PEST1 polymorphic toxin [pham 913]
36809.547_7	36809.547_7_region_1	63207	124791	serine integrase;major capsid protein	2	36809.547	PEST1 polymorphic toxin [pham 3022]
36809.550_7	36809.550_7_region_3	1832901	1887143	FRAT1-like tyrosine integrase [pham 3273];major capsid protein	2	36809.55
36809.61_26	36809.61_26_region_1	67356	124650	FRAT1-like tyrosine integrase [pham 3273];major capsid protein	2	36809.61	PEST1 polymorphic toxin [pham 5946]
36809.633_3	36809.633_3_region_1	25869	59581	lysin B;lysin A	2	36809.633	PEST1 polymorphic toxin [pham 5363]
36809.637_6	36809.637_6_region_1	177472	233513	tyrosine integrase;immunity repressor	2	36809.637	PEST1 polymorphic toxin [pham 3022];PEST1 polymorphic toxin [pham 5946]
36809.645_1	36809.645_1_region_6	2911840	2969832	lysin B;tyrosine integrase	2	36809.645	PEST3 polymorphic toxin [pham 6111]
36809.646_1	36809.646_1_region_6	2911831	2968974	lysin B;tyrosine integrase	2	36809.646	PEST3 polymorphic toxin [pham 6111]
36809.662_1	36809.662_1_region_2	1392273	1455691	lysin B;tyrosine integrase	2	36809.662	PEST3 polymorphic toxin [pham 6111]
36809.97_17	36809.97_17_region2	126228	241045	tyrosine integrase;immunity repressor;lysin A;terminase;major capsid protein;portal protein;terminase small subunit	7	36809.97	PEST1 polymorphic toxin [pham 5946]
83262.23_1	83262.23_1_region9	1885127	2067889	terminase;transposase;portal protein;lysin B;tyrosine integrase;terminase small subunit;lysin A;major capsid protein	11	83262.23	PEST1 polymorphic toxin [pham 3022];PEST2 polymorphic toxin [pham 5912]
