# Supplementary material for: The heterogenous and diverse population of prophages in Mycobacterium genomes
Source: mSystems. 2023 Oct 4;8(5):e00446-23. doi: 10.1128/msystems.00446-23 (PMC10654092; doi:10.1128/msystems.00446-23)
Supplement: Data Set S4 — Candidate PICI elements identified in Mycobacterium genomes. [file msystems.00446-23-s0004.csv]

Contig	Prophage	Start	End	Products	Num_Products	Strain	PEST_PT_homologs	SatelliteFinder Type
36809.443_7	36809.443_7_region_2	333495	397715	tyrosine integrase;portal protein;terminase;major capsid protein	4	36809.443
28047.9_1	28047.9_1_region5	2845075	2961258	FRAT1-like tyrosine integrase [pham 3273];serine integrase;IS3 transposase;major capsid protein	4	28047.9		TypeB
1962118.346_24	1962118.346_24_region_1	86542	155305	phiC31-like serine integrase [pham 4248];major capsid protein	2	1962118.346	PEST2 polymorphic toxin [pham 5912]	TypeC
120959.18_2	120959.18_2_region_1	269051	334925	serine integrase;major capsid protein	2	120959.18		TypeD
1767.34_1	1767.34_1_region_13	5086698	5169107	tyrosine integrase;IS3 transposase;major capsid protein	3	1767.34
212765.7_1	212765.7_1_region_4	3927247	3994307	tyrosine integrase;major capsid protein	2	212765.7	PEST1 polymorphic toxin [pham 308]
36809.447_3	36809.447_3_region3	277784	376901	tyrosine integrase;immunity repressor;major capsid protein	4	36809.447	PEST1 polymorphic toxin [pham 3022]	TypeC
258505.5_2	258505.5_2_region_2	1816971	1884022	tyrosine integrase;major capsid protein	2	258505.5		TypeC
258505.5_2	258505.5_2_region_10	5120998	5185154	tyrosine integrase;major capsid protein	2	258505.5		TypeC
36809.368_1	36809.368_1_region_2	1850468	1915579	tyrosine integrase;major capsid pentamer protein	2	36809.368		TypeC
1791.4_1	1791.4_1_region_6	5819470	5888420	major capsid protein;tyrosine integrase [pham 4015]	2	1791.4		TypeC
557599.62_2	557599.62_2_region_9	2847753	2911746	tyrosine integrase;serine integrase;major capsid protein	3	557599.62
486698.12_2	486698.12_2_region16	3866402	3989486	tyrosine integrase;FRAT1-like tyrosine integrase [pham 3273];major capsid protein	4	486698.12
1299328.5_1	1299328.5_1_region_9	2827660	2891566	tyrosine integrase;serine integrase;major capsid protein	3	1299328.5
1772.19_1	1772.19_1_region_3	1178378	1261470	terminase;major capsid protein;portal protein;tyrosine integrase [pham 4015];terminase small subunit	5	1772.19
1788.12_1	1788.12_1_region_5	2581314	2657659	transposase;major capsid protein	3	1788.12
2761578.4_1	2761578.4_1_region_3	1691102	1755968	tyrosine integrase;serine integrase;major capsid protein	3	2761578.4
1962118.40_8	1962118.40_8_region_1	154084	218987	tyrosine integrase;major capsid protein	2	1962118.4	PEST1 polymorphic toxin [pham 5946]
1185650.833_4	1185650.833_4_region_1	167962	231769	tyrosine integrase;major capsid protein	2	1185650.833	PEST1 polymorphic toxin [pham 5946]
1962118.36_7	1962118.36_7_region_1	385420	450903	tyrosine integrase;major capsid protein	2	1962118.36	PEST1 polymorphic toxin [pham 5946]
1962118.323_4	1962118.323_4_region_1	759785	828548	phiC31-like serine integrase [pham 4248];major capsid protein	2	1962118.323	PEST2 polymorphic toxin [pham 5912]	TypeC
370524.4_1	370524.4_1_region_5	2410643	2472268	tyrosine integrase;major capsid protein	2	370524.4		TypeC
370524.4_1	370524.4_1_region8	2827139	2947378	serine integrase;terminase;transposase;portal protein;major capsid protein	5	370524.4	PEST1 polymorphic toxin [pham 5946]	TypeC
44454.9_1	44454.9_1_region_5	2192916	2263632	tyrosine integrase;major capsid protein	3	44454.9		TypeC
1767.10_1	1767.10_1_region4	1489945	1616592	transposase;major capsid protein;serine integrase;tyrosine integrase [pham 4015]	4	1767.1		TypeB
1185650.657_17	1185650.657_17_region_2	1038120	1102339	tyrosine integrase;portal protein;terminase;major capsid protein	4	1185650.657
1771.16_1	1771.16_1_region_7	2882707	2946167	tyrosine integrase;major capsid protein	2	1771.16		TypeC
39692.16_1	39692.16_1_region_3	4008144	4080955	tyrosine integrase;major capsid protein	3	39692.16
1534348.5_1	1534348.5_1_region_9	3268790	3332835	tyrosine integrase;major capsid protein	3	1534348.5		TypeB
1534348.5_1	1534348.5_1_region_13	4159783	4234332	tyrosine integrase;portal protein;terminase;major capsid protein	5	1534348.5		TypeC
1185650.917_14	1185650.917_14_region_3	489120	554495	tyrosine integrase;major capsid protein	2	1185650.917	PEST2 polymorphic toxin [pham 5912]	TypeC
1788.4_1	1788.4_1_region_3	1605103	1681644	transposase;major capsid protein	3	1788.4
710685.3_1	710685.3_1_region_4	2539478	2603767	tyrosine integrase;major capsid protein	2	710685.3		TypeC
1962118.284_4	1962118.284_4_region_1	1177823	1241514	FRAT1-like tyrosine integrase [pham 3273];major capsid protein	2	1962118.284		TypeC
1962118.284_4	1962118.284_4_region_2	2006045	2070414	tyrosine integrase;major capsid protein	2	1962118.284	PEST1 polymorphic toxin [pham 5946]
1962118.68_6	1962118.68_6_region_1	386227	451710	tyrosine integrase;major capsid protein	2	1962118.68	PEST1 polymorphic toxin [pham 5946]
1001704.3_2	1001704.3_2_region_3	1628334	1697380	phiC31-like serine integrase [pham 4248];major capsid protein	2	1001704.3	PEST2 polymorphic toxin [pham 5912]	TypeC
98668.7_1	98668.7_1_region_1	1863950	1927484	serine integrase;major capsid protein	2	98668.7		TypeC
1299330.3_3	1299330.3_3_region11	3114965	3215082	tyrosine integrase;IS3 transposase;transposase;major capsid protein	5	1299330.3	PEST1 polymorphic toxin [pham 5946]	TypeC
1185650.1045_2	1185650.1045_2_region_1	44829	109940	tyrosine integrase;major capsid pentamer protein	2	1185650.105		TypeC
39692.10_4	39692.10_4_region3	3376813	3489738	transposase;tyrosine integrase;major capsid protein	3	39692.1
39692.10_4	39692.10_4_region_5	5770798	5836165	tyrosine integrase;major capsid protein	2	39692.1
1185650.577_22	1185650.577_22_region_3	697687	764189	tyrosine integrase;portal protein;terminase;major capsid protein	4	1185650.577
1001733.3_4	1001733.3_4_region_2	212705	272632	tyrosine integrase;major capsid protein	2	1001733.3		TypeB
1138383.23_1	1138383.23_1_region_7	1724437	1797038	tyrosine integrase;major capsid protein	3	1138383.23		TypeC
1138383.23_1	1138383.23_1_region11	2377369	2490602	tyrosine integrase;major capsid pentamer protein;IS3 transposase	3	1138383.23		TypeC
1138383.23_1	1138383.23_1_region_11	2545961	2643965	tyrosine integrase [pham 4015];portal protein;terminase;major capsid protein	4	1138383.23		TypeB
1138383.23_1	1138383.23_1_region_18	5261598	5331256	tyrosine integrase;major capsid protein	2	1138383.23
486698.10_2	486698.10_2_region_16	4046017	4125451	tyrosine integrase;terminase, small subunit;major capsid protein	6	486698.1		TypeB
1791.6_1	1791.6_1_region_3	3265536	3335977	tyrosine integrase;major capsid protein	2	1791.6
1791.6_1	1791.6_1_region_6	4331015	4440456	transposase;tyrosine integrase;FRAT1-like tyrosine integrase [pham 3273];major capsid protein	5	1791.6		TypeC
1962118.360_1	1962118.360_1_region_4	1132588	1195444	tyrosine integrase;major capsid protein	2	1962118.36
1795.14_1	1795.14_1_region_2	1210927	1280895	tyrosine integrase;major capsid protein	3	1795.14		TypeD
1185650.712_10	1185650.712_10_region_1	28875	90868	major capsid protein;tyrosine integrase [pham 4015]	2	1185650.712	PEST1 polymorphic toxin [pham 3022]
1185650.607_5	1185650.607_5_region_2	425173	491820	FRAT1-like tyrosine integrase [pham 3273];major capsid protein	2	1185650.607	PEST3 polymorphic toxin [pham 6111]	TypeC
439334.461_1	439334.461_1_region5	1594870	1756961	transposase;tyrosine integrase;major capsid protein	7	439334.461
439334.461_1	439334.461_1_region_8	4203053	4287793	major capsid pentamer protein;serine integrase;tyrosine integrase	3	439334.461		TypeC
1138383.27_1	1138383.27_1_region_7	3361781	3429503	tyrosine integrase;major capsid protein	2	1138383.27
1138383.27_1	1138383.27_1_region_11	4947500	5018223	tyrosine integrase;major capsid protein	2	1138383.27
486698.14_2	486698.14_2_region_12	4046327	4126329	tyrosine integrase;ISXo8 transposase;terminase, small subunit;major capsid protein	6	486698.14		TypeC
1185650.494_20	1185650.494_20_region_1	270542	338502	FRAT1-like tyrosine integrase [pham 3273];major capsid protein	2	1185650.494		TypeC
1534349.5_1	1534349.5_1_region_12	6315835	6391052	tyrosine integrase;major capsid pentamer protein	3	1534349.5		TypeC
1185650.855_20	1185650.855_20_region_2	348166	417653	tyrosine integrase;major capsid protein	2	1185650.855
120959.18_4	120959.18_4_region_12	2704826	2775080	tyrosine integrase;major capsid pentamer protein	2	120959.18		TypeC
1166017.3_1	1166017.3_1_region_7	2891797	2980471	tyrosine integrase;major capsid protein	3	1166017.3	PEST3 polymorphic toxin [pham 6111]
1185650.764_21	1185650.764_21_region_2	405240	468910	tyrosine integrase;major capsid pentamer protein	2	1185650.764		TypeC
1460372.6_1	1460372.6_1_region_7	2882479	2945939	tyrosine integrase;major capsid protein	2	1460372.6		TypeC
557599.3_1	557599.3_1_region_6	5597901	5666594	serine integrase;major capsid protein	2	557599.3
1185650.558_2	1185650.558_2_region_2	670988	739943	FRAT1-like tyrosine integrase [pham 3273];major capsid protein	2	1185650.558		TypeC
1001705.3_2	1001705.3_2_region_4	2888997	2958043	phiC31-like serine integrase [pham 4248];major capsid protein	2	1001705.3	PEST2 polymorphic toxin [pham 5912]	TypeC
1570328.6_1	1570328.6_1_region_3	845155	918922	tyrosine integrase [pham 4015];portal protein;terminase;major capsid protein	4	1570328.6		TypeC
439334.465_1	439334.465_1_region3	642948	1078152	tyrosine integrase;IS3 transposase;DDE transposase [PF01609];transposase;major capsid protein	24	439334.465
439334.465_1	439334.465_1_region4	1676803	1813724	transposase;tyrosine integrase;major capsid pentamer protein;serine integrase	5	439334.465		TypeC
1767.32_1	1767.32_1_region9	2325875	2452602	tyrosine integrase;IS3 transposase;transposase;major capsid protein;tyrosine integrase [pham 4015]	9	1767.32		TypeC
1767.32_1	1767.32_1_region_17	5170177	5254469	transposase;tyrosine integrase;IS3 transposase;major capsid protein	4	1767.32
36809.524_3	36809.524_3_region_3	1555935	1624981	phiC31-like serine integrase [pham 4248];major capsid protein	2	36809.524	PEST2 polymorphic toxin [pham 5912]	TypeC
39695.9_1	39695.9_1_region_2	481218	545478	major capsid pentamer protein;serine integrase	2	39695.9		TypeC
39695.9_1	39695.9_1_region_4	2337843	2407245	serine integrase;major capsid protein	2	39695.9		TypeC
39695.9_1	39695.9_1_region_5	2531109	2592908	tyrosine integrase;major capsid protein	2	39695.9		TypeC
1962118.359_1	1962118.359_1_region_4	1132586	1195442	tyrosine integrase;major capsid protein	2	1962118.359
1767.30_2	1767.30_2_region_5	1313166	1378273	transposase;major capsid protein	2	1767.3
1767.30_2	1767.30_2_region_12	5183523	5264717	tyrosine integrase;IS3 transposase;major capsid protein	3	1767.3
1299321.3_2	1299321.3_2_region_3	833722	882956	tyrosine integrase;major capsid protein	2	1299321.3		TypeB
1185650.439_7	1185650.439_7_region_2	358060	429237	FRAT1-like tyrosine integrase [pham 3273];major capsid protein	2	1185650.439		TypeC
1185650.876_2	1185650.876_2_region_3	481091	544695	tyrosine integrase;major capsid protein	2	1185650.876	PEST2 polymorphic toxin [pham 5912]	TypeC
1962118.100_19	1962118.100_19_region_1	80122	138788	tyrosine integrase;portal protein;terminase;major capsid protein	4	1962118.1
1185650.139_20	1185650.139_20_region_1	38683	102574	major capsid pentamer protein;tyrosine integrase	2	1185650.139		TypeC
120959.23_3	120959.23_3_region_4	431117	499388	serine integrase;major capsid protein	2	120959.23		TypeD
120959.23_3	120959.23_3_region_9	2248153	2317041	serine integrase;major capsid protein	2	120959.23		TypeC
120959.23_3	120959.23_3_region_13	3151562	3250127	transposase;serine integrase;major capsid protein	3	120959.23		TypeD
120959.23_3	120959.23_3_region_14	3372422	3441437	major capsid pentamer protein;tyrosine integrase	2	120959.23		TypeC
486698.9_5	486698.9_5_region_18	3977063	4042954	tyrosine integrase;terminase, small subunit;major capsid protein	3	486698.9		TypeB
126673.9_1	126673.9_1_region2	94083	216613	transposase;tyrosine integrase;immunity repressor;major capsid protein	4	126673.9
126673.9_1	126673.9_1_region_12	2442997	2512929	major capsid pentamer protein;tyrosine integrase	2	126673.9		TypeC
1041522.3_27	1041522.3_27_region_1	552945	617079	tyrosine integrase;major capsid protein	2	1041522.3		TypeC
1962118.321_2	1962118.321_2_region_1	821077	889651	phiC31-like serine integrase [pham 4248];major capsid protein	2	1962118.321	PEST2 polymorphic toxin [pham 5912]	TypeC
486698.7_8	486698.7_8_region_14	4054605	4136424	tyrosine integrase;ISXo8 transposase;terminase, small subunit;major capsid protein	6	486698.7		TypeC
1767.29_1	1767.29_1_region6	2148929	2292365	tyrosine integrase;IS3 transposase;major capsid protein	6	1767.29
1185650.210_4	1185650.210_4_region_2	671002	739955	FRAT1-like tyrosine integrase [pham 3273];major capsid protein	2	1185650.21		TypeC
36809.545_1	36809.545_1_region_1	338747	404788	tyrosine integrase;major capsid protein	2	36809.545		TypeC
439334.273_1	439334.273_1_region14	3413469	3647413	transposase;tyrosine integrase;major capsid pentamer protein	5	439334.273
39689.5_1	39689.5_1_region_2	943955	1020394	tyrosine integrase;major capsid protein	4	39689.5
39689.5_1	39689.5_1_region_8	4870469	4938634	tyrosine integrase;immunity repressor;major capsid protein	3	39689.5
1185650.353_7	1185650.353_7_region_1	206471	272687	tyrosine integrase;major capsid protein	2	1185650.353		TypeC
1185650.535_14	1185650.535_14_region_1	393133	452372	major capsid protein;tyrosine integrase [pham 4015]	2	1185650.535	PEST1 polymorphic toxin [pham 913]
1185650.532_21	1185650.532_21_region_1	343931	410774	tyrosine integrase;major capsid protein	2	1185650.532		TypeC
1768.29_9	1768.29_9_region_1	272640	326572	tyrosine integrase;serine integrase;major capsid protein	3	1768.29
1185650.870_7	1185650.870_7_region_2	292522	360542	tyrosine integrase;major capsid protein	2	1185650.87	PEST2 polymorphic toxin [pham 5912]	TypeC
1962118.75_4	1962118.75_4_region_1	154085	218988	tyrosine integrase;major capsid protein	2	1962118.75	PEST1 polymorphic toxin [pham 5946]
1774.48_12	1774.48_12_region3	448879	563062	tyrosine integrase;major capsid protein	3	1774.48		TypeC
439334.463_5	439334.463_5_region_1	755980	841843	major capsid pentamer protein;serine integrase;tyrosine integrase	3	439334.463		TypeC
439334.463_5	439334.463_5_region_6	3244227	3319634	transposase;tyrosine integrase;major capsid protein	6	439334.463
1768.201_1	1768.201_1_region_4	1013276	1061623	transposase;major capsid protein	3	1768.201
36809.512_17	36809.512_17_region_1	311256	377051	tyrosine integrase;major capsid protein	2	36809.512		TypeC
1962118.36_2	1962118.36_2_region_1	357905	422097	FRAT1-like tyrosine integrase [pham 3273];major capsid protein	2	1962118.36		TypeC
36809.172_3	36809.172_3_region_2	333465	397707	tyrosine integrase;portal protein;terminase;major capsid protein	4	36809.172
1138383.4_1	1138383.4_1_region_3	2008342	2083292	IS3 transposase;major capsid protein	2	1138383.4
319705.131_20	319705.131_20_region_1	667251	726431	tyrosine integrase;major capsid protein	2	319705.131
1185650.317_1	1185650.317_1_region_1	61832	129192	tyrosine integrase;major capsid protein	2	1185650.317		TypeC
1157943.3_2	1157943.3_2_region_2	1085243	1162536	tyrosine integrase;phiC31-like serine integrase [pham 4248];major capsid protein	3	1157943.3
120959.24_1	120959.24_1_region_3	427337	495608	serine integrase;major capsid protein	2	120959.24		TypeD
120959.24_1	120959.24_1_region_7	2242710	2311598	serine integrase;major capsid protein	2	120959.24		TypeC
120959.24_1	120959.24_1_region_10	3141374	3239943	transposase;serine integrase;major capsid protein	3	120959.24		TypeD
120959.24_1	120959.24_1_region_11	3362213	3431228	major capsid pentamer protein;tyrosine integrase	2	120959.24		TypeC
1185650.512_22	1185650.512_22_region_1	47518	118714	FRAT1-like tyrosine integrase [pham 3273];major capsid protein	2	1185650.512		TypeC
486698.11_3	486698.11_3_region_15	4051282	4131280	tyrosine integrase;terminase, small subunit;major capsid protein	5	486698.11		TypeC
1185650.582_4	1185650.582_4_region_2	1015235	1081387	FRAT1-like tyrosine integrase [pham 3273];major capsid protein	2	1185650.582	PEST3 polymorphic toxin [pham 6111]	TypeC
1766.6_1	1766.6_1_region_3	587554	676601	tyrosine integrase;major capsid protein	2	1766.6		TypeC
1766.6_1	1766.6_1_region_4	1109506	1170341	tyrosine integrase;major capsid protein	2	1766.6		TypeB
1185650.865_25	1185650.865_25_region_2	332551	401334	tyrosine integrase;FRAT1-like tyrosine integrase [pham 3273];major capsid protein	3	1185650.865		TypeC
2675524.3_1	2675524.3_1_region_2	908916	979546	tyrosine integrase;major capsid protein	2	2675524.3
2675524.3_1	2675524.3_1_region_5	4588632	4664024	tyrosine integrase;major capsid protein	3	2675524.3
319706.13_1	319706.13_1_region_6	2967224	3038464	FRAT1-like tyrosine integrase [pham 3273];major capsid protein	2	319706.13
482462.3_2	482462.3_2_region_11	3366135	3427900	A118-like serine integrase [pham 117];major capsid protein	2	482462.3
710686.3_1	710686.3_1_region_5	2583173	2648540	tyrosine integrase;major capsid protein	2	710686.3		TypeC
1793.10_1	1793.10_1_region8	3147078	3313885	tyrosine integrase;IS3 transposase;transposase;tyrosine integrase [pham 4015];major capsid protein	7	1793.1		TypeB
439334.462_2	439334.462_2_region_6	2703997	2789856	major capsid pentamer protein;serine integrase;tyrosine integrase	3	439334.462		TypeC
439334.462_2	439334.462_2_region_10	5192840	5269878	transposase;tyrosine integrase;major capsid protein	5	439334.462
36809.643_1	36809.643_1_region_5	3415509	3484555	phiC31-like serine integrase [pham 4248];major capsid protein	2	36809.643	PEST2 polymorphic toxin [pham 5912]	TypeC
1962118.56_4	1962118.56_4_region_1	154090	218993	tyrosine integrase;major capsid protein	2	1962118.56	PEST1 polymorphic toxin [pham 5946]
710421.3_1	710421.3_1_region_1	2233471	2295810	tyrosine integrase;major capsid protein	2	710421.3
1570328.3_1	1570328.3_1_region_7	4043750	4114098	tyrosine integrase;major capsid protein	3	1570328.3		TypeD
1962118.49_2	1962118.49_2_region_1	718277	781968	FRAT1-like tyrosine integrase [pham 3273];major capsid protein	2	1962118.49		TypeC
1185650.249_6	1185650.249_6_region_1	62750	124036	serine integrase;major capsid protein	2	1185650.249	PEST1 polymorphic toxin [pham 3022]	TypeC
1226751.7_1	1226751.7_1_region_5	4176941	4251321	major capsid pentamer protein;tyrosine integrase	3	1226751.7		TypeC
1226751.7_1	1226751.7_1_region_6	4929018	4992878	major capsid pentamer protein;tyrosine integrase	2	1226751.7		TypeC
1449060.3_16	1449060.3_16_region_1	33627	75898	FRAT1-like tyrosine integrase [pham 3273];major capsid protein	2	1449060.3
36813.7_1	36813.7_1_region_2	3211107	3271203	portal protein;FRAT1-like tyrosine integrase [pham 3273];terminase;major capsid protein	4	36813.7
36813.7_1	36813.7_1_region5	3429144	3564650	lysin B;tyrosine integrase;terminase;major capsid protein;portal protein;tyrosine integrase [pham 4015]	6	36813.7
1001730.3_4	1001730.3_4_region_3	497024	556951	tyrosine integrase;major capsid protein	2	1001730.3		TypeB
1168288.3_1	1168288.3_1_region_10	2371405	2438813	major capsid protein;tyrosine integrase [pham 4015]	2	1168288.3		TypeB
36809.658_3	36809.658_3_region_2	498023	561294	tyrosine integrase;major capsid protein	2	36809.658
1185650.383_13	1185650.383_13_region_1	396828	453059	tyrosine integrase [pham 4015];major capsid protein	2	1185650.383	PEST1 polymorphic toxin [pham 913]
36809.548_9	36809.548_9_region_3	760914	830228	tyrosine integrase;major capsid protein	3	36809.548	PEST2 polymorphic toxin [pham 5912];PEST1 polymorphic toxin [pham 5119]	TypeB
1962118.159_2	1962118.159_2_region_1	337662	406425	phiC31-like serine integrase [pham 4248];major capsid protein	2	1962118.159	PEST2 polymorphic toxin [pham 5912]	TypeC
1962118.283_1	1962118.283_1_region_2	1296348	1361105	FRAT1-like tyrosine integrase [pham 3273];major capsid protein	2	1962118.283		TypeC
39694.8_2	39694.8_2_region_7	3356440	3431890	tyrosine integrase;major capsid protein	2	39694.8		TypeB
1767.35_1	1767.35_1_region11	2470415	2597287	tyrosine integrase;IS3 transposase;tyrosine integrase [pham 4015];major capsid protein	7	1767.35		TypeC
1767.35_1	1767.35_1_region_16	5334566	5415599	tyrosine integrase;IS3 transposase;major capsid protein	3	1767.35
1794.9_1	1794.9_1_region_7	1453749	1508050	tyrosine integrase;major capsid protein	2	1794.9		TypeC
319705.57_16	319705.57_16_region_1	101181	169065	major capsid pentamer protein;tyrosine integrase [pham 4015]	2	319705.57	PEST1 polymorphic toxin [pham 913]	TypeC
1962118.204_3	1962118.204_3_region_6	3003340	3072386	phiC31-like serine integrase [pham 4248];major capsid protein	2	1962118.204	PEST2 polymorphic toxin [pham 5912]	TypeC
1962118.70_4	1962118.70_4_region_1	610833	675025	FRAT1-like tyrosine integrase [pham 3273];major capsid protein	2	1962118.7		TypeC
1205674.3_1	1205674.3_1_region_2	1481942	1554122	FRAT1-like tyrosine integrase [pham 3273];major capsid protein	2	1205674.3		TypeB
1185650.505_5	1185650.505_5_region_1	28143	87785	FRAT1-like tyrosine integrase [pham 3273];major capsid protein	2	1185650.505		TypeC
659824.8_3	659824.8_3_region_2	281896	344930	tyrosine integrase;major capsid protein	2	659824.8		TypeC
659824.8_3	659824.8_3_region_13	3741220	3814268	serine integrase;major capsid protein	2	659824.8		TypeC
659824.8_3	659824.8_3_region_17	5464038	5530879	tyrosine integrase;terminase, small subunit;major capsid protein	3	659824.8		TypeB
1185650.523_7	1185650.523_7_region_1	206469	272685	tyrosine integrase;major capsid protein	2	1185650.523		TypeC
1767.11_1	1767.11_1_region_1	660157	727332	tyrosine integrase;IS3 transposase;major capsid protein	3	1767.11		TypeD
1767.11_1	1767.11_1_region_4	1552872	1630313	transposase;tyrosine integrase;major capsid protein	3	1767.11		TypeC
1784.14_1	1784.14_1_region_3	2113682	2189026	major capsid pentamer protein;tyrosine integrase	2	1784.14		TypeC
1784.14_1	1784.14_1_region_5	5073110	5139810	major capsid pentamer protein;serine integrase	2	1784.14		TypeC
439334.460_2	439334.460_2_region_13	3366310	3432638	major capsid pentamer protein;tyrosine integrase	2	439334.46		TypeC
439334.460_2	439334.460_2_region18	4031003	4360295	tyrosine integrase;DDE transposase [PF01609];transposase;major capsid protein	17	439334.46
189918.11_2	189918.11_2_region_12	4065597	4126878	serine integrase;major capsid protein	2	189918.11		TypeC
189918.11_2	189918.11_2_region_14	4494636	4559198	serine integrase;major capsid protein	2	189918.11		TypeC
1001728.3_1	1001728.3_1_region_2	213090	273017	tyrosine integrase;major capsid protein	2	1001728.3		TypeB
146017.12_2	146017.12_2_region_3	684484	746048	major capsid protein;tyrosine integrase [pham 4015]	2	146017.12
146017.12_2	146017.12_2_region_7	2669968	2741674	tyrosine integrase;major capsid protein	2	146017.12		TypeC
146017.12_2	146017.12_2_region9	3102062	3204663	transposase;FRAT1-like tyrosine integrase [pham 3273];major capsid protein	3	146017.12		TypeB
146017.12_2	146017.12_2_region_9	4515909	4587050	major capsid pentamer protein;tyrosine integrase [pham 4015]	2	146017.12		TypeC
1185650.545_18	1185650.545_18_region_1	113360	175683	tyrosine integrase;major capsid protein	2	1185650.545	PEST3 polymorphic toxin [pham 6111]	TypeC
758802.3_1	758802.3_1_region_5	1581834	1678068	FRAT1-like tyrosine integrase [pham 3273];terminase;major capsid protein	3	758802.3
1185650.425_4	1185650.425_4_region_2	335627	399848	tyrosine integrase;portal protein;terminase;major capsid protein	4	1185650.425
350058.8_1	350058.8_1_region_15	4649721	4714462	FRAT1-like tyrosine integrase [pham 3273];major capsid protein	2	350058.8
1774.109_1	1774.109_1_region_2	1154338	1222171	tyrosine integrase;major capsid protein;tyrosine integrase [pham 4015]	3	1774.109
1774.109_1	1774.109_1_region_3	1600258	1665463	tyrosine integrase;major capsid protein	2	1774.109
36809.647_7	36809.647_7_region_7	3287432	3353681	tyrosine integrase;major capsid protein	2	36809.647		TypeC
1185650.793_21	1185650.793_21_region_1	122672	185788	tyrosine integrase;major capsid protein	2	1185650.793		TypeC
53462.6_1	53462.6_1_region_1	198790	267604	FRAT1-like tyrosine integrase [pham 3273];major capsid protein	2	53462.6		TypeC
53462.6_1	53462.6_1_region_10	5117946	5181520	major capsid protein;portal protein;terminase;tyrosine integrase [pham 4015]	4	53462.6		TypeB
53462.6_1	53462.6_1_region_12	5970937	6040042	FRAT1-like tyrosine integrase [pham 3273];major capsid protein	2	53462.6		TypeC
1774.83_7	1774.83_7_region_2	629455	692915	tyrosine integrase;major capsid protein	2	1774.83		TypeC
36809.374_1	36809.374_1_region_5	1276505	1342372	tyrosine integrase;major capsid protein	2	36809.374		TypeC
1001707.3_4	1001707.3_4_region_2	1351078	1420124	phiC31-like serine integrase [pham 4248];major capsid protein	2	1001707.3	PEST2 polymorphic toxin [pham 5912]	TypeC
36809.460_5	36809.460_5_region_1	347750	409910	tyrosine integrase;major capsid protein	2	36809.46	PEST1 polymorphic toxin [pham 5946]	TypeB
1962118.49_5	1962118.49_5_region_1	32783	97209	tyrosine integrase;major capsid protein	2	1962118.49	PEST1 polymorphic toxin [pham 5946]
2341080.3_2	2341080.3_2_region2	454190	572653	tyrosine integrase;major capsid protein	3	2341080.3		TypeD
1768.202_2	1768.202_2_region_2	1639209	1703154	tyrosine integrase;serine integrase;major capsid protein	3	1768.202
1185650.1064_1	1185650.1064_1_region_2	1850901	1916011	tyrosine integrase;major capsid pentamer protein	2	1185650.106		TypeC
1185650.575_9	1185650.575_9_region_2	347522	414169	FRAT1-like tyrosine integrase [pham 3273];major capsid protein	2	1185650.575	PEST3 polymorphic toxin [pham 6111]	TypeC
1736391.3_13	1736391.3_13_region_1	1832880	1894221	major capsid protein;tyrosine integrase [pham 4015]	2	1736391.3	PEST1 polymorphic toxin [pham 5946]
1641992.3_3	1641992.3_3_region15	3798320	3932082	transposase;tyrosine integrase [pham 4015];major capsid protein	4	1641992.3		TypeB
1185650.369_21	1185650.369_21_region_1	62932	129159	tyrosine integrase;major capsid protein	2	1185650.369		TypeC
1185650.865_22	1185650.865_22_region_2	520690	582969	FRAT1-like tyrosine integrase [pham 3273];major capsid protein	2	1185650.865
1962118.389_23	1962118.389_23_region_1	247351	311908	tyrosine integrase;major capsid protein	2	1962118.389
1138383.24_1	1138383.24_1_region_3	2015755	2088651	IS3 transposase;major capsid protein	2	1138383.24
1138383.24_1	1138383.24_1_region5	2159598	2275312	tyrosine integrase;major capsid pentamer protein;IS3 transposase	3	1138383.24		TypeC
1138383.24_1	1138383.24_1_region_8	3599564	3666455	tyrosine integrase;major capsid protein	2	1138383.24
258505.4_6	258505.4_6_region_2	2705363	2770640	tyrosine integrase;portal protein;terminase;major capsid protein	4	258505.4
1768.28_13	1768.28_13_region_1	260670	324259	tyrosine integrase;serine integrase;major capsid protein	3	1768.28
1767.31_1	1767.31_1_region_5	2183190	2289299	tyrosine integrase;major capsid protein;IS3 transposase;tyrosine integrase [pham 4015]	6	1767.31		TypeC
1962118.160_2	1962118.160_2_region_2	1490666	1559697	phiC31-like serine integrase [pham 4248];major capsid protein	2	1962118.16	PEST2 polymorphic toxin [pham 5912]	TypeC
243243.7_1	243243.7_1_region_5	1393707	1493355	transposase;tyrosine integrase;major capsid pentamer protein;DDE transposase [PF01609]	5	243243.7	PEST1 polymorphic toxin [pham 5946]	TypeC
1962118.319_22	1962118.319_22_region_1	759785	828548	phiC31-like serine integrase [pham 4248];major capsid protein	2	1962118.319	PEST2 polymorphic toxin [pham 5912]	TypeC
486698.13_4	486698.13_4_region_15	4035096	4114737	tyrosine integrase;terminase, small subunit;major capsid protein	6	486698.13		TypeB
1768.39_3	1768.39_3_region_3	3624605	3701382	tyrosine integrase;major capsid protein	2	1768.39
1768.39_3	1768.39_3_region_12	6125903	6205189	tyrosine integrase;major capsid protein	2	1768.39		TypeB
1185650.663_4	1185650.663_4_region_3	738533	805037	tyrosine integrase;portal protein;terminase;major capsid protein	4	1185650.663		TypeC
1767.33_1	1767.33_1_region_5	1663491	1734394	FRAT1-like tyrosine integrase [pham 3273];major capsid protein	2	1767.33		TypeB
1767.33_1	1767.33_1_region_7	2247294	2333293	IS3 transposase;transposase;tyrosine integrase [pham 4015];tyrosine integrase;major capsid protein	5	1767.33		TypeC
1288036.3_1	1288036.3_1_region_2	1780384	1857202	tyrosine integrase;serine integrase;major capsid protein	3	1288036.3
120959.22_2	120959.22_2_region_2	1931282	1995704	tyrosine integrase;major capsid protein	2	120959.22
120959.22_2	120959.22_2_region_9	4248865	4321906	tyrosine integrase;major capsid protein	2	120959.22
1185650.865_20	1185650.865_20_region_1	137309	197433	serine integrase;major capsid protein	2	1185650.865	PEST1 polymorphic toxin [pham 308]	TypeC
1767.28_2	1767.28_2_region_6	2175840	2254911	tyrosine integrase;major capsid protein	2	1767.28
1767.28_2	1767.28_2_region_8	3028906	3159505	terminase;transposase;portal protein;serine integrase;major capsid protein	7	1767.28		TypeC
1767.28_2	1767.28_2_region_11	4971407	5052553	tyrosine integrase;IS3 transposase;major capsid protein	3	1767.28
1962118.56_1	1962118.56_1_region_1	585068	649260	FRAT1-like tyrosine integrase [pham 3273];major capsid protein	2	1962118.56		TypeC
1962118.168_9	1962118.168_9_region_1	254229	322992	phiC31-like serine integrase [pham 4248];major capsid protein	2	1962118.168	PEST2 polymorphic toxin [pham 5912]	TypeC
1001729.3_3	1001729.3_3_region_4	1017477	1077404	tyrosine integrase;major capsid protein	2	1001729.3		TypeB
1962118.166_6	1962118.166_6_region_2	1743841	1812872	phiC31-like serine integrase [pham 4248];major capsid protein	2	1962118.166	PEST2 polymorphic toxin [pham 5912]	TypeC
1249101.10_1	1249101.10_1_region2	52207	170153	transposase;tyrosine integrase;FRAT1-like tyrosine integrase [pham 3273];major capsid protein	4	1249101.1		TypeA
1249101.10_1	1249101.10_1_region_6	1538445	1607186	serine integrase;portal protein;terminase;major capsid protein	4	1249101.1
1249101.10_1	1249101.10_1_region9	1881383	1999640	transposase;tyrosine integrase;major capsid protein	3	1249101.1		TypeB
486698.8_5	486698.8_5_region_14	3811914	3891216	tyrosine integrase;FRAT1-like tyrosine integrase [pham 3273];terminase, small subunit;major capsid protein	5	486698.8		TypeB
1962118.70_3	1962118.70_3_region_1	32521	96947	tyrosine integrase;major capsid protein	2	1962118.7	PEST1 polymorphic toxin [pham 5946]
1001714.6_2	1001714.6_2_region_2	382071	445254	tyrosine integrase;major capsid protein	2	1001714.6
2663818.3_2	2663818.3_2_region_1	608652	664770	tyrosine integrase;major capsid protein	2	2663818.3
1185650.857_7	1185650.857_7_region_2	350354	419841	tyrosine integrase;major capsid protein	2	1185650.857
1185650.461_23	1185650.461_23_region_1	34192	98413	tyrosine integrase;portal protein;terminase;major capsid protein	4	1185650.461
1185650.891_1	1185650.891_1_region_1	153609	218283	serine integrase;major capsid protein	2	1185650.891	PEST1 polymorphic toxin [pham 308]	TypeC
1185650.350_7	1185650.350_7_region_2	350239	414460	tyrosine integrase;portal protein;terminase;major capsid protein	4	1185650.35
1185650.729_20	1185650.729_20_region_1	199389	265894	tyrosine integrase;portal protein;terminase;major capsid protein	4	1185650.729
1962118.283_6	1962118.283_6_region_1	154621	218990	tyrosine integrase;major capsid protein	2	1962118.283	PEST1 polymorphic toxin [pham 5946]
1962118.300_5	1962118.300_5_region_1	92510	155075	tyrosine integrase;major capsid protein	4	1962118.3	PEST1 polymorphic toxin [pham 308]
2736649.3_1	2736649.3_1_region_4	1629869	1708712	major capsid protein;portal protein;terminase;tyrosine integrase [pham 4015]	4	2736649.3
2736649.3_1	2736649.3_1_region_10	5325473	5393943	tyrosine integrase;portal protein;terminase;major capsid protein	4	2736649.3		TypeB
1962118.15_6	1962118.15_6_region_1	662517	726709	FRAT1-like tyrosine integrase [pham 3273];major capsid protein	2	1962118.15		TypeC
1185650.352_8	1185650.352_8_region_1	260211	325297	tyrosine integrase;major capsid protein	2	1185650.352		TypeC
1299326.5_1	1299326.5_1_region_9	2811452	2875424	tyrosine integrase;serine integrase;major capsid protein	3	1299326.5
1185650.505_27	1185650.505_27_region_1	363367	430754	tyrosine integrase;major capsid protein	2	1185650.505		TypeC
1185650.16_1	1185650.16_1_region_1	111815	175635	tyrosine integrase;major capsid protein	2	1185650.16	PEST3 polymorphic toxin [pham 6111]	TypeC
1185650.1057_1	1185650.1057_1_region_2	1849749	1914860	tyrosine integrase;major capsid pentamer protein	2	1185650.106		TypeC
1774.45_14	1774.45_14_region_4	1026415	1083909	major capsid pentamer protein;serine integrase	2	1774.45	PEST1 polymorphic toxin [pham 2329];PEST1 polymorphic toxin [pham 5363]	TypeC
1768.38_24	1768.38_24_region_9	2771923	2835688	tyrosine integrase;serine integrase;major capsid protein	3	1768.38
1214915.3_1	1214915.3_1_region_12	5091598	5158974	tyrosine integrase;major capsid protein	2	1214915.3		TypeD
84962.6_2	84962.6_2_region_2	889643	976138	tyrosine integrase;major capsid protein	2	84962.6
1001713.3_3	1001713.3_3_region_1	453909	517989	FRAT1-like tyrosine integrase [pham 3273];major capsid protein	2	1001713.3
1962118.324_26	1962118.324_26_region_1	759805	828568	phiC31-like serine integrase [pham 4248];major capsid protein	2	1962118.324	PEST2 polymorphic toxin [pham 5912]	TypeC
1767.26_1	1767.26_1_region_12	5079131	5160182	tyrosine integrase;IS3 transposase;major capsid protein	3	1767.26
1962118.63_4	1962118.63_4_region_1	154620	218989	tyrosine integrase;major capsid protein	2	1962118.63	PEST1 polymorphic toxin [pham 5946]
1774.66_20	1774.66_20_region_3	951532	1009026	major capsid pentamer protein;serine integrase	2	1774.66	PEST1 polymorphic toxin [pham 2329];PEST1 polymorphic toxin [pham 5363]	TypeC
1001734.3_4	1001734.3_4_region_1	71728	131482	tyrosine integrase;major capsid protein	2	1001734.3		TypeB
1767.24_2	1767.24_2_region11	2520958	2649440	tyrosine integrase;IS3 transposase;transposase;major capsid protein;tyrosine integrase [pham 4015]	8	1767.24		TypeC
1767.24_2	1767.24_2_region_17	5366641	5449574	tyrosine integrase;IS3 transposase;major capsid protein	3	1767.24
1185650.840_5	1185650.840_5_region_1	51122	105782	tyrosine integrase;major capsid protein	3	1185650.84		TypeC
1185650.526_12	1185650.526_12_region_2	1788190	1855651	FRAT1-like tyrosine integrase [pham 3273];major capsid protein	2	1185650.526		TypeC
36809.667_8	36809.667_8_region_1	300374	368751	FRAT1-like tyrosine integrase [pham 3273];major capsid protein	2	36809.667		TypeC
36809.667_8	36809.667_8_region_8	3614826	3679902	tyrosine integrase;major capsid protein	2	36809.667		TypeC
1962118.315_5	1962118.315_5_region_1	67558	137271	phiC31-like serine integrase [pham 4248];major capsid protein	2	1962118.315	PEST2 polymorphic toxin [pham 5912]	TypeC
1774.101_2	1774.101_2_region2	42736	125998	tyrosine integrase;major capsid protein	3	1774.101		TypeC
1774.101_2	1774.101_2_region_5	1427030	1535437	tyrosine integrase;major capsid protein	3	1774.101
1774.101_2	1774.101_2_region_6	1914510	1978942	tyrosine integrase;major capsid protein	2	1774.101	PEST2 polymorphic toxin [pham 5912]	TypeD
110505.9_1	110505.9_1_region19	4507994	4615125	tyrosine integrase;major capsid protein;DDE transposase [PF01609]	3	110505.9	PEST1 polymorphic toxin [pham 5946]
1962118.41_2	1962118.41_2_region_1	32521	96947	tyrosine integrase;major capsid protein	2	1962118.41	PEST1 polymorphic toxin [pham 5946]
36809.548_2	36809.548_2_region_1	567301	630352	serine integrase;major capsid protein	2	36809.548	PEST1 polymorphic toxin [pham 308]	TypeC
1936029.3_5	1936029.3_5_region_11	5025461	5102501	major capsid pentamer protein;tyrosine integrase [pham 4015]	2	1936029.3		TypeC
1185650.718_24	1185650.718_24_region_2	333634	397855	tyrosine integrase;portal protein;terminase;major capsid protein	4	1185650.718
590652.11_1	590652.11_1_region_3	1997476	2081335	tyrosine integrase;major capsid protein;tyrosine integrase [pham 4015]	3	590652.11
1138383.15_1	1138383.15_1_region_5	3865120	3938880	IS3 transposase;major capsid protein	2	1138383.15
1962118.15_8	1962118.15_8_region_1	385420	450903	tyrosine integrase;major capsid protein	2	1962118.15	PEST1 polymorphic toxin [pham 5946]
182220.8_4	182220.8_4_region_3	453882	527434	tyrosine integrase;major capsid protein	2	182220.8
1774.105_4	1774.105_4_region_1	795460	861176	phiC31-like serine integrase [pham 4248];major capsid protein	2	1774.105	PEST1 polymorphic toxin [pham 5363]	TypeC
1774.105_4	1774.105_4_region_5	3205647	3262394	major capsid pentamer protein;serine integrase	2	1774.105	PEST1 polymorphic toxin [pham 2329];PEST1 polymorphic toxin [pham 5363]	TypeC
1768.35_1	1768.35_1_region_7	2831190	2894346	serine integrase;major capsid protein	2	1768.35
1185650.244_21	1185650.244_21_region_1	61848	129208	tyrosine integrase;major capsid protein	2	1185650.244		TypeC
1185650.903_4	1185650.903_4_region_2	314550	379026	tyrosine integrase;portal protein;terminase;major capsid protein	4	1185650.903
36809.633_2	36809.633_2_region_2	692971	757744	tyrosine integrase;major capsid protein	2	36809.633		TypeC
36809.650_1	36809.650_1_region_6	2994692	3060941	tyrosine integrase;major capsid protein	2	36809.65		TypeC
185642.10_1	185642.10_1_region_4	2205923	2276531	serine integrase;major capsid protein	2	185642.1
117567.8_4	117567.8_4_region_11	3615238	3681518	tyrosine integrase;major capsid protein	2	117567.8		TypeB
1962118.58_1	1962118.58_1_region_1	154627	218996	tyrosine integrase;major capsid protein	2	1962118.58	PEST1 polymorphic toxin [pham 5946]
1962118.130_3	1962118.130_3_region_3	1893256	1962302	phiC31-like serine integrase [pham 4248];major capsid protein	2	1962118.13	PEST2 polymorphic toxin [pham 5912]	TypeC
1185650.920_16	1185650.920_16_region_2	341236	404265	FRAT1-like tyrosine integrase [pham 3273];major capsid protein	2	1185650.92
1774.52_2	1774.52_2_region_2	738174	807020	tyrosine integrase;major capsid protein	2	1774.52
1962118.349_7	1962118.349_7_region_2	355737	424768	phiC31-like serine integrase [pham 4248];major capsid protein	2	1962118.349	PEST2 polymorphic toxin [pham 5912]	TypeC
1185650.433_18	1185650.433_18_region_1	43863	113890	tyrosine integrase;major capsid protein	2	1185650.433		TypeB
1185650.772_17	1185650.772_17_region_1	63318	127539	tyrosine integrase;portal protein;terminase;major capsid protein	4	1185650.772
1774.35_1	1774.35_1_region_7	2772446	2835906	tyrosine integrase;major capsid protein	2	1774.35		TypeC
1962118.4_1	1962118.4_1_region_4	1136872	1199728	tyrosine integrase;major capsid protein	2	1962118.4
2051551.3_1	2051551.3_1_region_6	1586029	1662368	tyrosine integrase;portal protein;terminase;major capsid protein	4	2051551.3
2051551.3_1	2051551.3_1_region_11	2626710	2693980	major capsid pentamer protein;tyrosine integrase	2	2051551.3		TypeC
2051551.3_1	2051551.3_1_region_21	4876370	4949721	tyrosine integrase;major capsid protein	3	2051551.3
36809.429_1	36809.429_1_region_1	1390938	1454629	FRAT1-like tyrosine integrase [pham 3273];major capsid protein	2	36809.429		TypeC
1920667.3_1	1920667.3_1_region_2	340348	418216	terminase;transposase;major capsid protein;portal protein;tyrosine integrase [pham 4015]	5	1920667.3
1920667.3_1	1920667.3_1_region_13	3912142	3980970	tyrosine integrase;major capsid protein	2	1920667.3		TypeC
1185650.867_13	1185650.867_13_region_1	182709	269308	tyrosine integrase;major capsid pentamer protein	3	1185650.867	PEST1 polymorphic toxin [pham 5119]	TypeC
1764.169_1	1764.169_1_region_5	2196504	2267220	tyrosine integrase;major capsid protein	3	1764.169		TypeC
486698.6_1	486698.6_1_region_4	1885712	1951713	tyrosine integrase;terminase, small subunit;major capsid protein	4	486698.6		TypeC
486698.6_1	486698.6_1_region_17	6182177	6303763	transposase;tyrosine integrase;major capsid protein	7	486698.6	PEST3 polymorphic toxin [pham 6539]	TypeD
1185650.920_12	1185650.920_12_region_2	332545	403475	tyrosine integrase;FRAT1-like tyrosine integrase [pham 3273];major capsid protein	3	1185650.92		TypeC
1209984.3_3	1209984.3_3_region_1	174797	237428	tyrosine integrase [pham 4015];portal protein;terminase;major capsid protein	4	1209984.3		TypeB
1185650.473_14	1185650.473_14_region_1	31091	86985	tyrosine integrase;portal protein;terminase;major capsid protein	4	1185650.473
164757.10_1	164757.10_1_region_8	3823838	3909144	tyrosine integrase;major capsid protein	2	164757.1
164757.10_1	164757.10_1_region_9	4092100	4166485	major capsid pentamer protein;tyrosine integrase	3	164757.1		TypeC
1185650.582_13	1185650.582_13_region_1	115575	179382	tyrosine integrase;major capsid protein	2	1185650.582	PEST1 polymorphic toxin [pham 5946]
36809.553_7	36809.553_7_region2	33642	106969	tyrosine integrase;major capsid protein;immunity repressor;tyrosine integrase [pham 4015]	4	36809.553	PEST1 polymorphic toxin [pham 3022]
1768.31_1	1768.31_1_region_6	3668100	3732807	tyrosine integrase;serine integrase;major capsid protein	3	1768.31
1185650.185_10	1185650.185_10_region_1	61961	129321	tyrosine integrase;major capsid protein	2	1185650.185		TypeC
1962118.208_3	1962118.208_3_region_1	572742	638071	tyrosine integrase [pham 4015];major capsid protein	2	1962118.208		TypeB
36809.448_1	36809.448_1_region_1	33642	80011	tyrosine integrase;major capsid protein	2	36809.448		TypeC
36809.448_1	36809.448_1_region_3	559729	622780	serine integrase;major capsid protein	2	36809.448	PEST1 polymorphic toxin [pham 308]	TypeC
2761578.3_16	2761578.3_16_region2	180177	364066	tyrosine integrase;terminase;transposase;transposase. TnsB-like;portal protein;major capsid protein	6	2761578.3	PEST1 polymorphic toxin [pham 5946]	TypeB
1185650.318_28	1185650.318_28_region_1	108243	174054	tyrosine integrase;major capsid protein	2	1185650.318		TypeC
1185650.893_9	1185650.893_9_region_3	1069575	1139270	FRAT1-like tyrosine integrase [pham 3273];major capsid protein	2	1185650.893		TypeC
1389713.6_3	1389713.6_3_region_5	1797834	1869370	tyrosine integrase;portal protein;terminase;major capsid protein	4	1389713.6
1389713.6_3	1389713.6_3_region_6	2486992	2546063	tyrosine integrase;major capsid protein	2	1389713.6
1389713.6_3	1389713.6_3_region_14	6020830	6111489	tyrosine integrase;immunity repressor;major capsid protein	3	1389713.6		TypeC
1185650.879_12	1185650.879_12_region_2	59621	131588	FRAT1-like tyrosine integrase [pham 3273];major capsid protein	2	1185650.879		TypeC
1185650.879_12	1185650.879_12_region_4	559156	623182	serine integrase;major capsid protein	2	1185650.879	PEST1 polymorphic toxin [pham 308]	TypeC
1202450.10_1	1202450.10_1_region_1	1653171	1717445	FRAT1-like tyrosine integrase [pham 3273];major capsid protein	2	1202450.1
36809.654_3	36809.654_3_region_3	993363	1056634	tyrosine integrase;major capsid protein	2	36809.654
1389713.13_2	1389713.13_2_region_3	1233631	1305159	tyrosine integrase;portal protein;terminase;major capsid protein	4	1389713.13
1389713.13_2	1389713.13_2_region_4	1922619	1981205	tyrosine integrase;major capsid protein	2	1389713.13
1389713.13_2	1389713.13_2_region_10	5456032	5546689	tyrosine integrase;immunity repressor;major capsid protein	3	1389713.13		TypeC
1962118.171_1	1962118.171_1_region_2	1743930	1812976	phiC31-like serine integrase [pham 4248];major capsid protein	2	1962118.171	PEST2 polymorphic toxin [pham 5912]	TypeC
36809.551_19	36809.551_19_region_1	206186	273546	tyrosine integrase;major capsid protein	2	36809.551		TypeC
44010.9_1	44010.9_1_region_4	1802482	1870774	transposase;tyrosine integrase;major capsid protein	4	44010.9		TypeB
44010.9_1	44010.9_1_region_10	4560449	4616482	serine integrase;major capsid protein	2	44010.9		TypeC
1962118.197_2	1962118.197_2_region_3	1023145	1091908	phiC31-like serine integrase [pham 4248];major capsid protein	2	1962118.197	PEST2 polymorphic toxin [pham 5912]	TypeC
2587868.3_1	2587868.3_1_region_18	4715142	4772886	tyrosine integrase;major capsid protein	2	2587868.3		TypeC
1962118.63_1	1962118.63_1_region_1	572264	637021	FRAT1-like tyrosine integrase [pham 3273];major capsid protein	2	1962118.63		TypeC
36809.432_1	36809.432_1_region_8	4031602	4096078	tyrosine integrase;portal protein;terminase;major capsid protein	4	36809.432
36809.553_5	36809.553_5_region_1	91227	160639	major capsid protein;tyrosine integrase [pham 4015]	2	36809.553	PEST2 polymorphic toxin [pham 5912]
36809.553_5	36809.553_5_region_3	648391	713065	serine integrase;major capsid protein	2	36809.553	PEST1 polymorphic toxin [pham 308]	TypeC
1962118.58_7	1962118.58_7_region_1	1390844	1454535	FRAT1-like tyrosine integrase [pham 3273];major capsid protein	2	1962118.58		TypeC
1185650.830_8	1185650.830_8_region_1	168575	231770	tyrosine integrase;major capsid protein	2	1185650.83	PEST1 polymorphic toxin [pham 5946]
758802.13_1	758802.13_1_region4	3042970	3204496	transposase;immunity repressor;serine integrase;major capsid protein	5	758802.13		TypeC
758802.13_1	758802.13_1_region9	5048456	5150093	tyrosine integrase [pham 4015];tyrosine integrase;terminase;portal protein;immunity repressor;major capsid protein	6	758802.13		TypeB
1768.33_1	1768.33_1_region_8	2698778	2759539	serine integrase;major capsid protein	2	1768.33
85693.8_1	85693.8_1_region_1	672378	747919	tyrosine integrase;major capsid pentamer protein	3	85693.8		TypeC
85693.8_1	85693.8_1_region_8	5949608	6013634	tyrosine integrase;major capsid pentamer protein	2	85693.8		TypeC
1209984.3_1	1209984.3_1_region_2	789152	855310	FRAT1-like tyrosine integrase [pham 3273];major capsid protein	2	1209984.3		TypeC
36809.516_4	36809.516_4_region_3	1457393	1521648	serine integrase;major capsid protein	2	36809.516	PEST1 polymorphic toxin [pham 308]	TypeC
36809.509_3	36809.509_3_region_3	825476	892903	tyrosine integrase;major capsid protein	2	36809.509
36809.509_3	36809.509_3_region_4	1226568	1295331	phiC31-like serine integrase [pham 4248];major capsid protein	2	36809.509	PEST2 polymorphic toxin [pham 5912]	TypeC
216594.6_1	216594.6_1_region_17	5430911	5501056	tyrosine integrase;major capsid protein	2	216594.6
67081.6_1	67081.6_1_region_12	3117376	3203221	tyrosine integrase;major capsid protein	2	67081.6		TypeD
67081.6_1	67081.6_1_region_16	4591839	4652591	tyrosine integrase;portal protein;terminase;major capsid protein	4	67081.6		TypeB
1774.107_1	1774.107_1_region_2	1154341	1222174	tyrosine integrase;major capsid protein;tyrosine integrase [pham 4015]	3	1774.107
1774.107_1	1774.107_1_region_3	1600260	1665465	tyrosine integrase;major capsid protein	2	1774.107
292462.10_1	292462.10_1_region_3	1404554	1464242	tyrosine integrase;major capsid protein	2	292462.1	PEST1 polymorphic toxin [pham 5946]	TypeC
1962118.41_7	1962118.41_7_region_1	585068	649260	FRAT1-like tyrosine integrase [pham 3273];major capsid protein	2	1962118.41		TypeC
1784.27_1	1784.27_1_region_2	730915	802842	tyrosine integrase;serine integrase;major capsid protein	3	1784.27
350054.11_2	350054.11_2_region_3	2030483	2094958	tyrosine integrase;major capsid protein	2	350054.11
350054.11_2	350054.11_2_region_7	3056553	3127873	tyrosine integrase;major capsid protein	2	350054.11		TypeC
350054.11_2	350054.11_2_region_11	4133234	4192301	tyrosine integrase;major capsid protein	2	350054.11		TypeB
1778.48_1	1778.48_1_region_2	1762616	1828662	tyrosine integrase;major capsid pentamer protein	2	1778.48
1778.48_1	1778.48_1_region_5	3824397	3892814	major capsid pentamer protein;tyrosine integrase	2	1778.48
1778.48_1	1778.48_1_region_6	5264929	5338800	FRAT1-like tyrosine integrase [pham 3273];IS3 transposase;major capsid protein	3	1778.48		TypeC
36809.504_9	36809.504_9_region_1	161435	228795	tyrosine integrase;major capsid protein	2	36809.504		TypeC
36809.517_3	36809.517_3_region_1	1094330	1160865	tyrosine integrase;major capsid protein	2	36809.517		TypeC
216929.8_1	216929.8_1_region_3	2451960	2515202	FRAT1-like tyrosine integrase [pham 3273];major capsid protein	2	216929.8		TypeB
216929.8_1	216929.8_1_region7	3086743	3196120	tyrosine integrase;terminase;transposase;portal protein;major capsid protein	5	216929.8		TypeD
216929.8_1	216929.8_1_region_8	3563641	3635442	transposase;tyrosine integrase;major capsid protein	3	216929.8
36809.505_16	36809.505_16_region_1	161436	228796	tyrosine integrase;major capsid protein	2	36809.505		TypeC
487521.10_1	487521.10_1_region_6	2124163	2203301	tyrosine integrase;major capsid protein	2	487521.1
487521.10_1	487521.10_1_region_8	3588741	3642557	tyrosine integrase;major capsid protein	2	487521.1	PEST1 polymorphic toxin [pham 5946]	TypeA
487521.10_1	487521.10_1_region_13	4909327	4986097	tyrosine integrase;major capsid protein	2	487521.1
1962118.131_3	1962118.131_3_region_1	662521	726580	FRAT1-like tyrosine integrase [pham 3273];major capsid protein	2	1962118.131		TypeC
1185650.873_17	1185650.873_17_region_1	37006	71235	tyrosine integrase;major capsid protein	2	1185650.873
1185650.855_13	1185650.855_13_region_1	136314	207216	tyrosine integrase;serine integrase;major capsid protein	4	1185650.855	PEST1 polymorphic toxin [pham 308]	TypeC
1774.48_23	1774.48_23_region_1	343533	409488	tyrosine integrase;major capsid protein	2	1774.48	PEST2 polymorphic toxin [pham 5912]	TypeD
1767.27_2	1767.27_2_region9	2430309	2559837	tyrosine integrase;IS3 transposase;transposase;major capsid protein;tyrosine integrase [pham 4015]	9	1767.27		TypeC
1767.27_2	1767.27_2_region_15	5270705	5354355	tyrosine integrase;IS3 transposase;major capsid protein	3	1767.27
1001708.3_6	1001708.3_6_region_1	660659	725304	FRAT1-like tyrosine integrase [pham 3273];major capsid protein	2	1001708.3
1962118.128_2	1962118.128_2_region_1	663463	726976	FRAT1-like tyrosine integrase [pham 3273];major capsid protein	2	1962118.128		TypeC
164756.15_1	164756.15_1_region_12	4031115	4092396	serine integrase;major capsid protein	2	164756.15		TypeC
1767.9_1	1767.9_1_region_1	651038	719154	tyrosine integrase;IS3 transposase;major capsid protein	3	1767.9		TypeD
1767.9_1	1767.9_1_region_4	1543700	1621141	transposase;tyrosine integrase;major capsid protein	3	1767.9		TypeC
1768.34_1	1768.34_1_region_6	2768514	2833645	serine integrase;major capsid protein	2	1768.34
1185650.460_19	1185650.460_19_region_2	357032	429228	FRAT1-like tyrosine integrase [pham 3273];major capsid protein	2	1185650.46		TypeC
1185650.940_27	1185650.940_27_region_1	238643	308082	FRAT1-like tyrosine integrase [pham 3273];major capsid protein	2	1185650.94		TypeC
1335415.3_2	1335415.3_2_region_3	2601750	2665830	FRAT1-like tyrosine integrase [pham 3273];major capsid protein	2	1335415.3		TypeC
36809.384_1	36809.384_1_region_5	1276694	1342561	tyrosine integrase;major capsid protein	2	36809.384		TypeC
1962118.75_8	1962118.75_8_region_2	865250	929442	FRAT1-like tyrosine integrase [pham 3273];major capsid protein	2	1962118.75		TypeC
1185650.286_3	1185650.286_3_region_1	239164	311567	FRAT1-like tyrosine integrase [pham 3273];major capsid protein	2	1185650.286		TypeC
1185650.885_25	1185650.885_25_region_2	204878	271031	serine integrase;major capsid protein	2	1185650.885	PEST1 polymorphic toxin [pham 308]	TypeC
1286181.8_1	1286181.8_1_region_7	2989826	3077112	tyrosine integrase;immunity repressor;major capsid protein	3	1286181.8
1682113.3_2	1682113.3_2_region_11	2754344	2854638	transposase;tyrosine integrase;major capsid pentamer protein	3	1682113.3
1682113.3_2	1682113.3_2_region_12	2931318	3006944	tyrosine integrase [pham 4015];portal protein;terminase;major capsid protein	4	1682113.3		TypeC
1001710.3_1	1001710.3_1_region_1	662280	726784	FRAT1-like tyrosine integrase [pham 3273];major capsid protein	2	1001710.3
1767.25_1	1767.25_1_region_4	1582995	1653909	FRAT1-like tyrosine integrase [pham 3273];major capsid protein	2	1767.25		TypeB
1767.25_1	1767.25_1_region_6	2143681	2222997	tyrosine integrase;IS3 transposase;major capsid protein	3	1767.25		TypeC
36809.653_2	36809.653_2_region_4	3698300	3767063	phiC31-like serine integrase [pham 4248];major capsid protein	2	36809.653	PEST2 polymorphic toxin [pham 5912]	TypeC
1041522.28_1	1041522.28_1_region_1	539937	604574	tyrosine integrase;major capsid protein	2	1041522.28		TypeC
1185650.931_25	1185650.931_25_region_1	153915	219534	serine integrase;major capsid protein	2	1185650.931	PEST1 polymorphic toxin [pham 308]	TypeC
1185650.931_25	1185650.931_25_region_3	647062	717991	FRAT1-like tyrosine integrase [pham 3273];major capsid protein	2	1185650.931		TypeC
1185650.938_15	1185650.938_15_region_1	52330	115381	serine integrase;major capsid protein	2	1185650.938	PEST1 polymorphic toxin [pham 308]	TypeC
1185650.312_12	1185650.312_12_region_1	206402	273763	tyrosine integrase;major capsid protein	2	1185650.312		TypeC
36809.550_2	36809.550_2_region2	185249	274128	tyrosine integrase;major capsid protein;tyrosine integrase [pham 4015]	3	36809.55	PEST1 polymorphic toxin [pham 5946]	TypeC
36809.543_8	36809.543_8_region_2	291568	360599	phiC31-like serine integrase [pham 4248];major capsid protein	2	36809.543	PEST2 polymorphic toxin [pham 5912]	TypeC
1545728.4_1	1545728.4_1_region_8	4313584	4397194	transposase;tyrosine integrase;major capsid protein	3	1545728.4		TypeC
36809.651_2	36809.651_2_region_2	3184850	3256002	tyrosine integrase;major capsid protein	3	36809.651
39691.13_1	39691.13_1_region_5	1716683	1788772	tyrosine integrase [pham 4015];portal protein;terminase;major capsid protein	4	39691.13
39691.13_1	39691.13_1_region_6	1821882	1893508	transposase;tyrosine integrase;major capsid pentamer protein;serine integrase	5	39691.13		TypeD
39691.13_1	39691.13_1_region_10	2805878	2879415	FRAT1-like tyrosine integrase [pham 3273];portal protein;terminase;major capsid protein	4	39691.13
439334.346_2	439334.346_2_region_14	3844958	3921603	transposase;major capsid pentamer protein;tyrosine integrase	3	439334.346		TypeC
319705.131_6	319705.131_6_region_1	237550	303478	tyrosine integrase;major capsid protein	2	319705.131		TypeC
1761812.4_21	1761812.4_21_region_1	40640	110755	major capsid protein;portal protein;terminase, large subunit;tyrosine integrase [pham 4015]	4	1761812.4
36809.456_1	36809.456_1_region_2	2374755	2436915	tyrosine integrase;major capsid protein	2	36809.456	PEST1 polymorphic toxin [pham 5946]	TypeB
560555.10_1	560555.10_1_region_3	576438	639763	tyrosine integrase;major capsid protein	2	560555.1
560555.10_1	560555.10_1_region_7	2113458	2186927	tyrosine integrase;major capsid protein	2	560555.1
560555.10_1	560555.10_1_region_8	2835629	2912037	FRAT1-like tyrosine integrase [pham 3273];major capsid protein	2	560555.1		TypeB
2675523.3_1	2675523.3_1_region_3	3910942	3983612	tyrosine integrase;major capsid protein;tyrosine integrase [pham 4015]	3	2675523.3		TypeC
36809.435_3	36809.435_3_region_3	3011227	3085543	tyrosine integrase;major capsid pentamer protein	2	36809.435		TypeC
1768.36_1	1768.36_1_region_5	2483468	2558773	tyrosine integrase;terminase, small subunit;major capsid protein	3	1768.36		TypeB
1962118.336_2	1962118.336_2_region_1	86542	155305	phiC31-like serine integrase [pham 4248];major capsid protein	2	1962118.336	PEST2 polymorphic toxin [pham 5912]	TypeC
1781.90_1	1781.90_1_region_6	3788243	3863695	tyrosine integrase;major capsid protein	2	1781.9
36811.10_2	36811.10_2_region_13	4390021	4463522	tyrosine integrase;major capsid protein	2	36811.1		TypeC
319705.31_1	319705.31_1_region_1	642048	705368	tyrosine integrase;major capsid pentamer protein	2	319705.31		TypeC
1185650.493_24	1185650.493_24_region_1	34290	98417	tyrosine integrase;portal protein;terminase;major capsid protein	4	1185650.493
1185650.938_14	1185650.938_14_region_2	361148	426346	major capsid pentamer protein;tyrosine integrase	2	1185650.938	PEST1 polymorphic toxin [pham 913]	TypeC
36809.522_8	36809.522_8_region_4	1076942	1142350	tyrosine integrase;major capsid protein	2	36809.522	PEST1 polymorphic toxin [pham 5946]
1001711.3_3	1001711.3_3_region_1	453902	517982	FRAT1-like tyrosine integrase [pham 3273];major capsid protein	2	1001711.3
1962118.3_4	1962118.3_4_region_3	965947	1029218	tyrosine integrase;major capsid protein	2	1962118.3
1185650.657_19	1185650.657_19_region_2	164692	217264	tyrosine integrase;major capsid protein	2	1185650.657	PEST1 polymorphic toxin [pham 913]
1185650.917_24	1185650.917_24_region_1	272255	342013	FRAT1-like tyrosine integrase [pham 3273];major capsid protein	2	1185650.917	PEST1 polymorphic toxin [pham 5119]	TypeC
1768.32_1	1768.32_1_region_3	3492312	3556280	tyrosine integrase;serine integrase;major capsid protein	3	1768.32
1185650.72_1	1185650.72_1_region_1	237545	305588	tyrosine integrase;major capsid protein	2	1185650.72		TypeB
1185650.642_8	1185650.642_8_region_3	2075864	2143304	FRAT1-like tyrosine integrase [pham 3273];major capsid protein	2	1185650.642		TypeC
1185650.124_7	1185650.124_7_region_1	122689	185805	tyrosine integrase;major capsid protein	2	1185650.124		TypeC
1962118.209_1	1962118.209_1_region_3	1493842	1559810	major capsid protein;tyrosine integrase [pham 4015]	2	1962118.209		TypeB
1185650.876_21	1185650.876_21_region_1	241153	311617	FRAT1-like tyrosine integrase [pham 3273];major capsid protein	2	1185650.876
1962118.327_12	1962118.327_12_region_1	33323	76425	FRAT1-like tyrosine integrase [pham 3273];major capsid protein	2	1962118.327
1962118.64_6	1962118.64_6_region_1	358297	421943	FRAT1-like tyrosine integrase [pham 3273];major capsid protein	2	1962118.64		TypeC
1764.11_1	1764.11_1_region_5	3436011	3500097	tyrosine integrase;major capsid protein	3	1764.11		TypeC
1185650.491_24	1185650.491_24_region_3	681136	748121	tyrosine integrase;major capsid protein	2	1185650.491		TypeC
1964395.3_2	1964395.3_2_region_2	2466113	2540426	tyrosine integrase [pham 4015];major capsid protein	2	1964395.3		TypeC
1185650.857_11	1185650.857_11_region_1	135402	194117	serine integrase;major capsid protein	2	1185650.857	PEST1 polymorphic toxin [pham 308]	TypeC
1335414.3_1	1335414.3_1_region_2	1370430	1435350	FRAT1-like tyrosine integrase [pham 3273];major capsid protein	2	1335414.3		TypeC
36809.508_3	36809.508_3_region_1	1362087	1431133	phiC31-like serine integrase [pham 4248];major capsid protein	2	36809.508	PEST2 polymorphic toxin [pham 5912]	TypeC
36809.508_3	36809.508_3_region_2	1765041	1831593	tyrosine integrase;major capsid protein	2	36809.508
220927.8_1	220927.8_1_region_5	2094762	2162205	tyrosine integrase;major capsid protein	2	220927.8		TypeD
1962118.296_21	1962118.296_21_region_1	30433	81403	tyrosine integrase;major capsid protein	4	1962118.296
1185650.921_18	1185650.921_18_region_1	40692	108578	tyrosine integrase;major capsid protein	2	1185650.921	PEST2 polymorphic toxin [pham 5912]	TypeC
2099321.3_1	2099321.3_1_region_7	2882702	2946162	tyrosine integrase;major capsid protein	2	2099321.3		TypeC
1962118.59_6	1962118.59_6_region_1	154639	219008	tyrosine integrase;major capsid protein	2	1962118.59	PEST1 polymorphic toxin [pham 5946]
29314.9_1	29314.9_1_region_1	543797	614604	major capsid protein;tyrosine integrase [pham 4015]	2	29314.9	PEST1 polymorphic toxin [pham 5946]	TypeC
29314.9_1	29314.9_1_region_4	1383821	1455178	tyrosine integrase;major capsid protein	2	29314.9	PEST1 polymorphic toxin [pham 5946]
29314.9_1	29314.9_1_region_5	2421177	2493088	A118-like serine integrase [pham 117];major capsid protein	2	29314.9		TypeC
1185650.920_6	1185650.920_6_region_1	137309	197433	serine integrase;major capsid protein	2	1185650.92	PEST1 polymorphic toxin [pham 308]	TypeC
1185650.108_23	1185650.108_23_region_1	38718	102609	major capsid pentamer protein;tyrosine integrase	2	1185650.108		TypeC
1962118.348_11	1962118.348_11_region_1	498748	563376	tyrosine integrase;major capsid protein	2	1962118.348	PEST1 polymorphic toxin [pham 5946]
1778.50_2	1778.50_2_region5	2657434	2767403	tyrosine integrase;IS3 transposase;major capsid protein	5	1778.5		TypeC
1778.50_2	1778.50_2_region_7	4350658	4419525	tyrosine integrase;major capsid protein	2	1778.5		TypeB
1962118.40_5	1962118.40_5_region_1	585068	649260	FRAT1-like tyrosine integrase [pham 3273];major capsid protein	2	1962118.4		TypeC
1185650.915_22	1185650.915_22_region_1	239436	308598	tyrosine integrase;major capsid protein	2	1185650.915		TypeC
1185650.915_22	1185650.915_22_region_3	799729	859822	serine integrase;major capsid protein	2	1185650.915	PEST1 polymorphic toxin [pham 308]	TypeC
39688.9_1	39688.9_1_region_1	47286	112920	major capsid pentamer protein;serine integrase	2	39688.9		TypeC
1001709.3_7	1001709.3_7_region_1	453356	518001	FRAT1-like tyrosine integrase [pham 3273];major capsid protein	2	1001709.3
1962118.64_5	1962118.64_5_region_1	32521	96947	tyrosine integrase;major capsid protein	2	1962118.64	PEST1 polymorphic toxin [pham 5946]
1774.106_2	1774.106_2_region_1	795460	861176	phiC31-like serine integrase [pham 4248];major capsid protein	2	1774.106	PEST1 polymorphic toxin [pham 5363]	TypeC
1774.106_2	1774.106_2_region_5	3205015	3261762	major capsid pentamer protein;serine integrase	2	1774.106	PEST1 polymorphic toxin [pham 2329];PEST1 polymorphic toxin [pham 5363]	TypeC
36809.657_3	36809.657_3_region_8	3875231	3938414	tyrosine integrase;major capsid protein	2	36809.657
29313.6_5	29313.6_5_region_8	3413017	3508059	tyrosine integrase;transposase. TnsB-like;major capsid protein	3	29313.6
36809.442_13	36809.442_13_region_1	311257	377052	tyrosine integrase;major capsid protein	2	36809.442		TypeC
1185650.266_3	1185650.266_3_region_1	62962	130323	tyrosine integrase;major capsid protein	2	1185650.266		TypeC
1768.30_1	1768.30_1_region_6	3533966	3597625	serine integrase;major capsid protein	2	1768.3
36809.431_1	36809.431_1_region_6	2770373	2840105	FRAT1-like tyrosine integrase [pham 3273];major capsid protein	2	36809.431		TypeC
1185650.382_7	1185650.382_7_region_1	37249	93881	major capsid protein;tyrosine integrase [pham 4015]	2	1185650.382	PEST1 polymorphic toxin [pham 913]
1962118.59_5	1962118.59_5_region_1	1390813	1454504	FRAT1-like tyrosine integrase [pham 3273];major capsid protein	2	1962118.59		TypeC
