# Supplementary material for: The heterogenous and diverse population of prophages in Mycobacterium genomes
Source: mSystems. 2023 Oct 4;8(5):e00446-23. doi: 10.1128/msystems.00446-23 (PMC10654092; doi:10.1128/msystems.00446-23)
Supplement: Data Set S5 — phiRv-like elements identified in Mycobacterium genomes. [file msystems.00446-23-s0005.csv]

Contig	Prophage	Start	End	Products	Num_Products	Strain
1267356.3_4	1267356.3_4_region_1	116869	179080	tyrosine integrase;major capsid protein	3	1267356.3
1267357.3_13	1267357.3_13_region_1	764618	827062	tyrosine integrase;terminase, small subunit;major capsid protein	4	1267357.3
1267362.3_5	1267362.3_5_region_1	118103	178584	tyrosine integrase;terminase, small subunit;major capsid protein	4	1267362.3
1267363.3_17	1267363.3_17_region_1	307001	368606	tyrosine integrase;major capsid protein	3	1267363.3
1295720.3_6	1295720.3_6_region_1	575190	637634	tyrosine integrase;terminase, small subunit;major capsid protein	4	1295720.3
1295721.3_6	1295721.3_6_region_1	115130	177392	tyrosine integrase;major capsid protein	3	1295721.3
1295723.3_4	1295723.3_4_region_1	646345	709325	tyrosine integrase;terminase, small subunit;major capsid protein	4	1295723.3
1295724.3_3	1295724.3_3_region_1	114476	175008	tyrosine integrase;terminase, small subunit;major capsid protein	4	1295724.3
1295725.3_2	1295725.3_2_region_1	2873783	2936227	tyrosine integrase;terminase, small subunit;major capsid protein	4	1295725.3
1295727.3_18	1295727.3_18_region_1	112898	175160	tyrosine integrase;major capsid protein	3	1295727.3
1295739.3_4	1295739.3_4_region_1	117078	177610	tyrosine integrase;terminase, small subunit;major capsid protein	4	1295739.3
1295740.3_2	1295740.3_2_region_1	1411302	1473746	tyrosine integrase;terminase, small subunit;major capsid protein	4	1295740.3
1295742.3_2	1295742.3_2_region_1	1668326	1730770	tyrosine integrase;terminase, small subunit;major capsid protein	4	1295742.3
1295744.3_3	1295744.3_3_region_1	648660	711104	tyrosine integrase;terminase, small subunit;major capsid protein	4	1295744.3
1295745.3_3	1295745.3_3_region_1	1667216	1729660	tyrosine integrase;terminase, small subunit;major capsid protein	4	1295745.3
1295746.3_2	1295746.3_2_region_1	315056	376799	tyrosine integrase;terminase, small subunit;major capsid protein	4	1295746.3
1295747.3_4	1295747.3_4_region_1	1311254	1373698	tyrosine integrase;terminase, small subunit;major capsid protein	4	1295747.3
1295751.3_5	1295751.3_5_region_1	305867	368201	tyrosine integrase;terminase, small subunit;major capsid protein	4	1295751.3
1295756.3_4	1295756.3_4_region_1	117240	180343	tyrosine integrase;major capsid protein	3	1295756.3
1295757.3_2	1295757.3_2_region_1	314518	377498	tyrosine integrase;major capsid protein	3	1295757.3
1295759.3_1	1295759.3_1_region_1	118113	178645	tyrosine integrase;terminase, small subunit;major capsid protein	4	1295759.3
1295760.3_1	1295760.3_1_region_2	1886230	1946762	tyrosine integrase;terminase, small subunit;major capsid protein	4	1295760.3
1295763.3_2	1295763.3_2_region_1	117672	179934	tyrosine integrase;major capsid protein	3	1295763.3
1295764.3_4	1295764.3_4_region_1	309425	371869	tyrosine integrase;terminase, small subunit;major capsid protein	4	1295764.3
1295766.3_5	1295766.3_5_region_1	117878	178410	tyrosine integrase;major capsid protein	3	1295766.3
1295767.3_6	1295767.3_6_region_1	583132	645576	tyrosine integrase;terminase, small subunit;major capsid protein	4	1295767.3
1295769.3_3	1295769.3_3_region_1	117605	178137	tyrosine integrase;terminase, small subunit;major capsid protein	4	1295769.3
1295772.3_6	1295772.3_6_region_1	116103	177870	tyrosine integrase;major capsid protein	3	1295772.3
1295773.3_3	1295773.3_3_region_1	77449	137981	tyrosine integrase;major capsid protein	3	1295773.3
1295774.3_6	1295774.3_6_region_1	581969	644949	tyrosine integrase;major capsid protein	3	1295774.3
1295775.3_4	1295775.3_4_region_1	309401	371845	tyrosine integrase;major capsid protein	3	1295775.3
1295776.3_7	1295776.3_7_region_1	314446	377426	tyrosine integrase;major capsid protein	3	1295776.3
1295781.3_6	1295781.3_6_region_1	117898	178430	tyrosine integrase;terminase, small subunit;major capsid protein	4	1295781.3
1324218.3_4	1324218.3_4_region_1	118358	180467	tyrosine integrase;major capsid protein	3	1324218.3
1324221.3_3	1324221.3_3_region_1	1165745	1228189	tyrosine integrase;terminase, small subunit;major capsid protein	4	1324221.3
1324222.3_7	1324222.3_7_region_1	78720	141164	tyrosine integrase;major capsid protein	3	1324222.3
1324225.3_12	1324225.3_12_region_1	637981	700267	tyrosine integrase;terminase, small subunit;major capsid protein	4	1324225.3
1324228.3_8	1324228.3_8_region_1	117975	180084	tyrosine integrase;major capsid protein	3	1324228.3
1324230.3_25	1324230.3_25_region_1	224510	286900	tyrosine integrase;terminase, small subunit;major capsid protein	4	1324230.3
1324232.3_20	1324232.3_20_region_1	114543	176652	tyrosine integrase;terminase, small subunit;major capsid protein	4	1324232.3
1324233.3_11	1324233.3_11_region_1	309684	371202	tyrosine integrase;terminase, small subunit;major capsid protein	4	1324233.3
1324233.3_1	1324233.3_1_region_1	52707	122622	serine integrase;terminase, small subunit;major capsid protein	3	1324233.3
1324234.4_3	1324234.4_3_region_1	142752	205196	tyrosine integrase;terminase, small subunit;major capsid protein	4	1324234.4
1324240.3_5	1324240.3_5_region_1	145905	207426	tyrosine integrase;major capsid protein	3	1324240.3
1324241.3_11	1324241.3_11_region_1	42635	110259	serine integrase;terminase, small subunit;major capsid protein	3	1324241.3
1324241.3_1	1324241.3_1_region_1	676778	739068	tyrosine integrase;terminase, small subunit;major capsid protein	4	1324241.3
1324244.3_3	1324244.3_3_region_1	1304367	1366701	tyrosine integrase;terminase, small subunit;major capsid protein	4	1324244.3
1324245.3_6	1324245.3_6_region_1	115061	175593	tyrosine integrase;terminase, small subunit;major capsid protein	4	1324245.3
1324246.3_1	1324246.3_1_region_2	1883476	1944008	tyrosine integrase;major capsid protein	3	1324246.3
1324247.3_4	1324247.3_4_region_1	308009	370295	tyrosine integrase;major capsid protein	3	1324247.3
1324248.3_24	1324248.3_24_region_1	308215	370659	tyrosine integrase;major capsid protein	3	1324248.3
1324250.3_5	1324250.3_5_region_2	373071	435180	tyrosine integrase;major capsid protein	3	1324250.3
1324251.3_22	1324251.3_22_region_1	113562	174595	tyrosine integrase;major capsid protein	3	1324251.3
1324252.3_14	1324252.3_14_region_1	767333	829777	tyrosine integrase;terminase, small subunit;major capsid protein	4	1324252.3
1324253.3_14	1324253.3_14_region_1	112931	173434	tyrosine integrase;major capsid protein	3	1324253.3
1324258.3_4	1324258.3_4_region_2	1883819	1946081	tyrosine integrase;terminase, small subunit;major capsid protein	4	1324258.3
1324259.3_14	1324259.3_14_region_1	25178	63831	tyrosine integrase;major capsid protein	3	1324259.3
1324263.3_17	1324263.3_17_region_1	314029	375607	tyrosine integrase;major capsid protein	3	1324263.3
1324265.3_8	1324265.3_8_region_1	144552	206843	tyrosine integrase;major capsid protein	3	1324265.3
1324268.3_10	1324268.3_10_region_1	114816	175192	tyrosine integrase;major capsid protein	3	1324268.3
1324271.3_14	1324271.3_14_region_1	113620	175827	tyrosine integrase;major capsid protein	3	1324271.3
1324272.3_15	1324272.3_15_region_1	113556	174640	tyrosine integrase;major capsid protein	3	1324272.3
1324273.3_19	1324273.3_19_region_1	113316	173640	tyrosine integrase;terminase, small subunit;major capsid protein	4	1324273.3
1324274.3_2	1324274.3_2_region_1	639679	701966	tyrosine integrase;terminase, small subunit;major capsid protein	4	1324274.3
1324276.3_6	1324276.3_6_region_1	113371	183286	serine integrase;terminase, small subunit;major capsid protein	3	1324276.3
1324276.3_7	1324276.3_7_region_1	959477	1023122	tyrosine integrase;terminase, small subunit;major capsid protein	4	1324276.3
1324278.3_5	1324278.3_5_region_2	1873499	1934031	tyrosine integrase;major capsid protein	3	1324278.3
1324280.3_1	1324280.3_1_region_1	117914	178446	tyrosine integrase;terminase, small subunit;major capsid protein	4	1324280.3
1324281.3_9	1324281.3_9_region_1	115958	178220	tyrosine integrase;major capsid protein	3	1324281.3
1324282.3_1	1324282.3_1_region_2	629111	689643	tyrosine integrase;major capsid protein	3	1324282.3
1324283.3_5	1324283.3_5_region_1	118385	180545	tyrosine integrase;terminase, small subunit;major capsid protein	4	1324283.3
1324284.3_1	1324284.3_1_region_1	309342	371786	tyrosine integrase;terminase, small subunit;major capsid protein	4	1324284.3
1324286.3_9	1324286.3_9_region_1	116803	179116	tyrosine integrase;major capsid protein	3	1324286.3
1324294.3_18	1324294.3_18_region_1	588380	651430	tyrosine integrase;terminase, small subunit;major capsid protein	4	1324294.3
1324299.3_19	1324299.3_19_region_1	502827	565114	tyrosine integrase;terminase, small subunit;major capsid protein	4	1324299.3
1324301.3_5	1324301.3_5_region_1	116357	178585	tyrosine integrase;major capsid protein	3	1324301.3
1354101.3_1	1354101.3_1_region_1	312595	374290	tyrosine integrase;major capsid protein	3	1354101.3
1354103.3_11	1354103.3_11_region_1	224770	293145	serine integrase;terminase, small subunit;major capsid protein	3	1354103.3
1354103.3_1	1354103.3_1_region_1	316466	378910	tyrosine integrase;terminase, small subunit;major capsid protein	4	1354103.3
1354105.3_10	1354105.3_10_region_1	172125	233657	tyrosine integrase;terminase, small subunit;major capsid protein	4	1354105.3
1354107.3_19	1354107.3_19_region_1	79223	142278	tyrosine integrase;major capsid protein	3	1354107.3
1354110.3_1	1354110.3_1_region_1	108133	170395	tyrosine integrase;major capsid protein	3	1354110.3
1354111.3_15	1354111.3_15_region_1	305996	367534	tyrosine integrase;terminase, small subunit;major capsid protein	4	1354111.3
1354122.3_15	1354122.3_15_region_1	115086	175586	tyrosine integrase;terminase, small subunit;major capsid protein	4	1354122.3
1354125.3_14	1354125.3_14_region_1	116472	178868	tyrosine integrase;major capsid protein	3	1354125.3
1354130.3_17	1354130.3_17_region_1	311939	373634	tyrosine integrase;major capsid protein	3	1354130.3
1354138.3_11	1354138.3_11_region_1	117113	178816	tyrosine integrase;major capsid protein	3	1354138.3
1354139.3_15	1354139.3_15_region_1	115571	175519	tyrosine integrase;major capsid protein	3	1354139.3
1354143.3_9	1354143.3_9_region_1	149927	212214	tyrosine integrase;major capsid protein	3	1354143.3
1354145.3_3	1354145.3_3_region_1	308431	370230	tyrosine integrase;major capsid protein	3	1354145.3
1354153.3_2	1354153.3_2_region_1	544646	606324	tyrosine integrase;major capsid protein	3	1354153.3
1354154.3_14	1354154.3_14_region_1	308923	371368	tyrosine integrase;major capsid protein	3	1354154.3
1354156.3_18	1354156.3_18_region_1	113054	173585	tyrosine integrase;terminase, small subunit;major capsid protein	4	1354156.3
1354158.3_15	1354158.3_15_region_1	332968	394555	tyrosine integrase;major capsid protein	3	1354158.3
1354160.3_1	1354160.3_1_region_1	731944	792333	tyrosine integrase;terminase, small subunit;major capsid protein	4	1354160.3
1354164.3_19	1354164.3_19_region_1	113949	174004	tyrosine integrase;major capsid protein	3	1354164.3
1354164.3_20	1354164.3_20_region_1	40792	98849	serine integrase;terminase, small subunit;major capsid protein	3	1354164.3
1354182.3_1	1354182.3_1_region_1	308625	371068	tyrosine integrase;terminase, small subunit;major capsid protein	4	1354182.3
1397856.3_3	1397856.3_3_region_1	115202	175734	tyrosine integrase;terminase, small subunit;major capsid protein	4	1397856.3
1397857.3_2	1397857.3_2_region_1	2458552	2520996	tyrosine integrase;terminase, small subunit;major capsid protein	4	1397857.3
1397858.3_1	1397858.3_1_region_1	1726367	1788811	tyrosine integrase;terminase, small subunit;major capsid protein	4	1397858.3
1397859.3_1	1397859.3_1_region_1	580827	643271	tyrosine integrase;terminase, small subunit;major capsid protein	4	1397859.3
1397860.3_5	1397860.3_5_region_1	315174	377618	tyrosine integrase;major capsid protein	3	1397860.3
1397861.3_4	1397861.3_4_region_1	1307841	1370285	tyrosine integrase;terminase, small subunit;major capsid protein	4	1397861.3
1397862.3_4	1397862.3_4_region_1	648387	710674	tyrosine integrase;terminase, small subunit;major capsid protein	4	1397862.3
1397865.3_2	1397865.3_2_region_1	756436	818880	tyrosine integrase;terminase, small subunit;major capsid protein	4	1397865.3
1397866.3_1	1397866.3_1_region_1	2466238	2528682	tyrosine integrase;terminase, small subunit;major capsid protein	4	1397866.3
1397867.3_1	1397867.3_1_region_2	1882496	1943028	tyrosine integrase;terminase, small subunit;major capsid protein	4	1397867.3
1397871.3_5	1397871.3_5_region_1	308834	371814	tyrosine integrase;major capsid protein	3	1397871.3
1397872.3_5	1397872.3_5_region_1	142557	205001	tyrosine integrase;terminase, small subunit;major capsid protein	4	1397872.3
1397873.3_4	1397873.3_4_region_1	637862	700196	tyrosine integrase;terminase, small subunit;major capsid protein	4	1397873.3
1397874.3_3	1397874.3_3_region_1	758430	820874	tyrosine integrase;terminase, small subunit;major capsid protein	4	1397874.3
1397875.3_7	1397875.3_7_region_1	1311153	1373597	tyrosine integrase;terminase, small subunit;major capsid protein	4	1397875.3
1397876.3_1	1397876.3_1_region_1	648043	711023	tyrosine integrase;major capsid protein	3	1397876.3
1397877.3_19	1397877.3_19_region_1	788284	850567	tyrosine integrase;terminase, small subunit;major capsid protein	4	1397877.3
1397880.3_12	1397880.3_12_region_1	104049	173964	serine integrase;terminase, small subunit;major capsid protein	3	1397880.3
1397880.3_3	1397880.3_3_region_1	308637	370100	tyrosine integrase;terminase, small subunit;major capsid protein	4	1397880.3
1397881.3_8	1397881.3_8_region_1	540225	602665	tyrosine integrase;terminase, small subunit;major capsid protein	4	1397881.3
1397885.3_1	1397885.3_1_region_1	116631	177163	tyrosine integrase;terminase, small subunit;major capsid protein	4	1397885.3
1397905.3_3	1397905.3_3_region_1	116233	176765	tyrosine integrase;terminase, small subunit;major capsid protein	4	1397905.3
1397908.3_13	1397908.3_13_region_1	308068	370355	tyrosine integrase;major capsid protein	3	1397908.3
1397909.3_17	1397909.3_17_region_1	77650	158502	serine integrase;terminase, small subunit;major capsid protein	3	1397909.3
1397911.3_6	1397911.3_6_region_1	116605	178863	tyrosine integrase;major capsid protein	3	1397911.3
1397918.3_11	1397918.3_11_region_1	315034	377478	tyrosine integrase;major capsid protein	3	1397918.3
1397920.3_4	1397920.3_4_region_1	308683	371664	tyrosine integrase;major capsid protein	3	1397920.3
1397922.3_5	1397922.3_5_region_1	930949	993393	tyrosine integrase;major capsid protein	3	1397922.3
1397926.3_4	1397926.3_4_region_1	1309405	1371849	tyrosine integrase;terminase, small subunit;major capsid protein	4	1397926.3
1397928.3_1	1397928.3_1_region_1	79881	142215	tyrosine integrase;major capsid protein	3	1397928.3
1397930.3_7	1397930.3_7_region_1	579835	642279	tyrosine integrase;terminase, small subunit;major capsid protein	4	1397930.3
1397931.3_5	1397931.3_5_region_1	646781	709225	tyrosine integrase;terminase, small subunit;major capsid protein	4	1397931.3
1397935.3_4	1397935.3_4_region_1	1146249	1208693	tyrosine integrase;terminase, small subunit;major capsid protein	4	1397935.3
1397940.3_7	1397940.3_7_region_1	223422	286401	tyrosine integrase;terminase, small subunit;major capsid protein	4	1397940.3
1400870.3_9	1400870.3_9_region_1	78824	141112	tyrosine integrase;major capsid protein	3	1400870.3
1400872.3_14	1400872.3_14_region_1	78827	141115	tyrosine integrase;major capsid protein	3	1400872.3
1400874.3_2	1400874.3_2_region_1	140773	203753	tyrosine integrase;terminase, small subunit;major capsid protein	4	1400874.3
1400875.3_23	1400875.3_23_region_1	79943	141310	tyrosine integrase;major capsid protein	3	1400875.3
1400879.3_4	1400879.3_4_region_2	459417	521679	tyrosine integrase;major capsid protein	3	1400879.3
1400880.3_27	1400880.3_27_region_1	309917	371660	tyrosine integrase;major capsid protein	3	1400880.3
1400882.3_18	1400882.3_18_region_1	116611	179055	tyrosine integrase;major capsid protein	3	1400882.3
1400885.3_17	1400885.3_17_region_1	78186	141008	tyrosine integrase;major capsid protein	3	1400885.3
1400889.3_1	1400889.3_1_region_1	115497	176424	tyrosine integrase;major capsid protein	3	1400889.3
1400897.3_12	1400897.3_12_region_1	78770	141051	tyrosine integrase;major capsid protein	3	1400897.3
1400898.3_6	1400898.3_6_region_1	308298	370585	tyrosine integrase;major capsid protein	3	1400898.3
1400911.3_20	1400911.3_20_region_1	79144	141588	tyrosine integrase;major capsid protein	3	1400911.3
1400914.3_28	1400914.3_28_region_1	117053	178674	tyrosine integrase;major capsid protein	3	1400914.3
1400918.3_14	1400918.3_14_region_1	310592	373032	tyrosine integrase;major capsid protein	3	1400918.3
1400924.3_24	1400924.3_24_region_1	111333	172261	tyrosine integrase;major capsid protein	3	1400924.3
1400926.3_14	1400926.3_14_region_1	79400	141132	tyrosine integrase;major capsid protein	3	1400926.3
1400928.3_13	1400928.3_13_region_1	142864	205151	tyrosine integrase;major capsid protein	3	1400928.3
1400932.3_8	1400932.3_8_region_1	308309	370592	tyrosine integrase;major capsid protein	3	1400932.3
1400939.3_19	1400939.3_19_region_1	78196	141176	tyrosine integrase;major capsid protein	3	1400939.3
1402586.3_19	1402586.3_19_region_1	783209	845653	tyrosine integrase;terminase, small subunit;major capsid protein	4	1402586.3
1402589.3_13	1402589.3_13_region_1	645747	708191	tyrosine integrase;terminase, small subunit;major capsid protein	4	1402589.3
1402589.3_18	1402589.3_18_region_1	459167	526320	serine integrase;terminase, small subunit;major capsid protein	3	1402589.3
1402590.3_4	1402590.3_4_region_1	113371	183287	serine integrase;terminase, small subunit;major capsid protein	3	1402590.3
1402590.3_7	1402590.3_7_region_1	641651	705296	tyrosine integrase;terminase, small subunit;major capsid protein	4	1402590.3
1402602.3_19	1402602.3_19_region_1	117999	179569	tyrosine integrase;major capsid protein	3	1402602.3
1402602.3_21	1402602.3_21_region_1	114172	184088	serine integrase;terminase, small subunit;major capsid protein	3	1402602.3
1408904.4_16	1408904.4_16_region_1	410056	471532	tyrosine integrase;terminase, small subunit;major capsid protein	4	1408904.4
1408907.4_15	1408907.4_15_region_1	443589	504619	tyrosine integrase;terminase, small subunit;major capsid protein	4	1408907.4
1408921.4_19	1408921.4_19_region_1	115232	176817	tyrosine integrase;major capsid protein	3	1408921.4
1408921.4_26	1408921.4_26_region_1	113157	183073	serine integrase;terminase, small subunit;major capsid protein	3	1408921.4
1408923.4_16	1408923.4_16_region_1	783784	852173	serine integrase;terminase, small subunit;major capsid protein	3	1408923.4
1408923.4_2	1408923.4_2_region_1	307527	369670	tyrosine integrase;major capsid protein	3	1408923.4
1408924.4_18	1408924.4_18_region_1	118616	180903	tyrosine integrase;major capsid protein	3	1408924.4
1408924.4_3	1408924.4_3_region_1	97871	164246	serine integrase;terminase, small subunit;major capsid protein	3	1408924.4
1408926.4_21	1408926.4_21_region_1	112791	173323	tyrosine integrase;major capsid protein	3	1408926.4
1408929.4_19	1408929.4_19_region_1	78582	140759	tyrosine integrase;major capsid protein	3	1408929.4
1408930.4_21	1408930.4_21_region_1	310056	372335	tyrosine integrase;major capsid protein	3	1408930.4
1408930.4_7	1408930.4_7_region_1	557130	625519	serine integrase;terminase, small subunit;major capsid protein	3	1408930.4
1408931.4_13	1408931.4_13_region_1	116952	179239	tyrosine integrase;major capsid protein	3	1408931.4
1408935.4_19	1408935.4_19_region_1	118150	186084	serine integrase;terminase, small subunit;major capsid protein	3	1408935.4
1408935.4_7	1408935.4_7_region_1	61384	124364	tyrosine integrase;major capsid protein	3	1408935.4
1408936.4_24	1408936.4_24_region_1	308146	370425	tyrosine integrase;major capsid protein	3	1408936.4
1408936.4_7	1408936.4_7_region_1	52600	122515	serine integrase;terminase, small subunit;major capsid protein	3	1408936.4
1408940.4_21	1408940.4_21_region_1	117058	179337	tyrosine integrase;major capsid protein	3	1408940.4
1408940.4_6	1408940.4_6_region_1	409239	477642	serine integrase;major capsid protein	2	1408940.4
1408946.4_16	1408946.4_16_region_1	117850	179321	tyrosine integrase;major capsid protein	3	1408946.4
1408947.4_5	1408947.4_5_region_1	404433	472823	serine integrase;terminase, small subunit;major capsid protein	3	1408947.4
1408948.4_20	1408948.4_20_region_1	310194	372638	tyrosine integrase;major capsid protein	3	1408948.4
1408949.4_2	1408949.4_2_region_1	113915	175272	tyrosine integrase;major capsid protein	3	1408949.4
1408953.4_21	1408953.4_21_region_1	116592	179036	tyrosine integrase;major capsid protein	3	1408953.4
1408956.4_2	1408956.4_2_region_1	309106	371550	tyrosine integrase;major capsid protein	3	1408956.4
1408967.4_23	1408967.4_23_region_1	308239	370527	tyrosine integrase;major capsid protein	3	1408967.4
1408968.4_12	1408968.4_12_region_1	111976	181892	serine integrase;terminase, small subunit;major capsid protein	3	1408968.4
1408968.4_8	1408968.4_8_region_1	115547	177132	tyrosine integrase;major capsid protein	3	1408968.4
1408969.4_11	1408969.4_11_region_2	366418	428680	tyrosine integrase;terminase, small subunit;major capsid protein	4	1408969.4
1408969.4_5	1408969.4_5_region_1	36740	83251	serine integrase;terminase, small subunit;major capsid protein	3	1408969.4
1408975.4_12	1408975.4_12_region_1	488503	550688	tyrosine integrase;terminase, small subunit;major capsid protein	4	1408975.4
1417005.3_1	1417005.3_1_region_1	2873828	2936272	tyrosine integrase;terminase, small subunit;major capsid protein	4	1417005.3
1417017.3_10	1417017.3_10_region_1	79577	141307	tyrosine integrase;major capsid protein	3	1417017.3
1421917.3_15	1421917.3_15_region_1	309286	371573	tyrosine integrase;major capsid protein	3	1421917.3
1421918.3_12	1421918.3_12_region_1	116523	178810	tyrosine integrase;major capsid protein	3	1421918.3
1421921.3_24	1421921.3_24_region_1	78687	140833	tyrosine integrase;major capsid protein	3	1421921.3
1421923.3_3	1421923.3_3_region_1	116988	179275	tyrosine integrase;major capsid protein	3	1421923.3
1421924.3_16	1421924.3_16_region_1	25657	64204	tyrosine integrase;major capsid protein	3	1421924.3
1421925.3_8	1421925.3_8_region_1	142152	202607	tyrosine integrase;terminase, small subunit;major capsid protein	4	1421925.3
1421928.3_11	1421928.3_11_region_1	78687	140974	tyrosine integrase;major capsid protein	3	1421928.3
1421929.3_19	1421929.3_19_region_1	78687	140974	tyrosine integrase;major capsid protein	3	1421929.3
1421930.3_4	1421930.3_4_region_1	141394	203681	tyrosine integrase;major capsid protein	3	1421930.3
1421931.3_3	1421931.3_3_region_1	25251	63798	tyrosine integrase;major capsid protein	3	1421931.3
1421932.3_2	1421932.3_2_region_1	25667	63786	tyrosine integrase;major capsid protein	3	1421932.3
1421933.3_24	1421933.3_24_region_1	117027	179314	tyrosine integrase;major capsid protein	3	1421933.3
1421934.3_7	1421934.3_7_region_1	78687	140974	tyrosine integrase;major capsid protein	3	1421934.3
1421935.3_1	1421935.3_1_region_1	78768	141055	tyrosine integrase;major capsid protein	3	1421935.3
1421936.3_4	1421936.3_4_region_1	78687	140974	tyrosine integrase;major capsid protein	3	1421936.3
1421937.3_24	1421937.3_24_region_1	78687	140974	tyrosine integrase;major capsid protein	3	1421937.3
1421940.3_14	1421940.3_14_region_1	78687	140974	tyrosine integrase;major capsid protein	3	1421940.3
1421941.3_11	1421941.3_11_region_1	117282	179569	tyrosine integrase;major capsid protein	3	1421941.3
1421941.3_21	1421941.3_21_region_1	81495	159502	serine integrase;terminase, small subunit;major capsid protein	3	1421941.3
1421942.3_1	1421942.3_1_region_1	2468180	2530624	tyrosine integrase;terminase, small subunit;major capsid protein	4	1421942.3
1421947.3_25	1421947.3_25_region_1	117255	178829	tyrosine integrase;major capsid protein	3	1421947.3
1421949.3_3	1421949.3_3_region_1	261041	322521	tyrosine integrase;major capsid protein	3	1421949.3
1421950.3_9	1421950.3_9_region_1	79343	141630	tyrosine integrase;major capsid protein	3	1421950.3
1421951.3_21	1421951.3_21_region_1	78582	140869	tyrosine integrase;major capsid protein	3	1421951.3
1421952.3_15	1421952.3_15_region_1	79144	141431	tyrosine integrase;major capsid protein	3	1421952.3
1421956.3_14	1421956.3_14_region_1	311210	371447	tyrosine integrase;major capsid protein	3	1421956.3
1421957.3_27	1421957.3_27_region_1	78687	140814	tyrosine integrase;major capsid protein	3	1421957.3
1421958.3_5	1421958.3_5_region_1	141386	203673	tyrosine integrase;terminase, small subunit;major capsid protein	4	1421958.3
1421966.3_8	1421966.3_8_region_1	116576	178863	tyrosine integrase;major capsid protein	3	1421966.3
1421967.3_10	1421967.3_10_region_1	25308	63855	tyrosine integrase;major capsid protein	3	1421967.3
1421968.3_11	1421968.3_11_region_1	141384	203671	tyrosine integrase;terminase, small subunit;major capsid protein	4	1421968.3
1421971.3_19	1421971.3_19_region_1	116783	179070	tyrosine integrase;major capsid protein	3	1421971.3
1421973.3_19	1421973.3_19_region_1	79499	142476	tyrosine integrase;major capsid protein	3	1421973.3
1421976.3_25	1421976.3_25_region_1	310066	371542	tyrosine integrase;major capsid protein	3	1421976.3
1421977.3_4	1421977.3_4_region_1	592903	655190	tyrosine integrase;terminase, small subunit;major capsid protein	4	1421977.3
1421978.3_10	1421978.3_10_region_1	117948	180181	tyrosine integrase;major capsid protein	3	1421978.3
1421978.3_23	1421978.3_23_region_1	80560	159502	serine integrase;terminase, small subunit;major capsid protein	3	1421978.3
1421979.3_8	1421979.3_8_region_1	114691	175223	tyrosine integrase;major capsid protein	3	1421979.3
1421980.3_1	1421980.3_1_region_2	3690554	3751086	tyrosine integrase;terminase, small subunit;major capsid protein	4	1421980.3
1421983.3_20	1421983.3_20_region_1	104750	174666	serine integrase;terminase, small subunit;major capsid protein	3	1421983.3
1421984.3_30	1421984.3_30_region_1	104838	174754	serine integrase;terminase, small subunit;major capsid protein	3	1421984.3
1421988.3_1	1421988.3_1_region_1	314411	376855	tyrosine integrase;major capsid protein	3	1421988.3
1421989.3_10	1421989.3_10_region_1	311994	374116	tyrosine integrase;terminase, small subunit;major capsid protein	4	1421989.3
1421990.3_16	1421990.3_16_region_1	117411	179040	tyrosine integrase;major capsid protein	3	1421990.3
1421992.3_1	1421992.3_1_region_1	414896	475768	tyrosine integrase;terminase, small subunit;major capsid protein	4	1421992.3
1421992.3_21	1421992.3_21_region_1	650698	719087	serine integrase;terminase, small subunit;major capsid protein	3	1421992.3
1421993.3_19	1421993.3_19_region_1	81495	159502	serine integrase;terminase, small subunit;major capsid protein	3	1421993.3
1421993.3_2	1421993.3_2_region_1	410798	472384	tyrosine integrase;terminase, small subunit;major capsid protein	4	1421993.3
1421996.3_11	1421996.3_11_region_1	81495	159868	serine integrase;terminase, small subunit;major capsid protein	3	1421996.3
1421999.3_7	1421999.3_7_region_1	592933	655220	tyrosine integrase;terminase, small subunit;major capsid protein	4	1421999.3
1422000.3_12	1422000.3_12_region_1	79881	142113	tyrosine integrase;major capsid protein	3	1422000.3
1422001.3_19	1422001.3_19_region_1	307028	369311	tyrosine integrase;major capsid protein	3	1422001.3
1422006.3_19	1422006.3_19_region_1	309468	371754	tyrosine integrase;terminase, small subunit;major capsid protein	4	1422006.3
1422006.3_28	1422006.3_28_region_1	114661	184576	serine integrase;terminase, small subunit;major capsid protein	3	1422006.3
1422010.3_21	1422010.3_21_region_1	117242	179529	tyrosine integrase;major capsid protein	3	1422010.3
1422018.3_1	1422018.3_1_region_1	81495	159502	serine integrase;terminase, small subunit;major capsid protein	3	1422018.3
1422018.3_4	1422018.3_4_region_1	25655	63774	tyrosine integrase;major capsid protein	3	1422018.3
1422020.3_2	1422020.3_2_region_1	410271	471817	tyrosine integrase;terminase, small subunit;major capsid protein	4	1422020.3
1422024.3_1	1422024.3_1_region_2	571561	632093	tyrosine integrase;major capsid protein	3	1422024.3
1422025.3_4	1422025.3_4_region_1	118072	180334	tyrosine integrase;terminase, small subunit;major capsid protein	4	1422025.3
1422033.3_6	1422033.3_6_region_1	78864	141151	tyrosine integrase;major capsid protein	3	1422033.3
1422034.3_23	1422034.3_23_region_1	306825	369648	tyrosine integrase;major capsid protein	3	1422034.3
1422035.3_17	1422035.3_17_region_1	27244	64255	tyrosine integrase;major capsid protein	2	1422035.3
1422043.3_4	1422043.3_4_region_1	654136	716580	tyrosine integrase;major capsid protein	3	1422043.3
1422044.3_4	1422044.3_4_region_1	509708	572152	tyrosine integrase;terminase, small subunit;major capsid protein	4	1422044.3
1422049.3_23	1422049.3_23_region_1	117272	180249	tyrosine integrase;major capsid protein	3	1422049.3
1422052.3_13	1422052.3_13_region_1	307528	369775	tyrosine integrase;major capsid protein	3	1422052.3
1422057.3_3	1422057.3_3_region_1	223765	286052	tyrosine integrase;terminase, small subunit;major capsid protein	4	1422057.3
1422068.3_16	1422068.3_16_region_1	117028	178601	tyrosine integrase;major capsid protein	3	1422068.3
1422069.3_8	1422069.3_8_region_1	308182	370469	tyrosine integrase;major capsid protein	3	1422069.3
1422070.3_10	1422070.3_10_region_1	223976	286263	tyrosine integrase;major capsid protein	3	1422070.3
1422074.3_18	1422074.3_18_region_1	117332	179619	tyrosine integrase;major capsid protein	3	1422074.3
1422074.3_1	1422074.3_1_region_1	39471	103037	serine integrase;terminase, small subunit;major capsid protein	3	1422074.3
1422075.3_18	1422075.3_18_region_1	306556	368421	tyrosine integrase;major capsid protein	3	1422075.3
1422077.3_16	1422077.3_16_region_1	79499	141817	tyrosine integrase;major capsid protein	3	1422077.3
1422080.3_13	1422080.3_13_region_1	24113	63957	tyrosine integrase;major capsid protein	3	1422080.3
1422084.3_20	1422084.3_20_region_1	143397	205684	tyrosine integrase;major capsid protein	3	1422084.3
1422084.3_24	1422084.3_24_region_1	81495	159868	serine integrase;terminase, small subunit;major capsid protein	3	1422084.3
1422086.3_1	1422086.3_1_region_1	117147	179465	tyrosine integrase;major capsid protein	3	1422086.3
1422087.3_20	1422087.3_20_region_1	104838	174754	serine integrase;terminase, small subunit;major capsid protein	3	1422087.3
1422087.3_6	1422087.3_6_region_1	308920	370493	tyrosine integrase;major capsid protein	3	1422087.3
1422088.3_12	1422088.3_12_region_1	117973	179546	tyrosine integrase;major capsid protein	3	1422088.3
1422088.3_21	1422088.3_21_region_1	114693	184609	serine integrase;terminase, small subunit;major capsid protein	3	1422088.3
1422090.3_11	1422090.3_11_region_1	117148	179435	tyrosine integrase;major capsid protein	3	1422090.3
1422091.3_14	1422091.3_14_region_1	78687	140945	tyrosine integrase;major capsid protein	3	1422091.3
1422093.3_16	1422093.3_16_region_1	25479	64079	tyrosine integrase;major capsid protein	3	1422093.3
1422094.3_22	1422094.3_22_region_1	140216	202503	tyrosine integrase;terminase, small subunit;major capsid protein	4	1422094.3
1422096.3_6	1422096.3_6_region_1	758663	821643	tyrosine integrase;major capsid protein	3	1422096.3
1422098.3_27	1422098.3_27_region_1	104750	174666	serine integrase;terminase, small subunit;major capsid protein	3	1422098.3
1422098.3_2	1422098.3_2_region_1	24122	64005	tyrosine integrase;major capsid protein	3	1422098.3
1422107.3_3	1422107.3_3_region_1	81627	143914	tyrosine integrase;major capsid protein	3	1422107.3
1422113.3_19	1422113.3_19_region_1	137864	206296	serine integrase;terminase, small subunit;major capsid protein	3	1422113.3
1422113.3_7	1422113.3_7_region_1	117528	179816	tyrosine integrase;major capsid protein	3	1422113.3
1423431.3_10	1423431.3_10_region_1	775467	847530	serine integrase;terminase, small subunit;major capsid protein	3	1423431.3
1423435.3_20	1423435.3_20_region_1	25982	64101	tyrosine integrase;major capsid protein	3	1423435.3
1423438.3_12	1423438.3_12_region_1	115031	176499	tyrosine integrase;major capsid protein	3	1423438.3
1423438.3_14	1423438.3_14_region_1	109456	179372	serine integrase;terminase, small subunit;major capsid protein	3	1423438.3
1423441.3_20	1423441.3_20_region_1	25596	63715	tyrosine integrase;major capsid protein	3	1423441.3
1423441.3_21	1423441.3_21_region_1	104054	173969	serine integrase;terminase, small subunit;major capsid protein	3	1423441.3
1423444.3_11	1423444.3_11_region_1	598134	659597	tyrosine integrase;terminase, small subunit;major capsid protein	4	1423444.3
1423444.3_1	1423444.3_1_region_1	104049	173964	serine integrase;terminase, small subunit;major capsid protein	3	1423444.3
1423445.3_8	1423445.3_8_region_1	408395	467614	tyrosine integrase;terminase, small subunit;major capsid protein	4	1423445.3
1423446.3_14	1423446.3_14_region_1	114717	184632	serine integrase;terminase, small subunit;major capsid protein	3	1423446.3
1423446.3_3	1423446.3_3_region_1	305580	367859	tyrosine integrase;major capsid protein	3	1423446.3
1423449.3_11	1423449.3_11_region_1	311928	374751	tyrosine integrase;major capsid protein	3	1423449.3
1423453.3_9	1423453.3_9_region_1	572232	634519	tyrosine integrase;terminase, small subunit;major capsid protein	4	1423453.3
1423454.3_13	1423454.3_13_region_1	114065	180376	serine integrase;terminase, small subunit;major capsid protein	3	1423454.3
1423454.3_6	1423454.3_6_region_1	309396	371675	tyrosine integrase;major capsid protein	3	1423454.3
1423456.3_23	1423456.3_23_region_1	113151	183073	serine integrase;terminase, small subunit;major capsid protein	3	1423456.3
1423456.3_24	1423456.3_24_region_1	308835	370411	tyrosine integrase;major capsid protein	3	1423456.3
1423458.3_6	1423458.3_6_region_1	305576	367059	tyrosine integrase;terminase, small subunit;major capsid protein	4	1423458.3
1423459.3_19	1423459.3_19_region_1	308124	370411	tyrosine integrase;major capsid protein	3	1423459.3
1423464.3_22	1423464.3_22_region_1	78864	141152	tyrosine integrase;major capsid protein	3	1423464.3
1423471.3_13	1423471.3_13_region_1	25529	63272	tyrosine integrase;major capsid protein	3	1423471.3
1423478.3_1	1423478.3_1_region_1	52857	122772	serine integrase;terminase, small subunit;major capsid protein	3	1423478.3
1423478.3_6	1423478.3_6_region_1	25108	63553	tyrosine integrase;major capsid protein	3	1423478.3
1423479.3_19	1423479.3_19_region_2	473273	533863	tyrosine integrase;major capsid protein	3	1423479.3
1423479.3_3	1423479.3_3_region_1	353670	419717	serine integrase;terminase, small subunit;major capsid protein	3	1423479.3
1423480.3_18	1423480.3_18_region_1	307773	369256	tyrosine integrase;major capsid protein	3	1423480.3
1423481.3_14	1423481.3_14_region_1	223934	286220	tyrosine integrase;terminase, small subunit;major capsid protein	4	1423481.3
1423483.3_13	1423483.3_13_region_1	307848	369384	tyrosine integrase;major capsid protein	3	1423483.3
1423495.3_10	1423495.3_10_region_1	113428	183344	serine integrase;terminase, small subunit;major capsid protein	3	1423495.3
1423495.3_17	1423495.3_17_region_1	309418	371705	tyrosine integrase;major capsid protein	3	1423495.3
1423496.3_27	1423496.3_27_region_1	111712	173830	tyrosine integrase;major capsid protein	3	1423496.3
1423497.3_20	1423497.3_20_region_1	52337	122252	serine integrase;terminase, small subunit;major capsid protein	3	1423497.3
1423497.3_5	1423497.3_5_region_1	306049	371305	tyrosine integrase;major capsid protein	3	1423497.3
1423500.3_12	1423500.3_12_region_1	117291	179578	tyrosine integrase;major capsid protein	3	1423500.3
1423501.3_14	1423501.3_14_region_1	117081	179371	tyrosine integrase;major capsid protein	3	1423501.3
1423504.3_16	1423504.3_16_region_1	354227	416514	tyrosine integrase;terminase, small subunit;major capsid protein	4	1423504.3
1423507.3_13	1423507.3_13_region_1	306609	368896	tyrosine integrase;major capsid protein	3	1423507.3
1423507.3_9	1423507.3_9_region_1	575036	643919	serine integrase;terminase, small subunit;major capsid protein	3	1423507.3
1423512.3_6	1423512.3_6_region_1	327897	398440	serine integrase;terminase, small subunit;major capsid protein	3	1423512.3
1423513.3_15	1423513.3_15_region_1	307881	370160	tyrosine integrase;major capsid protein	3	1423513.3
1423513.3_16	1423513.3_16_region_1	403872	472261	serine integrase;terminase, small subunit;major capsid protein	3	1423513.3
1423518.3_19	1423518.3_19_region_1	558170	626559	serine integrase;terminase, small subunit;major capsid protein	3	1423518.3
1423518.3_3	1423518.3_3_region_1	308028	370308	tyrosine integrase;terminase, small subunit;major capsid protein	4	1423518.3
1423519.3_4	1423519.3_4_region_1	783291	845578	tyrosine integrase;terminase, small subunit;major capsid protein	4	1423519.3
1423520.3_5	1423520.3_5_region_1	308071	370358	tyrosine integrase;major capsid protein	3	1423520.3
1423524.3_14	1423524.3_14_region_1	310262	371848	tyrosine integrase;major capsid protein	3	1423524.3
1423524.3_15	1423524.3_15_region_1	404309	472699	serine integrase;terminase, small subunit;major capsid protein	3	1423524.3
1423528.3_8	1423528.3_8_region_1	79222	140705	tyrosine integrase;major capsid protein	3	1423528.3
1423529.3_12	1423529.3_12_region_1	111472	181387	serine integrase;terminase, small subunit;major capsid protein	3	1423529.3
1423529.3_4	1423529.3_4_region_1	308050	370328	tyrosine integrase;major capsid protein	3	1423529.3
1423538.3_15	1423538.3_15_region_1	306487	369311	tyrosine integrase;major capsid protein	3	1423538.3
1423539.3_19	1423539.3_19_region_1	330825	401367	serine integrase;terminase, small subunit;major capsid protein	3	1423539.3
1423539.3_9	1423539.3_9_region_1	257906	318904	tyrosine integrase;major capsid protein	3	1423539.3
1423543.3_10	1423543.3_10_region_1	410414	477353	serine integrase;terminase, small subunit;major capsid protein	3	1423543.3
1423546.3_20	1423546.3_20_region_1	116680	178864	tyrosine integrase;major capsid protein	3	1423546.3
1423550.3_10	1423550.3_10_region_1	308112	370399	tyrosine integrase;terminase, small subunit;major capsid protein	4	1423550.3
1423553.3_4	1423553.3_4_region_1	78663	140950	tyrosine integrase;major capsid protein	3	1423553.3
1423556.3_12	1423556.3_12_region_1	117276	179673	tyrosine integrase;major capsid protein	3	1423556.3
1423557.3_17	1423557.3_17_region_1	25597	63716	tyrosine integrase;major capsid protein	3	1423557.3
1423557.3_21	1423557.3_21_region_1	52338	122253	serine integrase;terminase, small subunit;major capsid protein	3	1423557.3
1423558.3_13	1423558.3_13_region_1	79154	141173	tyrosine integrase;major capsid protein	3	1423558.3
1423560.3_18	1423560.3_18_region_1	307921	370097	tyrosine integrase;terminase, small subunit;major capsid protein	4	1423560.3
1423560.3_9	1423560.3_9_region_1	652527	720916	serine integrase;terminase, small subunit;major capsid protein	3	1423560.3
1423562.3_4	1423562.3_4_region_1	116583	178870	tyrosine integrase;major capsid protein	3	1423562.3
1423563.3_7	1423563.3_7_region_1	114710	184625	serine integrase;terminase, small subunit;major capsid protein	3	1423563.3
1423563.3_8	1423563.3_8_region_1	754367	816646	tyrosine integrase;terminase, small subunit;major capsid protein	4	1423563.3
1423565.3_18	1423565.3_18_region_1	116949	179238	tyrosine integrase;major capsid protein	3	1423565.3
1423571.3_22	1423571.3_22_region_1	575117	637404	tyrosine integrase;terminase, small subunit;major capsid protein	4	1423571.3
1423574.3_3	1423574.3_3_region_1	117283	179562	tyrosine integrase;major capsid protein	3	1423574.3
1423574.3_7	1423574.3_7_region_1	114708	184623	serine integrase;terminase, small subunit;major capsid protein	3	1423574.3
1423575.3_11	1423575.3_11_region_1	25577	64124	tyrosine integrase;major capsid protein	3	1423575.3
1427181.3_2	1427181.3_2_region_1	311474	373981	tyrosine integrase;major capsid protein	3	1427181.3
1427183.3_18	1427183.3_18_region_1	109847	179763	serine integrase;terminase, small subunit;major capsid protein	3	1427183.3
1427183.3_22	1427183.3_22_region_1	308884	369779	tyrosine integrase;major capsid protein	3	1427183.3
1427185.3_7	1427185.3_7_region_1	307960	368899	tyrosine integrase;major capsid protein	3	1427185.3
1427186.3_9	1427186.3_9_region_1	116521	179067	tyrosine integrase;major capsid protein	3	1427186.3
1427207.3_30	1427207.3_30_region_1	309803	372885	tyrosine integrase;major capsid protein	3	1427207.3
1427212.3_11	1427212.3_11_region_1	117966	179660	tyrosine integrase;major capsid protein	3	1427212.3
1427212.3_5	1427212.3_5_region_1	109812	179728	serine integrase;terminase, small subunit;major capsid protein	3	1427212.3
1427217.3_4	1427217.3_4_region_1	117237	179783	tyrosine integrase;major capsid protein	3	1427217.3
1427222.3_5	1427222.3_5_region_1	142080	203811	tyrosine integrase;terminase, small subunit;major capsid protein	4	1427222.3
1427224.3_3	1427224.3_3_region_1	1599144	1660083	tyrosine integrase;terminase, small subunit;major capsid protein	4	1427224.3
1427226.3_3	1427226.3_3_region_1	793721	856267	tyrosine integrase;terminase, small subunit;major capsid protein	4	1427226.3
1427230.3_2	1427230.3_2_region_1	353419	415965	tyrosine integrase;terminase, small subunit;major capsid protein	4	1427230.3
1427233.3_3	1427233.3_3_region_1	313960	376404	tyrosine integrase;major capsid protein	3	1427233.3
1427243.3_25	1427243.3_25_region_1	25790	63158	tyrosine integrase;major capsid protein	3	1427243.3
1427243.3_26	1427243.3_26_region_1	127291	194919	serine integrase;terminase, small subunit;major capsid protein	3	1427243.3
1427244.3_4	1427244.3_4_region_1	26838	64006	tyrosine integrase;major capsid protein	2	1427244.3
1427245.3_5	1427245.3_5_region_1	24422	84740	serine integrase;terminase, small subunit;major capsid protein	3	1427245.3
1427249.3_16	1427249.3_16_region_1	254060	315434	tyrosine integrase;major capsid protein	3	1427249.3
1427259.3_7	1427259.3_7_region_1	789742	850681	tyrosine integrase;terminase, small subunit;major capsid protein	4	1427259.3
1427261.3_3	1427261.3_3_region_1	25214	64020	tyrosine integrase;major capsid protein	3	1427261.3
1427265.3_9	1427265.3_9_region_1	117255	179088	tyrosine integrase;major capsid protein	3	1427265.3
1427266.3_6	1427266.3_6_region_1	113518	174050	tyrosine integrase;terminase, small subunit;major capsid protein	4	1427266.3
1427270.3_1	1427270.3_1_region_1	314606	376451	tyrosine integrase;major capsid protein	3	1427270.3
1427271.3_10	1427271.3_10_region_1	310842	371668	tyrosine integrase;major capsid protein	3	1427271.3
1427271.3_25	1427271.3_25_region_1	408928	477318	serine integrase;terminase, small subunit;major capsid protein	3	1427271.3
1427277.3_12	1427277.3_12_region_1	45058	113448	serine integrase;terminase, small subunit;major capsid protein	3	1427277.3
1427277.3_26	1427277.3_26_region_1	117305	178857	tyrosine integrase;major capsid protein	3	1427277.3
1427289.3_2	1427289.3_2_region_1	25214	63762	tyrosine integrase;major capsid protein	3	1427289.3
1427300.3_14	1427300.3_14_region_1	310742	372217	tyrosine integrase;major capsid protein	3	1427300.3
1427301.3_22	1427301.3_22_region_1	308227	370514	tyrosine integrase;major capsid protein	3	1427301.3
1427307.3_7	1427307.3_7_region_1	314027	375716	tyrosine integrase;major capsid protein	3	1427307.3
1427316.3_16	1427316.3_16_region_1	79252	141798	tyrosine integrase;major capsid protein	3	1427316.3
1427319.3_9	1427319.3_9_region_1	115448	176856	tyrosine integrase;terminase, small subunit;major capsid protein	4	1427319.3
1427321.3_16	1427321.3_16_region_1	308796	371083	tyrosine integrase;terminase, small subunit;major capsid protein	4	1427321.3
1427322.3_2	1427322.3_2_region_1	117258	179804	tyrosine integrase;major capsid protein	3	1427322.3
1427325.3_3	1427325.3_3_region_1	114098	176462	tyrosine integrase;major capsid protein	3	1427325.3
1438828.3_12	1438828.3_12_region_1	401623	470013	serine integrase;terminase, small subunit;major capsid protein	3	1438828.3
1438872.3_1	1438872.3_1_region_1	178150	246640	serine integrase;terminase, small subunit;major capsid protein	3	1438872.3
1438872.3_23	1438872.3_23_region_1	308306	370751	tyrosine integrase;major capsid protein	3	1438872.3
1441925.3_22	1441925.3_22_region_1	141161	204806	tyrosine integrase;major capsid protein	3	1441925.3
1448390.3_2	1448390.3_2_region_1	307376	369679	tyrosine integrase;major capsid protein	3	1448390.3
1448392.3_23	1448392.3_23_region_1	117966	179696	tyrosine integrase;major capsid protein	3	1448392.3
1448393.3_10	1448393.3_10_region_1	116743	179057	tyrosine integrase;major capsid protein	3	1448393.3
1448395.3_17	1448395.3_17_region_1	143460	205191	tyrosine integrase;major capsid protein	3	1448395.3
1448399.3_6	1448399.3_6_region_1	117976	179004	tyrosine integrase;major capsid protein	3	1448399.3
1448404.3_12	1448404.3_12_region_1	79732	142019	tyrosine integrase;major capsid protein	3	1448404.3
1448407.3_4	1448407.3_4_region_1	314202	376508	tyrosine integrase;major capsid protein	3	1448407.3
1448407.3_5	1448407.3_5_region_1	1407675	1476064	serine integrase;terminase, small subunit;major capsid protein	3	1448407.3
1448409.3_5	1448409.3_5_region_1	63027	124758	tyrosine integrase;major capsid protein	3	1448409.3
1448426.3_8	1448426.3_8_region_1	596184	658628	tyrosine integrase;terminase, small subunit;major capsid protein	4	1448426.3
1448427.3_2	1448427.3_2_region_1	309445	371695	tyrosine integrase;major capsid protein	3	1448427.3
1448431.3_4	1448431.3_4_region_1	310650	373094	tyrosine integrase;major capsid protein	3	1448431.3
1448433.3_6	1448433.3_6_region_1	307214	369503	tyrosine integrase;major capsid protein	3	1448433.3
1448433.3_6	1448433.3_6_region_3	1206289	1274223	serine integrase;terminase, small subunit;major capsid protein	3	1448433.3
1448460.3_7	1448460.3_7_region_1	646869	709313	tyrosine integrase;major capsid protein	3	1448460.3
1448464.3_4	1448464.3_4_region_1	309488	371932	tyrosine integrase;terminase, small subunit;major capsid protein	4	1448464.3
1448465.3_5	1448465.3_5_region_1	1848774	1911218	tyrosine integrase;terminase, small subunit;major capsid protein	4	1448465.3
1448467.3_2	1448467.3_2_region_2	188439	248971	tyrosine integrase;major capsid protein	3	1448467.3
1448469.3_2	1448469.3_2_region_1	314542	377522	tyrosine integrase;major capsid protein	3	1448469.3
1448470.3_8	1448470.3_8_region_1	309380	371824	tyrosine integrase;terminase, small subunit;major capsid protein	4	1448470.3
1448474.3_3	1448474.3_3_region_1	306786	369230	tyrosine integrase;major capsid protein	3	1448474.3
1448478.3_1	1448478.3_1_region_1	2025806	2088250	tyrosine integrase;terminase, small subunit;major capsid protein	4	1448478.3
1448481.3_3	1448481.3_3_region_2	2488202	2548734	tyrosine integrase;terminase, small subunit;major capsid protein	4	1448481.3
1448482.3_5	1448482.3_5_region_2	1870536	1930911	tyrosine integrase;major capsid protein	3	1448482.3
1448483.3_5	1448483.3_5_region_1	114819	175351	tyrosine integrase;terminase, small subunit;major capsid protein	4	1448483.3
1448486.3_2	1448486.3_2_region_2	2970972	3033416	tyrosine integrase;terminase, small subunit;major capsid protein	4	1448486.3
1448502.3_2	1448502.3_2_region_1	2023505	2085248	tyrosine integrase;terminase, small subunit;major capsid protein	4	1448502.3
1448522.3_4	1448522.3_4_region_1	143376	205107	tyrosine integrase;terminase, small subunit;major capsid protein	4	1448522.3
1448523.3_2	1448523.3_2_region_1	1311287	1373731	tyrosine integrase;terminase, small subunit;major capsid protein	4	1448523.3
1448546.3_1	1448546.3_1_region_1	2467301	2529745	tyrosine integrase;terminase, small subunit;major capsid protein	4	1448546.3
1448568.3_2	1448568.3_2_region_1	2025032	2087423	tyrosine integrase;terminase, small subunit;major capsid protein	4	1448568.3
1448570.3_5	1448570.3_5_region_1	2012287	2074731	tyrosine integrase;terminase, small subunit;major capsid protein	4	1448570.3
1448571.3_5	1448571.3_5_region_1	143310	205041	tyrosine integrase;terminase, small subunit;major capsid protein	4	1448571.3
1448574.3_3	1448574.3_3_region_1	610826	673270	tyrosine integrase;terminase, small subunit;major capsid protein	4	1448574.3
1448579.3_1	1448579.3_1_region_1	1311354	1373798	tyrosine integrase;terminase, small subunit;major capsid protein	4	1448579.3
1448584.3_2	1448584.3_2_region_1	581832	644276	tyrosine integrase;major capsid protein	3	1448584.3
1448585.3_3	1448585.3_3_region_1	648775	711219	tyrosine integrase;terminase, small subunit;major capsid protein	4	1448585.3
1448589.3_2	1448589.3_2_region_1	1854717	1917161	tyrosine integrase;terminase, small subunit;major capsid protein	4	1448589.3
1448590.3_3	1448590.3_3_region_1	2466431	2528875	tyrosine integrase;terminase, small subunit;major capsid protein	4	1448590.3
1448592.3_3	1448592.3_3_region_1	609616	672060	tyrosine integrase;terminase, small subunit;major capsid protein	4	1448592.3
1448595.3_4	1448595.3_4_region_1	1726441	1788885	tyrosine integrase;terminase, small subunit;major capsid protein	4	1448595.3
1448609.3_2	1448609.3_2_region_1	145746	208190	tyrosine integrase;terminase, small subunit;major capsid protein	4	1448609.3
1448611.3_15	1448611.3_15_region_1	110931	182999	serine integrase;terminase, small subunit;major capsid protein	3	1448611.3
1448626.3_11	1448626.3_11_region_1	111263	181805	serine integrase;terminase, small subunit;major capsid protein	3	1448626.3
1448629.3_6	1448629.3_6_region_1	329352	399894	serine integrase;terminase, small subunit;major capsid protein	3	1448629.3
1448634.3_6	1448634.3_6_region_1	111238	183306	serine integrase;terminase, small subunit;major capsid protein	3	1448634.3
1448636.3_14	1448636.3_14_region_1	44973	117041	serine integrase;terminase, small subunit;major capsid protein	3	1448636.3
1448641.3_3	1448641.3_3_region_1	111177	181719	serine integrase;terminase, small subunit;major capsid protein	3	1448641.3
1448642.3_17	1448642.3_17_region_1	104049	173964	serine integrase;terminase, small subunit;major capsid protein	3	1448642.3
1448642.3_7	1448642.3_7_region_1	142823	205102	tyrosine integrase;terminase, small subunit;major capsid protein	4	1448642.3
1448643.3_17	1448643.3_17_region_1	111111	173299	terminase, small subunit;major capsid protein	2	1448643.3
1448643.3_25	1448643.3_25_region_1	308176	370455	tyrosine integrase;terminase, small subunit;major capsid protein	4	1448643.3
1448646.3_2	1448646.3_2_region_1	111204	181746	serine integrase;terminase, small subunit;major capsid protein	3	1448646.3
1448649.3_15	1448649.3_15_region_1	302805	373347	serine integrase;terminase, small subunit;major capsid protein	3	1448649.3
1448652.3_13	1448652.3_13_region_1	111093	183161	serine integrase;terminase, small subunit;major capsid protein	3	1448652.3
1448654.3_5	1448654.3_5_region_1	107309	177851	serine integrase;terminase, small subunit;major capsid protein	3	1448654.3
1448655.3_9	1448655.3_9_region_1	110870	182938	serine integrase;terminase, small subunit;major capsid protein	3	1448655.3
1448656.3_18	1448656.3_18_region_1	308258	369729	tyrosine integrase;major capsid protein	3	1448656.3
1448656.3_5	1448656.3_5_region_1	784722	853111	serine integrase;terminase, small subunit;major capsid protein	3	1448656.3
1448657.3_18	1448657.3_18_region_1	110884	181426	serine integrase;terminase, small subunit;major capsid protein	3	1448657.3
1448659.3_15	1448659.3_15_region_1	111662	183730	serine integrase;terminase, small subunit;major capsid protein	3	1448659.3
1448661.3_21	1448661.3_21_region_1	107548	179586	serine integrase;terminase, small subunit;major capsid protein	3	1448661.3
1448661.3_2	1448661.3_2_region_1	331793	392659	tyrosine integrase;terminase, small subunit;major capsid protein	4	1448661.3
1448662.3_4	1448662.3_4_region_1	23724	63971	tyrosine integrase;major capsid protein	3	1448662.3
1448662.3_8	1448662.3_8_region_1	111324	183362	serine integrase;terminase, small subunit;major capsid protein	3	1448662.3
1448664.3_3	1448664.3_3_region_1	469562	529988	terminase, small subunit;major capsid protein	2	1448664.3
1448668.3_11	1448668.3_11_region_1	111169	183237	serine integrase;terminase, small subunit;major capsid protein	3	1448668.3
1448670.3_17	1448670.3_17_region_1	117245	179526	tyrosine integrase;major capsid protein	3	1448670.3
1448672.3_3	1448672.3_3_region_1	112561	183103	serine integrase;terminase, small subunit;major capsid protein	3	1448672.3
1448674.3_10	1448674.3_10_region_1	111630	183698	serine integrase;terminase, small subunit;major capsid protein	3	1448674.3
1448676.3_17	1448676.3_17_region_1	111167	181709	serine integrase;terminase, small subunit;major capsid protein	3	1448676.3
1448679.3_5	1448679.3_5_region_1	107929	169648	terminase, small subunit;major capsid protein	2	1448679.3
1448680.3_7	1448680.3_7_region_1	109912	180454	serine integrase;terminase, small subunit;major capsid protein	3	1448680.3
1448687.3_1	1448687.3_1_region_1	111178	181720	serine integrase;terminase, small subunit;major capsid protein	3	1448687.3
1448688.3_12	1448688.3_12_region_1	111473	182015	serine integrase;terminase, small subunit;major capsid protein	3	1448688.3
1448689.3_2	1448689.3_2_region_1	406652	477194	serine integrase;terminase, small subunit;major capsid protein	3	1448689.3
1448690.3_28	1448690.3_28_region_1	111027	183095	serine integrase;terminase, small subunit;major capsid protein	3	1448690.3
1448691.3_6	1448691.3_6_region_1	26713	63724	tyrosine integrase;major capsid protein	2	1448691.3
1448697.3_3	1448697.3_3_region_1	110870	181412	serine integrase;terminase, small subunit;major capsid protein	3	1448697.3
1448699.3_15	1448699.3_15_region_1	26011	64558	tyrosine integrase;major capsid protein	3	1448699.3
1448699.3_9	1448699.3_9_region_1	114703	184618	serine integrase;terminase, small subunit;major capsid protein	3	1448699.3
1448701.3_2	1448701.3_2_region_1	107591	178133	serine integrase;terminase, small subunit;major capsid protein	3	1448701.3
1765.379_2	1765.379_2_region_1	2183478	2253219	serine integrase;terminase, small subunit;major capsid protein	3	1765.379
1765.380_2	1765.380_2_region_1	96568	166487	serine integrase;terminase, small subunit;major capsid protein	3	1765.38
1765.425_8	1765.425_8_region_2	3398667	3468483	serine integrase;terminase, small subunit;major capsid protein	3	1765.425
1765.429_7	1765.429_7_region_1	1402614	1472355	serine integrase;terminase, small subunit;major capsid protein	3	1765.429
1765.430_4	1765.430_4_region_1	1402386	1472127	serine integrase;terminase, small subunit;major capsid protein	3	1765.43
1765.431_17	1765.431_17_region_2	1387965	1457803	serine integrase;terminase, small subunit;major capsid protein	3	1765.431
1765.432_7	1765.432_7_region_1	1402036	1472277	serine integrase;terminase, small subunit;major capsid protein	3	1765.432
1773.17174_1	1773.17174_1_region_1	1158539	1220131	tyrosine integrase;terminase, small subunit;major capsid protein	4	1773.17174
1773.17174_1	1773.17174_1_region_2	2054868	2122802	serine integrase;terminase, small subunit;major capsid protein	3	1773.17174
1773.17175_16	1773.17175_16_region_1	174530	242920	serine integrase;terminase, small subunit;major capsid protein	3	1773.17175
1773.17175_17	1773.17175_17_region_1	875805	938093	tyrosine integrase;terminase, small subunit;major capsid protein	4	1773.17175
1773.17175_3	1773.17175_3_region_1	119602	187461	serine integrase;terminase, small subunit;major capsid protein	3	1773.17175
1773.17176_2	1773.17176_2_region_1	1719188	1781493	tyrosine integrase;terminase, small subunit;major capsid protein	4	1773.17176
1773.17180_1	1773.17180_1_region_1	1833488	1895775	tyrosine integrase;terminase, small subunit;major capsid protein	4	1773.1718
1773.17181_1	1773.17181_1_region_1	528694	597084	serine integrase;terminase, small subunit;major capsid protein	3	1773.17181
1773.17181_8	1773.17181_8_region_1	251066	313889	tyrosine integrase;major capsid protein	3	1773.17181
1773.17183_6	1773.17183_6_region_1	1734451	1796738	tyrosine integrase;terminase, small subunit;major capsid protein	4	1773.17183
1773.17184_4	1773.17184_4_region_1	1718353	1780640	tyrosine integrase;terminase, small subunit;major capsid protein	4	1773.17184
1773.17185_2	1773.17185_2_region_1	572175	634478	tyrosine integrase;terminase, small subunit;major capsid protein	4	1773.17185
1773.17186_2	1773.17186_2_region_1	525302	593692	serine integrase;terminase, small subunit;major capsid protein	3	1773.17186
1773.17186_2	1773.17186_2_region_2	1716971	1779259	tyrosine integrase;terminase, small subunit;major capsid protein	4	1773.17186
1773.17186_4	1773.17186_4_region_1	113753	180338	serine integrase;terminase, small subunit;major capsid protein	3	1773.17186
1773.17187_1	1773.17187_1_region_1	2930356	2992643	tyrosine integrase;terminase, small subunit;major capsid protein	4	1773.17187
1773.17190_9	1773.17190_9_region_1	571221	633509	tyrosine integrase;major capsid protein	3	1773.1719
1773.17191_12	1773.17191_12_region_1	251594	313883	tyrosine integrase;major capsid protein	3	1773.17191
1773.17192_2	1773.17192_2_region_1	2935982	2998260	tyrosine integrase;terminase, small subunit;major capsid protein	4	1773.17192
1773.17193_6	1773.17193_6_region_1	556457	624847	serine integrase;terminase, small subunit;major capsid protein	3	1773.17193
1773.17193_6	1773.17193_6_region_2	1755295	1816887	tyrosine integrase;terminase, small subunit;major capsid protein	4	1773.17193
1773.17193_6	1773.17193_6_region_3	2647338	2715272	serine integrase;terminase, small subunit;major capsid protein	3	1773.17193
1773.17195_2	1773.17195_2_region_1	957639	1019216	tyrosine integrase;major capsid protein	3	1773.17195
1773.17195_3	1773.17195_3_region_1	528251	596524	serine integrase;terminase, small subunit;major capsid protein	3	1773.17195
1773.17199_9	1773.17199_9_region_1	1707659	1769946	tyrosine integrase;terminase, small subunit;major capsid protein	4	1773.17199
1773.17200_20	1773.17200_20_region_1	50165	115677	serine integrase;terminase, small subunit;major capsid protein	3	1773.172
1773.17200_3	1773.17200_3_region_1	948497	1010785	tyrosine integrase;terminase, small subunit;major capsid protein	4	1773.172
1773.17200_8	1773.17200_8_region_1	525280	593670	serine integrase;terminase, small subunit;major capsid protein	3	1773.172
1773.17203_1	1773.17203_1_region_1	1721391	1783678	tyrosine integrase;terminase, small subunit;major capsid protein	4	1773.17203
1773.17204_2	1773.17204_2_region_1	1717461	1779748	tyrosine integrase;terminase, small subunit;major capsid protein	4	1773.17204
1773.17206_1	1773.17206_1_region_1	957794	1020081	tyrosine integrase;terminase, small subunit;major capsid protein	4	1773.17206
1773.17213_8	1773.17213_8_region_1	2595261	2657548	tyrosine integrase;terminase, small subunit;major capsid protein	4	1773.17213
1773.17220_7	1773.17220_7_region_1	1720382	1781611	tyrosine integrase;terminase, small subunit;major capsid protein	4	1773.1722
1773.17222_1	1773.17222_1_region_1	727223	794670	serine integrase;terminase, small subunit;major capsid protein	3	1773.17222
1773.17222_2	1773.17222_2_region_1	948652	1010940	tyrosine integrase;terminase, small subunit;major capsid protein	4	1773.17222
1773.17222_9	1773.17222_9_region_1	525261	593651	serine integrase;terminase, small subunit;major capsid protein	3	1773.17222
1773.17225_5	1773.17225_5_region_1	1721539	1783826	tyrosine integrase;terminase, small subunit;major capsid protein	4	1773.17225
1773.17226_6	1773.17226_6_region_1	550403	618793	serine integrase;terminase, small subunit;major capsid protein	3	1773.17226
1773.17226_6	1773.17226_6_region_2	1753028	1815316	tyrosine integrase;terminase, small subunit;major capsid protein	4	1773.17226
1773.17226_7	1773.17226_7_region_1	119869	187728	serine integrase;terminase, small subunit;major capsid protein	3	1773.17226
1773.17229_15	1773.17229_15_region_1	114128	184044	serine integrase;terminase, small subunit;major capsid protein	3	1773.17229
1773.17229_7	1773.17229_7_region_1	906467	968753	tyrosine integrase;terminase, small subunit;major capsid protein	4	1773.17229
1773.17231_9	1773.17231_9_region_1	250734	313037	tyrosine integrase;terminase, small subunit;major capsid protein	4	1773.17231
1773.17232_1	1773.17232_1_region_1	1314836	1377123	tyrosine integrase;terminase, small subunit;major capsid protein	4	1773.17232
1773.17234_3	1773.17234_3_region_1	1721397	1783684	tyrosine integrase;terminase, small subunit;major capsid protein	4	1773.17234
1773.17235_4	1773.17235_4_region_1	1738963	1801251	tyrosine integrase;terminase, small subunit;major capsid protein	4	1773.17235
1773.17237_2	1773.17237_2_region_2	1191271	1253559	tyrosine integrase;terminase, small subunit;major capsid protein	4	1773.17237
1773.17237_2	1773.17237_2_region_4	2098929	2166863	serine integrase;terminase, small subunit;major capsid protein	3	1773.17237
1773.17238_2	1773.17238_2_region_1	113061	181451	serine integrase;terminase, small subunit;major capsid protein	3	1773.17238
1773.17238_2	1773.17238_2_region_2	1306411	1368698	tyrosine integrase;terminase, small subunit;major capsid protein	4	1773.17238
1773.17239_13	1773.17239_13_region_1	957710	1019286	tyrosine integrase;terminase, small subunit;major capsid protein	4	1773.17239
1773.17244_2	1773.17244_2_region_1	943825	1006167	tyrosine integrase;terminase, small subunit;major capsid protein	4	1773.17244
1773.17246_5	1773.17246_5_region_1	1714907	1777194	tyrosine integrase;terminase, small subunit;major capsid protein	4	1773.17246
1773.17248_11	1773.17248_11_region_1	429830	498220	serine integrase;terminase, small subunit;major capsid protein	3	1773.17248
1773.17248_16	1773.17248_16_region_1	251094	313918	tyrosine integrase;major capsid protein	3	1773.17248
1773.17251_1	1773.17251_1_region_1	2942899	3004128	tyrosine integrase;terminase, small subunit;major capsid protein	4	1773.17251
1773.17252_15	1773.17252_15_region_1	963558	1025861	tyrosine integrase;terminase, small subunit;major capsid protein	4	1773.17252
1773.17253_9	1773.17253_9_region_1	1728658	1790945	tyrosine integrase;terminase, small subunit;major capsid protein	4	1773.17253
1773.17254_9	1773.17254_9_region_1	1305249	1367536	tyrosine integrase;terminase, small subunit;major capsid protein	4	1773.17254
1773.17257_3	1773.17257_3_region_1	528575	596965	serine integrase;terminase, small subunit;major capsid protein	3	1773.17257
1773.17257_3	1773.17257_3_region_2	1734515	1796101	tyrosine integrase;terminase, small subunit;major capsid protein	4	1773.17257
1773.17257_8	1773.17257_8_region_1	720281	788215	serine integrase;terminase, small subunit;major capsid protein	3	1773.17257
1773.17261_5	1773.17261_5_region_1	958847	1021150	tyrosine integrase;terminase, small subunit;major capsid protein	4	1773.17261
1773.17262_1	1773.17262_1_region_1	679908	741946	tyrosine integrase;major capsid protein	3	1773.17262
1773.17263_2	1773.17263_2_region_1	956405	1018692	tyrosine integrase;terminase, small subunit;major capsid protein	4	1773.17263
1773.17264_4	1773.17264_4_region_1	528563	596953	serine integrase;terminase, small subunit;major capsid protein	3	1773.17264
1773.17264_4	1773.17264_4_region_2	1718558	1780845	tyrosine integrase;terminase, small subunit;major capsid protein	4	1773.17264
1773.17265_2	1773.17265_2_region_1	1715274	1777561	tyrosine integrase;terminase, small subunit;major capsid protein	4	1773.17265
1773.17268_12	1773.17268_12_region_1	174327	244243	serine integrase;terminase, small subunit;major capsid protein	3	1773.17268
1773.17268_13	1773.17268_13_region_1	121137	187723	serine integrase;terminase, small subunit;major capsid protein	3	1773.17268
1773.17268_3	1773.17268_3_region_1	511175	573463	tyrosine integrase;major capsid protein	3	1773.17268
1773.17269_3	1773.17269_3_region_1	1725729	1786245	tyrosine integrase;terminase, small subunit;major capsid protein	4	1773.17269
1773.17271_8	1773.17271_8_region_1	1720771	1783058	tyrosine integrase;terminase, small subunit;major capsid protein	4	1773.17271
1773.17272_1	1773.17272_1_region_1	251033	313856	tyrosine integrase;major capsid protein	3	1773.17272
1773.17276_19	1773.17276_19_region_1	119955	187403	serine integrase;terminase, small subunit;major capsid protein	3	1773.17276
1773.17276_20	1773.17276_20_region_1	391561	453849	tyrosine integrase;major capsid protein	3	1773.17276
1773.17276_5	1773.17276_5_region_1	523725	592115	serine integrase;terminase, small subunit;major capsid protein	3	1773.17276
1773.17278_1	1773.17278_1_region_1	956483	1018770	tyrosine integrase;terminase, small subunit;major capsid protein	4	1773.17278
1773.17279_8	1773.17279_8_region_1	528383	596772	serine integrase;terminase, small subunit;major capsid protein	3	1773.17279
1773.17279_8	1773.17279_8_region_2	1715005	1777292	tyrosine integrase;terminase, small subunit;major capsid protein	4	1773.17279
1773.17280_5	1773.17280_5_region_1	524028	592418	serine integrase;terminase, small subunit;major capsid protein	3	1773.1728
1773.17280_5	1773.17280_5_region_2	1720912	1783200	tyrosine integrase;terminase, small subunit;major capsid protein	4	1773.1728
1773.17280_8	1773.17280_8_region_1	120828	187414	serine integrase;terminase, small subunit;major capsid protein	3	1773.1728
1773.17281_1	1773.17281_1_region_1	1316271	1378558	tyrosine integrase;terminase, small subunit;major capsid protein	4	1773.17281
1773.17283_2	1773.17283_2_region_1	534380	603270	serine integrase;terminase, small subunit;major capsid protein	3	1773.17283
1773.17283_2	1773.17283_2_region_2	1731749	1795394	tyrosine integrase;terminase, small subunit;major capsid protein	4	1773.17283
1773.17284_1	1773.17284_1_region_1	2009274	2071561	tyrosine integrase;terminase, small subunit;major capsid protein	4	1773.17284
1773.17293_6	1773.17293_6_region_1	524989	593379	serine integrase;terminase, small subunit;major capsid protein	3	1773.17293
1773.17293_6	1773.17293_6_region_2	1716722	1779010	tyrosine integrase;terminase, small subunit;major capsid protein	4	1773.17293
1773.17293_6	1773.17293_6_region_4	2613151	2680598	serine integrase;terminase, small subunit;major capsid protein	3	1773.17293
1773.17294_1	1773.17294_1_region_1	528317	596707	serine integrase;terminase, small subunit;major capsid protein	3	1773.17294
1773.17294_3	1773.17294_3_region_1	948657	1010944	tyrosine integrase;terminase, small subunit;major capsid protein	4	1773.17294
1773.17296_1	1773.17296_1_region_1	530763	599153	serine integrase;terminase, small subunit;major capsid protein	3	1773.17296
1773.17296_1	1773.17296_1_region_2	1722063	1784351	tyrosine integrase;terminase, small subunit;major capsid protein	4	1773.17296
1773.17296_8	1773.17296_8_region_1	113550	179062	serine integrase;terminase, small subunit;major capsid protein	3	1773.17296
1773.17298_1	1773.17298_1_region_1	558776	626778	serine integrase;terminase, small subunit;major capsid protein	3	1773.17298
1773.17298_1	1773.17298_1_region_2	1760614	1822902	tyrosine integrase;terminase, small subunit;major capsid protein	4	1773.17298
1773.17298_6	1773.17298_6_region_1	113326	179911	serine integrase;terminase, small subunit;major capsid protein	3	1773.17298
1773.17300_5	1773.17300_5_region_1	1716139	1778426	tyrosine integrase;terminase, small subunit;major capsid protein	4	1773.173
1773.17301_1	1773.17301_1_region_1	113793	180378	serine integrase;terminase, small subunit;major capsid protein	3	1773.17301
1773.17301_3	1773.17301_3_region_1	1752106	1820496	serine integrase;terminase, small subunit;major capsid protein	3	1773.17301
1773.17301_3	1773.17301_3_region_2	2950146	3011733	tyrosine integrase;terminase, small subunit;major capsid protein	4	1773.17301
1773.17305_4	1773.17305_4_region_1	2100185	2162472	tyrosine integrase;terminase, small subunit;major capsid protein	4	1773.17305
1773.17313_2	1773.17313_2_region_1	950221	1012482	tyrosine integrase;terminase, small subunit;major capsid protein	4	1773.17313
1773.17314_9	1773.17314_9_region_1	674456	736743	tyrosine integrase;terminase, small subunit;major capsid protein	4	1773.17314
1773.17318_3	1773.17318_3_region_1	1725514	1787801	tyrosine integrase;terminase, small subunit;major capsid protein	4	1773.17318
1773.17320_3	1773.17320_3_region_1	2935515	2997802	tyrosine integrase;terminase, small subunit;major capsid protein	4	1773.1732
1773.17327_7	1773.17327_7_region_1	1719968	1782255	tyrosine integrase;terminase, small subunit;major capsid protein	4	1773.17327
1773.17330_1	1773.17330_1_region_1	528096	596485	serine integrase;terminase, small subunit;major capsid protein	3	1773.1733
1773.17330_1	1773.17330_1_region_2	1714842	1777129	tyrosine integrase;terminase, small subunit;major capsid protein	4	1773.1733
1773.17331_5	1773.17331_5_region_1	528367	596757	serine integrase;terminase, small subunit;major capsid protein	3	1773.17331
1773.17331_5	1773.17331_5_region_2	1715249	1774571	tyrosine integrase;terminase, small subunit;major capsid protein	4	1773.17331
1773.17332_4	1773.17332_4_region_1	1713099	1775387	tyrosine integrase;terminase, small subunit;major capsid protein	4	1773.17332
1773.17334_2	1773.17334_2_region_1	1717264	1779545	tyrosine integrase;terminase, small subunit;major capsid protein	4	1773.17334
1773.17335_1	1773.17335_1_region_1	1710457	1772744	tyrosine integrase;terminase, small subunit;major capsid protein	4	1773.17335
1773.17337_2	1773.17337_2_region_1	1720904	1783191	tyrosine integrase;major capsid protein	3	1773.17337
1773.17339_1	1773.17339_1_region_1	1720320	1782607	tyrosine integrase;terminase, small subunit;major capsid protein	4	1773.17339
1773.17340_2	1773.17340_2_region_1	1701691	1763978	tyrosine integrase;terminase, small subunit;major capsid protein	4	1773.1734
1773.17341_5	1773.17341_5_region_1	128818	197208	serine integrase;terminase, small subunit;major capsid protein	3	1773.17341
1773.17341_6	1773.17341_6_region_1	941771	1003920	tyrosine integrase;terminase, small subunit;major capsid protein	4	1773.17341
1773.17342_3	1773.17342_3_region_1	527954	596837	serine integrase;terminase, small subunit;major capsid protein	3	1773.17342
1773.17342_3	1773.17342_3_region_2	1721427	1783714	tyrosine integrase;terminase, small subunit;major capsid protein	4	1773.17342
1773.17344_2	1773.17344_2_region_1	528759	597149	serine integrase;terminase, small subunit;major capsid protein	3	1773.17344
1773.17344_2	1773.17344_2_region_2	1731731	1792606	tyrosine integrase;terminase, small subunit;major capsid protein	4	1773.17344
1773.17347_4	1773.17347_4_region_1	251482	313769	tyrosine integrase;major capsid protein	3	1773.17347
1773.17348_3	1773.17348_3_region_1	955140	1017443	tyrosine integrase;terminase, small subunit;major capsid protein	4	1773.17348
1773.17349_2	1773.17349_2_region_1	530056	598446	serine integrase;terminase, small subunit;major capsid protein	3	1773.17349
1773.17349_2	1773.17349_2_region_2	1728946	1790538	tyrosine integrase;terminase, small subunit;major capsid protein	4	1773.17349
1773.17349_2	1773.17349_2_region_3	2625275	2693209	serine integrase;terminase, small subunit;major capsid protein	3	1773.17349
1773.17350_4	1773.17350_4_region_1	1712537	1774824	tyrosine integrase;terminase, small subunit;major capsid protein	4	1773.1735
1773.17353_19	1773.17353_19_region_1	877449	939737	tyrosine integrase;terminase, small subunit;major capsid protein	4	1773.17353
1773.17353_5	1773.17353_5_region_1	115448	183450	serine integrase;terminase, small subunit;major capsid protein	3	1773.17353
1773.17353_9	1773.17353_9_region_1	113515	180100	serine integrase;terminase, small subunit;major capsid protein	3	1773.17353
1773.17354_5	1773.17354_5_region_1	1721903	1784190	tyrosine integrase;terminase, small subunit;major capsid protein	4	1773.17354
1773.17355_2	1773.17355_2_region_1	1747434	1815824	serine integrase;terminase, small subunit;major capsid protein	3	1773.17355
1773.17355_2	1773.17355_2_region_2	2929719	2992006	tyrosine integrase;terminase, small subunit;major capsid protein	4	1773.17355
1773.17356_4	1773.17356_4_region_1	528624	597014	serine integrase;terminase, small subunit;major capsid protein	3	1773.17356
1773.17356_4	1773.17356_4_region_2	1732268	1793857	tyrosine integrase;terminase, small subunit;major capsid protein	4	1773.17356
1773.17357_7	1773.17357_7_region_1	1720215	1782502	tyrosine integrase;terminase, small subunit;major capsid protein	4	1773.17357
1773.17359_2	1773.17359_2_region_1	551756	620146	serine integrase;terminase, small subunit;major capsid protein	3	1773.17359
1773.17359_2	1773.17359_2_region_2	1744066	1806354	tyrosine integrase;terminase, small subunit;major capsid protein	4	1773.17359
1773.17359_2	1773.17359_2_region_4	2646988	2714435	serine integrase;terminase, small subunit;major capsid protein	3	1773.17359
1773.17363_4	1773.17363_4_region_1	528762	597152	serine integrase;terminase, small subunit;major capsid protein	3	1773.17363
1773.17363_4	1773.17363_4_region_2	1732349	1793938	tyrosine integrase;terminase, small subunit;major capsid protein	4	1773.17363
1773.17364_5	1773.17364_5_region_1	528613	597003	serine integrase;terminase, small subunit;major capsid protein	3	1773.17364
1773.17364_9	1773.17364_9_region_1	947601	1009888	tyrosine integrase;terminase, small subunit;major capsid protein	4	1773.17364
1773.17365_8	1773.17365_8_region_1	525243	593633	serine integrase;terminase, small subunit;major capsid protein	3	1773.17365
1773.17365_8	1773.17365_8_region_2	1723762	1786050	tyrosine integrase;terminase, small subunit;major capsid protein	4	1773.17365
1773.17365_8	1773.17365_8_region_4	2625417	2692864	serine integrase;terminase, small subunit;major capsid protein	3	1773.17365
1773.17367_1	1773.17367_1_region_1	948716	1011004	tyrosine integrase;terminase, small subunit;major capsid protein	4	1773.17367
1773.17367_1	1773.17367_1_region_3	1848899	1916346	serine integrase;terminase, small subunit;major capsid protein	3	1773.17367
1773.17367_5	1773.17367_5_region_1	554495	622885	serine integrase;terminase, small subunit;major capsid protein	3	1773.17367
1773.17369_7	1773.17369_7_region_1	1721289	1783576	tyrosine integrase;terminase, small subunit;major capsid protein	4	1773.17369
1773.17370_6	1773.17370_6_region_1	1724418	1786705	tyrosine integrase;terminase, small subunit;major capsid protein	4	1773.1737
1773.17371_9	1773.17371_9_region_1	334436	396558	tyrosine integrase;major capsid protein	3	1773.17371
1773.17372_2	1773.17372_2_region_1	1721587	1783874	tyrosine integrase;terminase, small subunit;major capsid protein	4	1773.17372
1773.17373_2	1773.17373_2_region_1	525316	593706	serine integrase;terminase, small subunit;major capsid protein	3	1773.17373
1773.17373_2	1773.17373_2_region_2	1717206	1779494	tyrosine integrase;terminase, small subunit;major capsid protein	4	1773.17373
1773.17373_3	1773.17373_3_region_1	112513	179943	serine integrase;terminase, small subunit;major capsid protein	3	1773.17373
1773.17378_3	1773.17378_3_region_1	24663	85871	tyrosine integrase;major capsid protein	3	1773.17378
1773.17379_3	1773.17379_3_region_1	953774	1016077	tyrosine integrase;terminase, small subunit;major capsid protein	4	1773.17379
1773.17380_1	1773.17380_1_region_1	115509	183899	serine integrase;terminase, small subunit;major capsid protein	3	1773.1738
1773.17380_2	1773.17380_2_region_1	878103	940391	tyrosine integrase;terminase, small subunit;major capsid protein	4	1773.1738
1773.17380_8	1773.17380_8_region_1	112532	180964	serine integrase;terminase, small subunit;major capsid protein	3	1773.1738
1773.17381_3	1773.17381_3_region_1	1720617	1782904	tyrosine integrase;terminase, small subunit;major capsid protein	4	1773.17381
1773.17384_15	1773.17384_15_region_1	113614	183413	serine integrase;terminase, small subunit;major capsid protein	3	1773.17384
1773.17384_2	1773.17384_2_region_1	251682	313972	tyrosine integrase;terminase, small subunit;major capsid protein	4	1773.17384
1773.17385_25	1773.17385_25_region_1	121135	187721	serine integrase;terminase, small subunit;major capsid protein	3	1773.17385
1773.17385_2	1773.17385_2_region_1	25101	85888	tyrosine integrase;major capsid protein	3	1773.17385
1773.17385_5	1773.17385_5_region_1	114121	182511	serine integrase;terminase, small subunit;major capsid protein	3	1773.17385
1773.17386_1	1773.17386_1_region_1	525155	593545	serine integrase;terminase, small subunit;major capsid protein	3	1773.17386
1773.17386_1	1773.17386_1_region_2	1723313	1785601	tyrosine integrase;terminase, small subunit;major capsid protein	4	1773.17386
1773.17386_1	1773.17386_1_region_4	2627710	2695644	serine integrase;terminase, small subunit;major capsid protein	3	1773.17386
1773.17387_25	1773.17387_25_region_1	250245	313084	tyrosine integrase;terminase, small subunit;major capsid protein	4	1773.17387
1773.17388_1	1773.17388_1_region_1	119794	187728	serine integrase;terminase, small subunit;major capsid protein	3	1773.17388
1773.17388_2	1773.17388_2_region_1	526686	595078	serine integrase;terminase, small subunit;major capsid protein	3	1773.17388
1773.17388_2	1773.17388_2_region_2	1721485	1783776	tyrosine integrase;terminase, small subunit;major capsid protein	4	1773.17388
1773.17389_1	1773.17389_1_region_1	891153	953434	tyrosine integrase;terminase, small subunit;major capsid protein	4	1773.17389
1773.17390_6	1773.17390_6_region_1	1717737	1780024	tyrosine integrase;terminase, small subunit;major capsid protein	4	1773.1739
1773.17393_1	1773.17393_1_region_1	553138	621528	serine integrase;terminase, small subunit;major capsid protein	3	1773.17393
1773.17393_1	1773.17393_1_region_2	1750872	1813160	tyrosine integrase;terminase, small subunit;major capsid protein	4	1773.17393
1773.17393_1	1773.17393_1_region_4	2653882	2721329	serine integrase;terminase, small subunit;major capsid protein	3	1773.17393
1773.17394_3	1773.17394_3_region_1	682186	744464	tyrosine integrase;major capsid protein	3	1773.17394
1773.17395_1	1773.17395_1_region_1	524925	593315	serine integrase;terminase, small subunit;major capsid protein	3	1773.17395
1773.17395_1	1773.17395_1_region_2	1722867	1785156	tyrosine integrase;terminase, small subunit;major capsid protein	4	1773.17395
1773.17395_3	1773.17395_3_region_1	113476	180061	serine integrase;terminase, small subunit;major capsid protein	3	1773.17395
1773.17396_2	1773.17396_2_region_1	1710324	1772611	tyrosine integrase;terminase, small subunit;major capsid protein	4	1773.17396
1773.17397_3	1773.17397_3_region_1	953717	1016020	tyrosine integrase;terminase, small subunit;major capsid protein	4	1773.17397
1773.17399_5	1773.17399_5_region_1	551826	620216	serine integrase;terminase, small subunit;major capsid protein	3	1773.17399
1773.17399_5	1773.17399_5_region_2	1749743	1812031	tyrosine integrase;terminase, small subunit;major capsid protein	4	1773.17399
1773.17403_1	1773.17403_1_region_1	957344	1019631	tyrosine integrase;terminase, small subunit;major capsid protein	4	1773.17403
1773.17404_2	1773.17404_2_region_1	551786	620176	serine integrase;terminase, small subunit;major capsid protein	3	1773.17404
1773.17404_2	1773.17404_2_region_2	1750810	1813098	tyrosine integrase;terminase, small subunit;major capsid protein	4	1773.17404
1773.17404_2	1773.17404_2_region_4	2652178	2719625	serine integrase;terminase, small subunit;major capsid protein	3	1773.17404
1773.17405_5	1773.17405_5_region_1	525301	593691	serine integrase;terminase, small subunit;major capsid protein	3	1773.17405
1773.17405_5	1773.17405_5_region_2	1723191	1785479	tyrosine integrase;terminase, small subunit;major capsid protein	4	1773.17405
1773.17405_5	1773.17405_5_region_4	2624685	2692132	serine integrase;terminase, small subunit;major capsid protein	3	1773.17405
1773.17409_16	1773.17409_16_region_1	251090	313914	tyrosine integrase;major capsid protein	3	1773.17409
1773.17409_23	1773.17409_23_region_1	114130	182520	serine integrase;terminase, small subunit;major capsid protein	3	1773.17409
1773.17409_9	1773.17409_9_region_1	57601	126034	serine integrase;terminase, small subunit;major capsid protein	3	1773.17409
1773.17417_1	1773.17417_1_region_1	1301253	1364186	tyrosine integrase;terminase, small subunit;major capsid protein	4	1773.17417
1773.17419_8	1773.17419_8_region_1	1296897	1359131	tyrosine integrase;terminase, small subunit;major capsid protein	4	1773.17419
1773.17421_1	1773.17421_1_region_1	1737479	1805869	serine integrase;terminase, small subunit;major capsid protein	3	1773.17421
1773.17421_2	1773.17421_2_region_1	950573	1012861	tyrosine integrase;terminase, small subunit;major capsid protein	4	1773.17421
1773.17422_1	1773.17422_1_region_1	2938328	3000093	tyrosine integrase;terminase, small subunit;major capsid protein	4	1773.17422
1773.17423_6	1773.17423_6_region_1	252948	314534	tyrosine integrase;terminase, small subunit;major capsid protein	4	1773.17423
1773.17429_8	1773.17429_8_region_1	1701503	1763791	tyrosine integrase;terminase, small subunit;major capsid protein	4	1773.17429
1773.17429_8	1773.17429_8_region_3	2597780	2665229	serine integrase;terminase, small subunit;major capsid protein	3	1773.17429
1773.17430_5	1773.17430_5_region_1	1722630	1784917	tyrosine integrase;terminase, small subunit;major capsid protein	4	1773.1743
1773.17434_1	1773.17434_1_region_1	2938184	2993457	tyrosine integrase;terminase, small subunit;major capsid protein	3	1773.17434
1773.17436_1	1773.17436_1_region_1	1706146	1768434	tyrosine integrase;terminase, small subunit;major capsid protein	4	1773.17436
1773.17443_9	1773.17443_9_region_1	251598	313886	tyrosine integrase;terminase, small subunit;major capsid protein	4	1773.17443
1773.17447_1	1773.17447_1_region_1	2921104	2984036	tyrosine integrase;terminase, small subunit;major capsid protein	4	1773.17447
1773.17452_16	1773.17452_16_region_1	1295899	1357378	tyrosine integrase;terminase, small subunit;major capsid protein	4	1773.17452
1773.17452_18	1773.17452_18_region_1	113524	180109	serine integrase;terminase, small subunit;major capsid protein	3	1773.17452
1773.17453_7	1773.17453_7_region_1	114054	182444	serine integrase;terminase, small subunit;major capsid protein	3	1773.17453
1773.17453_9	1773.17453_9_region_1	251544	313693	tyrosine integrase;terminase, small subunit;major capsid protein	4	1773.17453
1773.17454_4	1773.17454_4_region_1	141159	203446	tyrosine integrase;terminase, small subunit;major capsid protein	4	1773.17454
1773.17455_22	1773.17455_22_region_1	251577	313864	tyrosine integrase;terminase, small subunit;major capsid protein	4	1773.17455
1773.17455_6	1773.17455_6_region_1	113633	182516	serine integrase;terminase, small subunit;major capsid protein	3	1773.17455
1773.17456_4	1773.17456_4_region_1	1721054	1782630	tyrosine integrase;terminase, small subunit;major capsid protein	4	1773.17456
1773.17458_10	1773.17458_10_region_1	1749100	1810309	tyrosine integrase;terminase, small subunit;major capsid protein	4	1773.17458
1773.17460_1	1773.17460_1_region_1	957916	1018703	tyrosine integrase;terminase, small subunit;major capsid protein	4	1773.1746
1773.17460_9	1773.17460_9_region_1	528455	596844	serine integrase;terminase, small subunit;major capsid protein	3	1773.1746
1773.17463_8	1773.17463_8_region_1	311011	372583	tyrosine integrase;major capsid protein	3	1773.17463
1773.17464_4	1773.17464_4_region_1	1718342	1780629	tyrosine integrase;terminase, small subunit;major capsid protein	4	1773.17464
1773.17465_1	1773.17465_1_region_1	2944674	3006796	tyrosine integrase;terminase, small subunit;major capsid protein	4	1773.17465
1773.17465_2	1773.17465_2_region_1	720043	787977	serine integrase;terminase, small subunit;major capsid protein	3	1773.17465
1773.17466_1	1773.17466_1_region_1	2940919	3002821	tyrosine integrase;terminase, small subunit;major capsid protein	4	1773.17466
1773.17467_1	1773.17467_1_region_1	2929218	2991506	tyrosine integrase;terminase, small subunit;major capsid protein	4	1773.17467
1773.17467_1	1773.17467_1_region_3	3829118	3896565	serine integrase;terminase, small subunit;major capsid protein	3	1773.17467
1773.17470_4	1773.17470_4_region_1	1740257	1808647	serine integrase;terminase, small subunit;major capsid protein	3	1773.1747
1773.17470_4	1773.17470_4_region_2	2927838	2990125	tyrosine integrase;terminase, small subunit;major capsid protein	4	1773.1747
1773.17471_1	1773.17471_1_region_1	528548	596938	serine integrase;terminase, small subunit;major capsid protein	3	1773.17471
1773.17471_1	1773.17471_1_region_2	1722860	1782182	tyrosine integrase;terminase, small subunit;major capsid protein	4	1773.17471
1773.17473_13	1773.17473_13_region_1	49361	116808	serine integrase;terminase, small subunit;major capsid protein	3	1773.17473
1773.17473_14	1773.17473_14_region_1	513691	575979	tyrosine integrase;terminase, small subunit;major capsid protein	4	1773.17473
1773.17474_2	1773.17474_2_region_1	1740072	1808955	serine integrase;terminase, small subunit;major capsid protein	3	1773.17474
1773.17474_2	1773.17474_2_region_2	2930421	2992543	tyrosine integrase;terminase, small subunit;major capsid protein	4	1773.17474
1773.17477_7	1773.17477_7_region_1	1717604	1779891	tyrosine integrase;terminase, small subunit;major capsid protein	4	1773.17477
1773.17481_3	1773.17481_3_region_2	2093556	2155142	tyrosine integrase;terminase, small subunit;major capsid protein	4	1773.17481
1773.17482_2	1773.17482_2_region_1	528642	597017	serine integrase;terminase, small subunit;major capsid protein	3	1773.17482
1773.17482_2	1773.17482_2_region_2	1721908	1784195	tyrosine integrase;terminase, small subunit;major capsid protein	4	1773.17482
1773.17484_4	1773.17484_4_region_1	1301752	1364039	tyrosine integrase;terminase, small subunit;major capsid protein	4	1773.17484
1773.17485_1	1773.17485_1_region_1	1714575	1776148	tyrosine integrase;terminase, small subunit;major capsid protein	4	1773.17485
1773.17486_11	1773.17486_11_region_1	251026	313904	tyrosine integrase;terminase, small subunit;major capsid protein	4	1773.17486
1773.17490_19	1773.17490_19_region_1	252397	310656	tyrosine integrase;terminase, small subunit;major capsid protein	3	1773.1749
1773.17494_4	1773.17494_4_region_1	1707268	1769584	tyrosine integrase;terminase, small subunit;major capsid protein	4	1773.17494
1773.17495_3	1773.17495_3_region_1	1713208	1776151	tyrosine integrase;terminase, small subunit;major capsid protein	4	1773.17495
1773.17496_1	1773.17496_1_region_1	948667	1010955	tyrosine integrase;terminase, small subunit;major capsid protein	4	1773.17496
1773.17496_3	1773.17496_3_region_1	728360	795807	serine integrase;terminase, small subunit;major capsid protein	3	1773.17496
1773.17496_5	1773.17496_5_region_1	525281	593671	serine integrase;terminase, small subunit;major capsid protein	3	1773.17496
1773.17499_7	1773.17499_7_region_1	1716112	1778399	tyrosine integrase;terminase, small subunit;major capsid protein	4	1773.17499
1773.17504_3	1773.17504_3_region_1	528060	596943	serine integrase;terminase, small subunit;major capsid protein	3	1773.17504
1773.17504_3	1773.17504_3_region_2	1720338	1782625	tyrosine integrase;terminase, small subunit;major capsid protein	4	1773.17504
1773.17505_2	1773.17505_2_region_1	528485	596875	serine integrase;terminase, small subunit;major capsid protein	3	1773.17505
1773.17505_2	1773.17505_2_region_2	1730689	1792977	tyrosine integrase;terminase, small subunit;major capsid protein	4	1773.17505
1773.17506_16	1773.17506_16_region_1	1722162	1783738	tyrosine integrase;terminase, small subunit;major capsid protein	4	1773.17506
1773.17509_1	1773.17509_1_region_1	723832	791766	serine integrase;terminase, small subunit;major capsid protein	3	1773.17509
1773.17509_4	1773.17509_4_region_1	1722452	1784739	tyrosine integrase;terminase, small subunit;major capsid protein	4	1773.17509
1773.17510_4	1773.17510_4_region_1	1295439	1357742	tyrosine integrase;terminase, small subunit;major capsid protein	4	1773.1751
1773.17514_19	1773.17514_19_region_1	937171	999458	tyrosine integrase;terminase, small subunit;major capsid protein	4	1773.17514
1773.17515_12	1773.17515_12_region_1	891156	953459	tyrosine integrase;terminase, small subunit;major capsid protein	4	1773.17515
1773.17519_4	1773.17519_4_region_1	1406334	1474723	serine integrase;terminase, small subunit;major capsid protein	3	1773.17519
1773.17519_4	1773.17519_4_region_2	2589744	2652031	tyrosine integrase;terminase, small subunit;major capsid protein	4	1773.17519
1773.17521_7	1773.17521_7_region_1	1294338	1356461	tyrosine integrase;terminase, small subunit;major capsid protein	4	1773.17521
1773.17523_2	1773.17523_2_region_1	1703860	1766147	tyrosine integrase;terminase, small subunit;major capsid protein	4	1773.17523
1773.17528_5	1773.17528_5_region_1	2935457	2997579	tyrosine integrase;terminase, small subunit;major capsid protein	4	1773.17528
1773.17532_2	1773.17532_2_region_1	888320	950886	tyrosine integrase;terminase, small subunit;major capsid protein	4	1773.17532
1773.17533_5	1773.17533_5_region_1	528665	597055	serine integrase;terminase, small subunit;major capsid protein	3	1773.17533
1773.17533_5	1773.17533_5_region_2	1732372	1794660	tyrosine integrase;terminase, small subunit;major capsid protein	4	1773.17533
1773.17534_11	1773.17534_11_region_1	878208	940496	tyrosine integrase;terminase, small subunit;major capsid protein	4	1773.17534
1773.17534_2	1773.17534_2_region_1	113386	179971	serine integrase;terminase, small subunit;major capsid protein	3	1773.17534
1773.17535_5	1773.17535_5_region_1	1724742	1787029	tyrosine integrase;terminase, small subunit;major capsid protein	4	1773.17535
1773.17536_18	1773.17536_18_region_1	251492	312961	tyrosine integrase;terminase, small subunit;major capsid protein	4	1773.17536
1773.17537_9	1773.17537_9_region_1	885168	947455	tyrosine integrase;terminase, small subunit;major capsid protein	4	1773.17537
1773.17538_1	1773.17538_1_region_1	551640	620030	serine integrase;terminase, small subunit;major capsid protein	3	1773.17538
1773.17538_1	1773.17538_1_region_2	1749308	1811596	tyrosine integrase;terminase, small subunit;major capsid protein	4	1773.17538
1773.17539_1	1773.17539_1_region_1	727883	795817	serine integrase;terminase, small subunit;major capsid protein	3	1773.17539
1773.17539_2	1773.17539_2_region_1	1749858	1818248	serine integrase;terminase, small subunit;major capsid protein	3	1773.17539
1773.17539_2	1773.17539_2_region_2	2939724	3000615	tyrosine integrase;terminase, small subunit;major capsid protein	4	1773.17539
1773.17540_6	1773.17540_6_region_1	1708943	1771230	tyrosine integrase;terminase, small subunit;major capsid protein	4	1773.1754
1773.17544_1	1773.17544_1_region_1	1716113	1778401	tyrosine integrase;terminase, small subunit;major capsid protein	4	1773.17544
1773.17546_12	1773.17546_12_region_1	175683	244075	serine integrase;terminase, small subunit;major capsid protein	3	1773.17546
1773.17546_12	1773.17546_12_region_2	1364913	1427204	tyrosine integrase;terminase, small subunit;major capsid protein	4	1773.17546
1773.17550_1	1773.17550_1_region_1	528470	596860	serine integrase;terminase, small subunit;major capsid protein	3	1773.1755
1773.17550_1	1773.17550_1_region_2	1730137	1789459	tyrosine integrase;terminase, small subunit;major capsid protein	4	1773.1755
1773.17551_5	1773.17551_5_region_1	1545186	1607473	tyrosine integrase;terminase, small subunit;major capsid protein	4	1773.17551
1773.17552_24	1773.17552_24_region_1	600456	661830	tyrosine integrase;terminase, small subunit;major capsid protein	4	1773.17552
1773.17553_4	1773.17553_4_region_1	1715957	1778245	tyrosine integrase;terminase, small subunit;major capsid protein	4	1773.17553
1773.17553_4	1773.17553_4_region_3	2624017	2691951	serine integrase;terminase, small subunit;major capsid protein	3	1773.17553
1773.17556_5	1773.17556_5_region_1	1720707	1783010	tyrosine integrase;terminase, small subunit;major capsid protein	4	1773.17556
1773.17557_15	1773.17557_15_region_1	250974	313659	tyrosine integrase;major capsid protein	3	1773.17557
1773.17557_5	1773.17557_5_region_1	128796	197186	serine integrase;terminase, small subunit;major capsid protein	3	1773.17557
1773.17558_2	1773.17558_2_region_1	120874	187460	serine integrase;terminase, small subunit;major capsid protein	3	1773.17558
1773.17558_7	1773.17558_7_region_1	1712115	1774406	tyrosine integrase;terminase, small subunit;major capsid protein	4	1773.17558
1773.17559_1	1773.17559_1_region_1	1728132	1788648	tyrosine integrase;terminase, small subunit;major capsid protein	4	1773.17559
1773.17560_3	1773.17560_3_region_1	525125	593515	serine integrase;terminase, small subunit;major capsid protein	3	1773.1756
1773.17560_3	1773.17560_3_region_2	1717590	1779878	tyrosine integrase;terminase, small subunit;major capsid protein	4	1773.1756
1773.17561_8	1773.17561_8_region_1	1387981	1450284	tyrosine integrase;terminase, small subunit;major capsid protein	4	1773.17561
1773.17563_6	1773.17563_6_region_1	1720666	1782953	tyrosine integrase;terminase, small subunit;major capsid protein	4	1773.17563
1773.17565_12	1773.17565_12_region_1	1704246	1766533	tyrosine integrase;terminase, small subunit;major capsid protein	4	1773.17565
1773.17566_16	1773.17566_16_region_1	251568	313048	tyrosine integrase;terminase, small subunit;major capsid protein	4	1773.17566
1773.17567_2	1773.17567_2_region_1	1715924	1778211	tyrosine integrase;terminase, small subunit;major capsid protein	4	1773.17567
1773.17570_4	1773.17570_4_region_1	251493	313780	tyrosine integrase;terminase, small subunit;major capsid protein	4	1773.1757
1773.17571_1	1773.17571_1_region_1	528735	597125	serine integrase;terminase, small subunit;major capsid protein	3	1773.17571
1773.17571_1	1773.17571_1_region_2	1732320	1794608	tyrosine integrase;terminase, small subunit;major capsid protein	4	1773.17571
1773.17572_2	1773.17572_2_region_1	1301856	1364143	tyrosine integrase;terminase, small subunit;major capsid protein	4	1773.17572
1773.17573_3	1773.17573_3_region_1	1716524	1778812	tyrosine integrase;terminase, small subunit;major capsid protein	4	1773.17573
1773.17573_3	1773.17573_3_region_3	2612649	2680096	serine integrase;terminase, small subunit;major capsid protein	3	1773.17573
1773.17574_2	1773.17574_2_region_1	1706795	1769056	tyrosine integrase;terminase, small subunit;major capsid protein	4	1773.17574
1773.17575_9	1773.17575_9_region_1	1727139	1789426	tyrosine integrase;terminase, small subunit;major capsid protein	4	1773.17575
1773.17576_1	1773.17576_1_region_1	1742371	1804659	tyrosine integrase;terminase, small subunit;major capsid protein	4	1773.17576
1773.17576_3	1773.17576_3_region_1	724374	791821	serine integrase;terminase, small subunit;major capsid protein	3	1773.17576
1773.17577_4	1773.17577_4_region_1	1722932	1785219	tyrosine integrase;terminase, small subunit;major capsid protein	4	1773.17577
1773.17580_1	1773.17580_1_region_1	525394	593784	serine integrase;terminase, small subunit;major capsid protein	3	1773.1758
1773.17580_1	1773.17580_1_region_2	1723240	1785528	tyrosine integrase;terminase, small subunit;major capsid protein	4	1773.1758
1773.17581_3	1773.17581_3_region_1	1721151	1782727	tyrosine integrase;terminase, small subunit;major capsid protein	4	1773.17581
1773.17584_6	1773.17584_6_region_1	1717370	1779606	tyrosine integrase;terminase, small subunit;major capsid protein	4	1773.17584
1773.17586_8	1773.17586_8_region_1	528649	597039	serine integrase;terminase, small subunit;major capsid protein	3	1773.17586
1773.17586_8	1773.17586_8_region_2	1730200	1793023	tyrosine integrase;terminase, small subunit;major capsid protein	4	1773.17586
1773.17587_3	1773.17587_3_region_1	2922117	2983662	tyrosine integrase;terminase, small subunit;major capsid protein	4	1773.17587
1773.17590_2	1773.17590_2_region_1	1716074	1778362	tyrosine integrase;terminase, small subunit;major capsid protein	4	1773.1759
1773.17590_2	1773.17590_2_region_3	2611126	2678573	serine integrase;terminase, small subunit;major capsid protein	3	1773.1759
1773.17592_5	1773.17592_5_region_1	1728627	1790914	tyrosine integrase;terminase, small subunit;major capsid protein	4	1773.17592
1773.17593_4	1773.17593_4_region_1	1711671	1773959	tyrosine integrase;terminase, small subunit;major capsid protein	4	1773.17593
1773.17593_4	1773.17593_4_region_3	2619961	2687895	serine integrase;terminase, small subunit;major capsid protein	3	1773.17593
1773.17594_5	1773.17594_5_region_1	1660362	1722649	tyrosine integrase;terminase, small subunit;major capsid protein	4	1773.17594
1773.17595_2	1773.17595_2_region_1	528423	596812	serine integrase;terminase, small subunit;major capsid protein	3	1773.17595
1773.17595_2	1773.17595_2_region_2	1714676	1776963	tyrosine integrase;terminase, small subunit;major capsid protein	4	1773.17595
1773.17596_5	1773.17596_5_region_1	1718714	1780999	tyrosine integrase;terminase, small subunit;major capsid protein	4	1773.17596
1773.17597_4	1773.17597_4_region_1	950220	1012508	tyrosine integrase;terminase, small subunit;major capsid protein	4	1773.17597
1773.17597_7	1773.17597_7_region_1	113797	180382	serine integrase;terminase, small subunit;major capsid protein	3	1773.17597
1773.17599_3	1773.17599_3_region_1	2098492	2160780	tyrosine integrase;terminase, small subunit;major capsid protein	4	1773.17599
1773.17600_5	1773.17600_5_region_1	904221	972611	serine integrase;terminase, small subunit;major capsid protein	3	1773.176
1773.17600_5	1773.17600_5_region_2	2101313	2163600	tyrosine integrase;terminase, small subunit;major capsid protein	4	1773.176
1773.17601_3	1773.17601_3_region_1	948621	1010909	tyrosine integrase;terminase, small subunit;major capsid protein	4	1773.17601
1773.17601_6	1773.17601_6_region_1	525279	593669	serine integrase;terminase, small subunit;major capsid protein	3	1773.17601
1773.17602_1	1773.17602_1_region_1	2940669	3002254	tyrosine integrase;terminase, small subunit;major capsid protein	4	1773.17602
1773.17604_8	1773.17604_8_region_1	948801	1011089	tyrosine integrase;terminase, small subunit;major capsid protein	4	1773.17604
1773.17604_8	1773.17604_8_region_3	1849909	1917356	serine integrase;terminase, small subunit;major capsid protein	3	1773.17604
1773.17607_5	1773.17607_5_region_1	1714151	1776439	tyrosine integrase;terminase, small subunit;major capsid protein	4	1773.17607
1773.17608_7	1773.17608_7_region_1	1739933	1802236	tyrosine integrase;terminase, small subunit;major capsid protein	4	1773.17608
1773.17610_7	1773.17610_7_region_1	1718187	1780472	tyrosine integrase;terminase, small subunit;major capsid protein	4	1773.1761
1773.17611_1	1773.17611_1_region_1	1743291	1805579	tyrosine integrase;terminase, small subunit;major capsid protein	4	1773.17611
1773.17611_1	1773.17611_1_region_3	2651581	2719515	serine integrase;terminase, small subunit;major capsid protein	3	1773.17611
1773.17612_1	1773.17612_1_region_1	2930512	2992098	tyrosine integrase;terminase, small subunit;major capsid protein	4	1773.17612
1773.17614_2	1773.17614_2_region_1	1715123	1777411	tyrosine integrase;terminase, small subunit;major capsid protein	4	1773.17614
1773.17616_1	1773.17616_1_region_1	550422	618812	serine integrase;terminase, small subunit;major capsid protein	3	1773.17616
1773.17616_1	1773.17616_1_region_2	1749950	1812238	tyrosine integrase;terminase, small subunit;major capsid protein	4	1773.17616
1773.17616_1	1773.17616_1_region_4	2658010	2725944	serine integrase;terminase, small subunit;major capsid protein	3	1773.17616
1773.17616_4	1773.17616_4_region_1	77632	158141	serine integrase;terminase, small subunit;major capsid protein	3	1773.17616
1773.17619_3	1773.17619_3_region_1	1749447	1811734	tyrosine integrase;terminase, small subunit;major capsid protein	4	1773.17619
1773.17620_7	1773.17620_7_region_1	1717224	1779511	tyrosine integrase;terminase, small subunit;major capsid protein	4	1773.1762
1773.17621_7	1773.17621_7_region_1	1718770	1781057	tyrosine integrase;terminase, small subunit;major capsid protein	4	1773.17621
1773.17623_5	1773.17623_5_region_1	1717438	1779725	tyrosine integrase;terminase, small subunit;major capsid protein	4	1773.17623
1773.17625_3	1773.17625_3_region_1	1714410	1776697	tyrosine integrase;terminase, small subunit;major capsid protein	4	1773.17625
1773.17626_1	1773.17626_1_region_1	1717151	1779439	tyrosine integrase;terminase, small subunit;major capsid protein	4	1773.17626
1773.17628_4	1773.17628_4_region_1	1743000	1805287	tyrosine integrase;terminase, small subunit;major capsid protein	4	1773.17628
1773.17629_3	1773.17629_3_region_1	525083	593473	serine integrase;terminase, small subunit;major capsid protein	3	1773.17629
1773.17629_3	1773.17629_3_region_2	1723157	1785445	tyrosine integrase;terminase, small subunit;major capsid protein	4	1773.17629
1773.17630_1	1773.17630_1_region_1	1717115	1779403	tyrosine integrase;terminase, small subunit;major capsid protein	4	1773.1763
1773.17631_5	1773.17631_5_region_1	1717680	1779967	tyrosine integrase;terminase, small subunit;major capsid protein	4	1773.17631
1773.17632_7	1773.17632_7_region_1	1724392	1786679	tyrosine integrase;terminase, small subunit;major capsid protein	4	1773.17632
1773.17633_5	1773.17633_5_region_1	1715963	1778251	tyrosine integrase;terminase, small subunit;major capsid protein	4	1773.17633
1773.17634_1	1773.17634_1_region_1	1705925	1768212	tyrosine integrase;terminase, small subunit;major capsid protein	4	1773.17634
1773.17635_2	1773.17635_2_region_1	528422	596812	serine integrase;terminase, small subunit;major capsid protein	3	1773.17635
1773.17635_2	1773.17635_2_region_2	1719413	1781700	tyrosine integrase;terminase, small subunit;major capsid protein	4	1773.17635
1773.17636_2	1773.17636_2_region_1	2919348	2980935	tyrosine integrase;terminase, small subunit;major capsid protein	4	1773.17636
1773.17637_9	1773.17637_9_region_1	1717173	1779460	tyrosine integrase;terminase, small subunit;major capsid protein	4	1773.17637
1773.17638_18	1773.17638_18_region_1	1315127	1377414	tyrosine integrase;terminase, small subunit;major capsid protein	4	1773.17638
1773.17639_5	1773.17639_5_region_1	2932140	2993726	tyrosine integrase;terminase, small subunit;major capsid protein	4	1773.17639
1773.17641_4	1773.17641_4_region_1	252285	313861	tyrosine integrase;terminase, small subunit;major capsid protein	4	1773.17641
1773.17643_3	1773.17643_3_region_1	2925512	2987098	tyrosine integrase;terminase, small subunit;major capsid protein	4	1773.17643
1773.17679_15	1773.17679_15_region_1	252352	316533	tyrosine integrase;terminase, small subunit;major capsid protein	4	1773.17679
1773.17679_2	1773.17679_2_region_1	113592	181981	serine integrase;terminase, small subunit;major capsid protein	3	1773.17679
1773.17684_6	1773.17684_6_region_1	113693	182082	serine integrase;terminase, small subunit;major capsid protein	3	1773.17684
1773.17684_6	1773.17684_6_region_2	1311769	1375414	tyrosine integrase;terminase, small subunit;major capsid protein	4	1773.17684
1773.17685_6	1773.17685_6_region_1	113768	182157	serine integrase;terminase, small subunit;major capsid protein	3	1773.17685
1773.17685_6	1773.17685_6_region_2	1311844	1375489	tyrosine integrase;terminase, small subunit;major capsid protein	4	1773.17685
1773.17686_1	1773.17686_1_region_1	1410989	1479378	serine integrase;terminase, small subunit;major capsid protein	3	1773.17686
1773.17686_1	1773.17686_1_region_2	2609065	2672710	tyrosine integrase;terminase, small subunit;major capsid protein	4	1773.17686
1773.17885_2	1773.17885_2_region_1	331668	393301	tyrosine integrase;terminase, small subunit;major capsid protein	4	1773.17885
1773.17885_2	1773.17885_2_region_3	1232230	1300159	serine integrase;terminase, small subunit;major capsid protein	3	1773.17885
1773.17886_2	1773.17886_2_region_1	968706	1030447	tyrosine integrase;terminase, small subunit;major capsid protein	4	1773.17886
1773.17886_4	1773.17886_4_region_1	467058	534985	serine integrase;terminase, small subunit;major capsid protein	3	1773.17886
1773.201_17	1773.201_17_region_1	24863	63567	tyrosine integrase;major capsid protein	3	1773.201
1773.23705_3	1773.23705_3_region_1	2921024	2982145	tyrosine integrase;terminase, small subunit;major capsid protein	4	1773.23705
1773.23706_4	1773.23706_4_region_1	2922304	2984555	tyrosine integrase;terminase, small subunit;major capsid protein	4	1773.23706
1773.23707_4	1773.23707_4_region_1	1805359	1877596	serine integrase;terminase, small subunit;major capsid protein	3	1773.23707
1773.23708_2	1773.23708_2_region_1	2921641	2983886	tyrosine integrase;terminase, small subunit;major capsid protein	4	1773.23708
1773.23709_2	1773.23709_2_region_2	2590327	2660554	serine integrase;terminase, small subunit;major capsid protein	3	1773.23709
1773.23710_1	1773.23710_1_region_1	2918523	2980670	tyrosine integrase;terminase, small subunit;major capsid protein	4	1773.2371
1773.23711_3	1773.23711_3_region_2	2913306	2973489	tyrosine integrase;terminase, small subunit;major capsid protein	4	1773.23711
1773.23713_3	1773.23713_3_region_1	2924491	2985644	tyrosine integrase;terminase, small subunit;major capsid protein	4	1773.23713
1773.23714_2	1773.23714_2_region_2	1391603	1453434	tyrosine integrase;terminase, small subunit;major capsid protein	4	1773.23714
1773.25900_21	1773.25900_21_region_1	2940455	3001488	tyrosine integrase;terminase, small subunit;major capsid protein	4	1773.259
1773.6032_3	1773.6032_3_region_1	528380	596770	serine integrase;terminase, small subunit;major capsid protein	3	1773.6032
1773.6032_3	1773.6032_3_region_2	1725258	1787545	tyrosine integrase;terminase, small subunit;major capsid protein	4	1773.6032
1773.6035_1	1773.6035_1_region_1	889201	951539	tyrosine integrase;terminase, small subunit;major capsid protein	4	1773.6035
1773.6036_12	1773.6036_12_region_1	877782	940070	tyrosine integrase;terminase, small subunit;major capsid protein	4	1773.6036
1773.6036_6	1773.6036_6_region_1	112100	180490	serine integrase;terminase, small subunit;major capsid protein	3	1773.6036
1773.6037_8	1773.6037_8_region_1	1375747	1436314	tyrosine integrase;terminase, small subunit;major capsid protein	4	1773.6037
1773.6041_3	1773.6041_3_region_1	523896	592286	serine integrase;terminase, small subunit;major capsid protein	3	1773.6041
1773.6041_3	1773.6041_3_region_2	1729459	1791747	tyrosine integrase;terminase, small subunit;major capsid protein	4	1773.6041
1773.6041_8	1773.6041_8_region_1	119337	187271	serine integrase;terminase, small subunit;major capsid protein	3	1773.6041
1773.6042_8	1773.6042_8_region_1	251613	313900	tyrosine integrase;terminase, small subunit;major capsid protein	4	1773.6042
1773.6043_1	1773.6043_1_region_1	1408149	1476539	serine integrase;terminase, small subunit;major capsid protein	3	1773.6043
1773.6043_1	1773.6043_1_region_2	2606755	2669043	tyrosine integrase;major capsid protein	3	1773.6043
1773.6045_7	1773.6045_7_region_1	551332	619722	serine integrase;terminase, small subunit;major capsid protein	3	1773.6045
1773.6045_7	1773.6045_7_region_2	1750126	1812407	tyrosine integrase;terminase, small subunit;major capsid protein	4	1773.6045
1773.6045_8	1773.6045_8_region_1	736086	803533	serine integrase;terminase, small subunit;major capsid protein	3	1773.6045
1773.6050_24	1773.6050_24_region_1	1306211	1368498	tyrosine integrase;terminase, small subunit;major capsid protein	4	1773.605
1773.6051_7	1773.6051_7_region_1	113696	180281	serine integrase;terminase, small subunit;major capsid protein	3	1773.6051
1773.6051_9	1773.6051_9_region_1	551512	619902	serine integrase;terminase, small subunit;major capsid protein	3	1773.6051
1773.6051_9	1773.6051_9_region_2	1748535	1811359	tyrosine integrase;terminase, small subunit;major capsid protein	4	1773.6051
1773.6053_4	1773.6053_4_region_1	251113	313937	tyrosine integrase;major capsid protein	3	1773.6053
1773.6053_6	1773.6053_6_region_1	115478	183480	serine integrase;terminase, small subunit;major capsid protein	3	1773.6053
1773.6055_7	1773.6055_7_region_1	1726912	1788441	tyrosine integrase;terminase, small subunit;major capsid protein	4	1773.6055
1773.6056_1	1773.6056_1_region_1	1314771	1377058	tyrosine integrase;terminase, small subunit;major capsid protein	4	1773.6056
1773.6057_5	1773.6057_5_region_1	557040	625430	serine integrase;terminase, small subunit;major capsid protein	3	1773.6057
1773.6057_8	1773.6057_8_region_1	954146	1016433	tyrosine integrase;terminase, small subunit;major capsid protein	4	1773.6057
1773.6059_3	1773.6059_3_region_1	1749680	1812018	tyrosine integrase;terminase, small subunit;major capsid protein	4	1773.6059
1773.6060_22	1773.6060_22_region_1	113457	180042	serine integrase;terminase, small subunit;major capsid protein	3	1773.606
1773.6060_2	1773.6060_2_region_1	115433	185349	serine integrase;terminase, small subunit;major capsid protein	3	1773.606
1773.6060_9	1773.6060_9_region_1	948304	1010592	tyrosine integrase;terminase, small subunit;major capsid protein	4	1773.606
1773.6061_18	1773.6061_18_region_1	250829	313704	tyrosine integrase;major capsid protein	3	1773.6061
1773.6062_5	1773.6062_5_region_1	885072	947359	tyrosine integrase;terminase, small subunit;major capsid protein	4	1773.6062
1773.6064_4	1773.6064_4_region_1	952145	1014433	tyrosine integrase;terminase, small subunit;major capsid protein	4	1773.6064
1773.6066_1	1773.6066_1_region_1	114110	182500	serine integrase;terminase, small subunit;major capsid protein	3	1773.6066
1773.6066_1	1773.6066_1_region_2	1301363	1360685	tyrosine integrase;terminase, small subunit;major capsid protein	4	1773.6066
1773.6068_18	1773.6068_18_region_1	113600	183516	serine integrase;terminase, small subunit;major capsid protein	3	1773.6068
1773.6068_7	1773.6068_7_region_1	251163	313880	tyrosine integrase;major capsid protein	3	1773.6068
1773.6068_9	1773.6068_9_region_1	49769	117149	serine integrase;terminase, small subunit;major capsid protein	3	1773.6068
1773.6069_23	1773.6069_23_region_1	113537	181927	serine integrase;terminase, small subunit;major capsid protein	3	1773.6069
1773.6069_23	1773.6069_23_region_2	1305610	1367759	tyrosine integrase;terminase, small subunit;major capsid protein	4	1773.6069
1773.6073_6	1773.6073_6_region_1	114079	182469	serine integrase;terminase, small subunit;major capsid protein	3	1773.6073
1773.6073_6	1773.6073_6_region_2	1315002	1377151	tyrosine integrase;terminase, small subunit;major capsid protein	4	1773.6073
1773.6074_13	1773.6074_13_region_1	251514	313797	tyrosine integrase;major capsid protein	3	1773.6074
1773.6077_1	1773.6077_1_region_1	1719514	1781090	tyrosine integrase;terminase, small subunit;major capsid protein	4	1773.6077
1773.6078_1	1773.6078_1_region_1	905570	973960	serine integrase;terminase, small subunit;major capsid protein	3	1773.6078
1773.6078_1	1773.6078_1_region_2	2106292	2167166	tyrosine integrase;terminase, small subunit;major capsid protein	4	1773.6078
1773.6079_2	1773.6079_2_region_1	1718939	1781226	tyrosine integrase;terminase, small subunit;major capsid protein	4	1773.6079
1773.6080_1	1773.6080_1_region_1	2923655	2985942	tyrosine integrase;terminase, small subunit;major capsid protein	4	1773.608
1773.6082_4	1773.6082_4_region_1	905767	974157	serine integrase;terminase, small subunit;major capsid protein	3	1773.6082
1773.6082_4	1773.6082_4_region_2	2109506	2171093	tyrosine integrase;terminase, small subunit;major capsid protein	4	1773.6082
1773.6083_4	1773.6083_4_region_1	528191	597081	serine integrase;terminase, small subunit;major capsid protein	3	1773.6083
1773.6083_4	1773.6083_4_region_2	1723923	1786157	tyrosine integrase;terminase, small subunit;major capsid protein	4	1773.6083
1773.6084_2	1773.6084_2_region_1	2929834	2991420	tyrosine integrase;terminase, small subunit;major capsid protein	4	1773.6084
1773.6085_1	1773.6085_1_region_1	1738923	1807313	serine integrase;terminase, small subunit;major capsid protein	3	1773.6085
1773.6085_1	1773.6085_1_region_2	2938988	3001276	tyrosine integrase;terminase, small subunit;major capsid protein	4	1773.6085
1773.6086_10	1773.6086_10_region_1	32092	77206	serine integrase;terminase, small subunit;major capsid protein	3	1773.6086
1773.6086_9	1773.6086_9_region_1	1741700	1810090	serine integrase;terminase, small subunit;major capsid protein	3	1773.6086
1773.6086_9	1773.6086_9_region_2	2939674	3001144	tyrosine integrase;terminase, small subunit;major capsid protein	4	1773.6086
1773.6087_1	1773.6087_1_region_1	2922894	2985717	tyrosine integrase;terminase, small subunit;major capsid protein	4	1773.6087
1773.6088_3	1773.6088_3_region_1	2930842	2992311	tyrosine integrase;terminase, small subunit;major capsid protein	4	1773.6088
1773.6089_6	1773.6089_6_region_1	1830910	1893197	tyrosine integrase;terminase, small subunit;major capsid protein	4	1773.6089
1773.6090_5	1773.6090_5_region_1	2923418	2985487	tyrosine integrase;terminase, small subunit;major capsid protein	4	1773.609
1773.6091_7	1773.6091_7_region_1	1717633	1779920	tyrosine integrase;terminase, small subunit;major capsid protein	4	1773.6091
1773.6092_1	1773.6092_1_region_1	2922557	2984844	tyrosine integrase;terminase, small subunit;major capsid protein	4	1773.6092
1773.6093_5	1773.6093_5_region_1	2952611	3014733	tyrosine integrase;terminase, small subunit;major capsid protein	4	1773.6093
1773.6094_2	1773.6094_2_region_1	2925887	2986568	tyrosine integrase;terminase, small subunit;major capsid protein	4	1773.6094
1773.6095_7	1773.6095_7_region_1	1717249	1779536	tyrosine integrase;terminase, small subunit;major capsid protein	4	1773.6095
1773.6096_1	1773.6096_1_region_1	528036	596919	serine integrase;terminase, small subunit;major capsid protein	3	1773.6096
1773.6096_1	1773.6096_1_region_2	1720525	1782812	tyrosine integrase;terminase, small subunit;major capsid protein	4	1773.6096
1773.6097_5	1773.6097_5_region_1	2921062	2982648	tyrosine integrase;terminase, small subunit;major capsid protein	4	1773.6097
1773.6099_8	1773.6099_8_region_1	555186	623576	serine integrase;terminase, small subunit;major capsid protein	3	1773.6099
1773.6099_8	1773.6099_8_region_2	1758122	1819698	tyrosine integrase;terminase, small subunit;major capsid protein	4	1773.6099
1773.6100_2	1773.6100_2_region_1	730200	798691	serine integrase;terminase, small subunit;major capsid protein	3	1773.61
1773.6100_8	1773.6100_8_region_1	530090	598480	serine integrase;terminase, small subunit;major capsid protein	3	1773.61
1773.6100_8	1773.6100_8_region_2	1724889	1786229	tyrosine integrase;terminase, small subunit;major capsid protein	4	1773.61
1773.6101_2	1773.6101_2_region_1	1745727	1814116	serine integrase;terminase, small subunit;major capsid protein	3	1773.6101
1773.6101_3	1773.6101_3_region_1	921059	983346	tyrosine integrase;terminase, small subunit;major capsid protein	4	1773.6101
1773.6102_4	1773.6102_4_region_1	555083	623473	serine integrase;terminase, small subunit;major capsid protein	3	1773.6102
1773.6102_4	1773.6102_4_region_2	1758712	1820999	tyrosine integrase;terminase, small subunit;major capsid protein	4	1773.6102
1773.6104_2	1773.6104_2_region_1	2929310	2991433	tyrosine integrase;terminase, small subunit;major capsid protein	4	1773.6104
1773.6105_1	1773.6105_1_region_1	551767	620157	serine integrase;terminase, small subunit;major capsid protein	3	1773.6105
1773.6105_1	1773.6105_1_region_2	1749797	1812085	tyrosine integrase;terminase, small subunit;major capsid protein	4	1773.6105
1773.6107_1	1773.6107_1_region_1	2936169	2997755	tyrosine integrase;terminase, small subunit;major capsid protein	4	1773.6107
1773.6108_2	1773.6108_2_region_1	2936661	2998247	tyrosine integrase;terminase, small subunit;major capsid protein	4	1773.6108
1773.6109_2	1773.6109_2_region_1	1298499	1360786	tyrosine integrase;terminase, small subunit;major capsid protein	4	1773.6109
1773.6110_1	1773.6110_1_region_1	2925007	2987295	tyrosine integrase;terminase, small subunit;major capsid protein	4	1773.611
1773.6111_3	1773.6111_3_region_1	527996	596879	serine integrase;terminase, small subunit;major capsid protein	3	1773.6111
1773.6111_9	1773.6111_9_region_1	947833	1010120	tyrosine integrase;terminase, small subunit;major capsid protein	4	1773.6111
1773.6112_1	1773.6112_1_region_1	30665	78048	serine integrase;terminase, small subunit;major capsid protein	3	1773.6112
1773.6112_2	1773.6112_2_region_1	1745957	1810743	serine integrase;terminase, small subunit;major capsid protein	3	1773.6112
1773.6112_2	1773.6112_2_region_2	2945530	3007817	tyrosine integrase;terminase, small subunit;major capsid protein	4	1773.6112
1773.6114_4	1773.6114_4_region_1	528380	596770	serine integrase;terminase, small subunit;major capsid protein	3	1773.6114
1773.6114_4	1773.6114_4_region_2	1725258	1787545	tyrosine integrase;terminase, small subunit;major capsid protein	4	1773.6114
1773.6115_1	1773.6115_1_region_1	32474	78047	serine integrase;terminase, small subunit;major capsid protein	3	1773.6115
1773.6115_2	1773.6115_2_region_1	551612	620002	serine integrase;terminase, small subunit;major capsid protein	3	1773.6115
1773.6115_2	1773.6115_2_region_2	1749708	1811997	tyrosine integrase;terminase, small subunit;major capsid protein	4	1773.6115
1773.6116_5	1773.6116_5_region_1	528528	596918	serine integrase;terminase, small subunit;major capsid protein	3	1773.6116
1773.6116_5	1773.6116_5_region_2	1718736	1781023	tyrosine integrase;terminase, small subunit;major capsid protein	4	1773.6116
1773.6117_2	1773.6117_2_region_1	1743704	1812094	serine integrase;terminase, small subunit;major capsid protein	3	1773.6117
1773.6117_5	1773.6117_5_region_1	948728	1011016	tyrosine integrase;terminase, small subunit;major capsid protein	4	1773.6117
1773.6117_5	1773.6117_5_region_3	1844921	1912368	serine integrase;terminase, small subunit;major capsid protein	3	1773.6117
1773.6118_1	1773.6118_1_region_1	2936754	2999328	tyrosine integrase;terminase, small subunit;major capsid protein	4	1773.6118
1773.6119_6	1773.6119_6_region_1	2924556	2986843	tyrosine integrase;terminase, small subunit;major capsid protein	4	1773.6119
1773.6120_2	1773.6120_2_region_1	1715254	1777541	tyrosine integrase;terminase, small subunit;major capsid protein	4	1773.612
1773.6121_3	1773.6121_3_region_1	528585	596960	serine integrase;terminase, small subunit;major capsid protein	3	1773.6121
1773.6121_3	1773.6121_3_region_2	1721806	1784094	tyrosine integrase;major capsid protein	3	1773.6121
1773.6122_1	1773.6122_1_region_1	1716538	1778825	tyrosine integrase;terminase, small subunit;major capsid protein	4	1773.6122
1773.6123_2	1773.6123_2_region_1	2934024	2996311	tyrosine integrase;terminase, small subunit;major capsid protein	4	1773.6123
1773.6124_1	1773.6124_1_region_1	1726013	1788300	tyrosine integrase;terminase, small subunit;major capsid protein	4	1773.6124
1773.6125_2	1773.6125_2_region_1	2910958	2973245	tyrosine integrase;terminase, small subunit;major capsid protein	4	1773.6125
1773.6126_2	1773.6126_2_region_1	528104	596987	serine integrase;terminase, small subunit;major capsid protein	3	1773.6126
1773.6126_2	1773.6126_2_region_2	1721951	1784235	tyrosine integrase;terminase, small subunit;major capsid protein	4	1773.6126
1773.6128_4	1773.6128_4_region_1	2945533	3007820	tyrosine integrase;terminase, small subunit;major capsid protein	4	1773.6128
1773.6129_6	1773.6129_6_region_1	2929308	2991595	tyrosine integrase;terminase, small subunit;major capsid protein	4	1773.6129
1773.6131_2	1773.6131_2_region_1	528602	596992	serine integrase;terminase, small subunit;major capsid protein	3	1773.6131
1773.6131_2	1773.6131_2_region_2	1732085	1794372	tyrosine integrase;terminase, small subunit;major capsid protein	4	1773.6131
1773.6132_3	1773.6132_3_region_1	2922004	2984827	tyrosine integrase;terminase, small subunit;major capsid protein	4	1773.6132
1773.6133_1	1773.6133_1_region_1	947185	1008758	tyrosine integrase;terminase, small subunit;major capsid protein	4	1773.6133
1773.6134_1	1773.6134_1_region_1	1743287	1811677	serine integrase;terminase, small subunit;major capsid protein	3	1773.6134
1773.6134_1	1773.6134_1_region_2	2940786	3002909	tyrosine integrase;terminase, small subunit;major capsid protein	4	1773.6134
1773.6134_2	1773.6134_2_region_1	724990	792437	serine integrase;terminase, small subunit;major capsid protein	3	1773.6134
1773.6135_3	1773.6135_3_region_1	31862	78049	serine integrase;terminase, small subunit;major capsid protein	3	1773.6135
1773.6135_4	1773.6135_4_region_1	948859	1011147	tyrosine integrase;terminase, small subunit;major capsid protein	4	1773.6135
1773.6135_5	1773.6135_5_region_1	551818	620207	serine integrase;terminase, small subunit;major capsid protein	3	1773.6135
1773.6136_1	1773.6136_1_region_1	1408865	1477255	serine integrase;terminase, small subunit;major capsid protein	3	1773.6136
1773.6136_1	1773.6136_1_region_2	2601888	2664037	tyrosine integrase;terminase, small subunit;major capsid protein	4	1773.6136
1773.6137_3	1773.6137_3_region_1	1720429	1781658	tyrosine integrase;terminase, small subunit;major capsid protein	4	1773.6137
1773.6138_1	1773.6138_1_region_1	112935	180382	serine integrase;terminase, small subunit;major capsid protein	3	1773.6138
1773.6138_2	1773.6138_2_region_1	525298	593688	serine integrase;terminase, small subunit;major capsid protein	3	1773.6138
1773.6138_2	1773.6138_2_region_2	1724742	1787030	tyrosine integrase;terminase, small subunit;major capsid protein	4	1773.6138
1773.6139_2	1773.6139_2_region_1	2927141	2989429	tyrosine integrase;major capsid protein	3	1773.6139
1773.6140_1	1773.6140_1_region_1	1737916	1806306	serine integrase;terminase, small subunit;major capsid protein	3	1773.614
1773.6140_1	1773.6140_1_region_2	2937207	2999495	tyrosine integrase;terminase, small subunit;major capsid protein	4	1773.614
1773.6140_2	1773.6140_2_region_1	145910	213844	serine integrase;terminase, small subunit;major capsid protein	3	1773.614
1773.6142_3	1773.6142_3_region_1	948667	1010955	tyrosine integrase;terminase, small subunit;major capsid protein	4	1773.6142
1773.6142_4	1773.6142_4_region_1	1743664	1812054	serine integrase;terminase, small subunit;major capsid protein	3	1773.6142
1773.6143_1	1773.6143_1_region_1	2935730	2998017	tyrosine integrase;terminase, small subunit;major capsid protein	4	1773.6143
1773.6144_5	1773.6144_5_region_1	2932289	2994576	tyrosine integrase;terminase, small subunit;major capsid protein	4	1773.6144
1773.6146_1	1773.6146_1_region_1	1754401	1818230	serine integrase;terminase, small subunit;major capsid protein	3	1773.6146
1773.6146_2	1773.6146_2_region_1	950062	1012349	tyrosine integrase;terminase, small subunit;major capsid protein	4	1773.6146
1773.6147_5	1773.6147_5_region_1	1704332	1766618	tyrosine integrase;terminase, small subunit;major capsid protein	4	1773.6147
1773.6148_2	1773.6148_2_region_1	2951054	3006513	tyrosine integrase;terminase, small subunit;major capsid protein	3	1773.6148
1773.6149_5	1773.6149_5_region_1	2928261	2990549	tyrosine integrase;terminase, small subunit;major capsid protein	4	1773.6149
1773.6151_2	1773.6151_2_region_1	1740651	1802939	tyrosine integrase;terminase, small subunit;major capsid protein	4	1773.6151
1773.6152_1	1773.6152_1_region_1	956153	1018456	tyrosine integrase;terminase, small subunit;major capsid protein	4	1773.6152
1773.6155_4	1773.6155_4_region_1	1841504	1903791	tyrosine integrase;terminase, small subunit;major capsid protein	4	1773.6155
1773.6156_2	1773.6156_2_region_1	1745720	1814110	serine integrase;terminase, small subunit;major capsid protein	3	1773.6156
1773.6156_2	1773.6156_2_region_2	2945472	3007760	tyrosine integrase;terminase, small subunit;major capsid protein	4	1773.6156
1773.6156_2	1773.6156_2_region_4	3851349	3919283	serine integrase;terminase, small subunit;major capsid protein	3	1773.6156
1773.6157_2	1773.6157_2_region_1	2935409	2997696	tyrosine integrase;major capsid protein	3	1773.6157
1773.6159_3	1773.6159_3_region_1	1746432	1814822	serine integrase;terminase, small subunit;major capsid protein	3	1773.6159
1773.6159_3	1773.6159_3_region_2	2949678	3011965	tyrosine integrase;terminase, small subunit;major capsid protein	4	1773.6159
1773.6160_6	1773.6160_6_region_1	1743235	1805523	tyrosine integrase;terminase, small subunit;major capsid protein	4	1773.616
1773.6162_3	1773.6162_3_region_1	1719870	1782157	tyrosine integrase;terminase, small subunit;major capsid protein	4	1773.6162
1773.6163_4	1773.6163_4_region_1	1721306	1783593	tyrosine integrase;terminase, small subunit;major capsid protein	4	1773.6163
1773.6165_3	1773.6165_3_region_1	2924039	2986326	tyrosine integrase;terminase, small subunit;major capsid protein	4	1773.6165
1773.6166_5	1773.6166_5_region_1	312836	375123	tyrosine integrase;major capsid protein	3	1773.6166
1773.6169_5	1773.6169_5_region_1	1304580	1366207	tyrosine integrase;major capsid protein	3	1773.6169
1773.6170_23	1773.6170_23_region_1	877823	940111	tyrosine integrase;terminase, small subunit;major capsid protein	4	1773.617
1773.6170_5	1773.6170_5_region_1	115494	185410	serine integrase;terminase, small subunit;major capsid protein	3	1773.617
1773.6171_15	1773.6171_15_region_1	1303220	1365122	tyrosine integrase;terminase, small subunit;major capsid protein	4	1773.6171
1773.6176_3	1773.6176_3_region_1	528635	597010	serine integrase;terminase, small subunit;major capsid protein	3	1773.6176
1773.6176_3	1773.6176_3_region_2	1721856	1784143	tyrosine integrase;terminase, small subunit;major capsid protein	4	1773.6176
1773.6177_13	1773.6177_13_region_1	119448	187307	serine integrase;terminase, small subunit;major capsid protein	3	1773.6177
1773.6177_1	1773.6177_1_region_1	513458	576282	tyrosine integrase;major capsid protein	3	1773.6177
1773.6177_8	1773.6177_8_region_1	523695	592085	serine integrase;terminase, small subunit;major capsid protein	3	1773.6177
1773.6178_4	1773.6178_4_region_1	815199	883589	serine integrase;terminase, small subunit;major capsid protein	3	1773.6178
1773.6178_4	1773.6178_4_region_2	2015436	2077724	tyrosine integrase;terminase, small subunit;major capsid protein	4	1773.6178
1773.6180_14	1773.6180_14_region_1	251682	313970	tyrosine integrase;major capsid protein	3	1773.618
1773.6182_4	1773.6182_4_region_1	312396	374734	tyrosine integrase;terminase, small subunit;major capsid protein	4	1773.6182
1773.6186_6	1773.6186_6_region_1	312351	373923	tyrosine integrase;major capsid protein	3	1773.6186
1773.6188_11	1773.6188_11_region_1	144297	205924	tyrosine integrase;terminase, small subunit;major capsid protein	4	1773.6188
1773.6191_8	1773.6191_8_region_1	1291676	1353963	tyrosine integrase;terminase, small subunit;major capsid protein	4	1773.6191
1773.6193_10	1773.6193_10_region_1	115437	185353	serine integrase;terminase, small subunit;major capsid protein	3	1773.6193
1773.6193_5	1773.6193_5_region_1	24646	85855	tyrosine integrase;major capsid protein	3	1773.6193
1773.6194_11	1773.6194_11_region_1	252097	314384	tyrosine integrase;major capsid protein	3	1773.6194
1773.6196_4	1773.6196_4_region_1	1309930	1372319	tyrosine integrase;terminase, small subunit;major capsid protein	4	1773.6196
1773.6196_4	1773.6196_4_region_3	2210003	2277937	serine integrase;terminase, small subunit;major capsid protein	3	1773.6196
1773.6198_6	1773.6198_6_region_1	551860	620250	serine integrase;terminase, small subunit;major capsid protein	3	1773.6198
1773.6198_6	1773.6198_6_region_2	1749424	1811712	tyrosine integrase;terminase, small subunit;major capsid protein	4	1773.6198
1773.6200_15	1773.6200_15_region_1	114070	182459	serine integrase;terminase, small subunit;major capsid protein	3	1773.62
1773.6200_15	1773.6200_15_region_2	1314720	1377008	tyrosine integrase;terminase, small subunit;major capsid protein	4	1773.62
1773.6200_19	1773.6200_19_region_1	119704	187562	serine integrase;terminase, small subunit;major capsid protein	3	1773.62
1773.6201_6	1773.6201_6_region_1	2082904	2144373	tyrosine integrase;terminase, small subunit;major capsid protein	4	1773.6201
1773.6202_25	1773.6202_25_region_1	951434	1013721	tyrosine integrase;terminase, small subunit;major capsid protein	4	1773.6202
1773.6202_5	1773.6202_5_region_1	114118	184034	serine integrase;terminase, small subunit;major capsid protein	3	1773.6202
1773.6204_6	1773.6204_6_region_1	1294565	1356826	tyrosine integrase;terminase, small subunit;major capsid protein	4	1773.6204
1773.6205_20	1773.6205_20_region_1	1302175	1364463	tyrosine integrase;terminase, small subunit;major capsid protein	4	1773.6205
1773.6206_15	1773.6206_15_region_1	251090	313914	tyrosine integrase;major capsid protein	3	1773.6206
1773.6206_5	1773.6206_5_region_1	174342	242732	serine integrase;terminase, small subunit;major capsid protein	3	1773.6206
1773.6206_6	1773.6206_6_region_1	56769	124160	serine integrase;terminase, small subunit;major capsid protein	3	1773.6206
1773.6208_11	1773.6208_11_region_1	48484	116362	serine integrase;terminase, small subunit;major capsid protein	3	1773.6208
1773.6208_17	1773.6208_17_region_1	885753	948142	tyrosine integrase;terminase, small subunit;major capsid protein	4	1773.6208
1773.6208_2	1773.6208_2_region_1	113715	182105	serine integrase;terminase, small subunit;major capsid protein	3	1773.6208
1773.6209_7	1773.6209_7_region_1	1705967	1768305	tyrosine integrase;terminase, small subunit;major capsid protein	4	1773.6209
1773.6210_15	1773.6210_15_region_1	111913	180303	serine integrase;terminase, small subunit;major capsid protein	3	1773.621
1773.6210_15	1773.6210_15_region_2	1309373	1371661	tyrosine integrase;terminase, small subunit;major capsid protein	4	1773.621
1773.6213_6	1773.6213_6_region_1	1305044	1367382	tyrosine integrase;terminase, small subunit;major capsid protein	4	1773.6213
1773.6214_4	1773.6214_4_region_1	1342600	1404938	tyrosine integrase;terminase, small subunit;major capsid protein	4	1773.6214
1773.6215_12	1773.6215_12_region_1	513962	576250	tyrosine integrase;major capsid protein	3	1773.6215
1773.6215_16	1773.6215_16_region_1	114140	182530	serine integrase;terminase, small subunit;major capsid protein	3	1773.6215
1773.6215_25	1773.6215_25_region_1	57128	125618	serine integrase;terminase, small subunit;major capsid protein	3	1773.6215
1773.6217_3	1773.6217_3_region_1	1296238	1358579	tyrosine integrase;terminase, small subunit;major capsid protein	4	1773.6217
1773.6218_3	1773.6218_3_region_1	528393	596783	serine integrase;terminase, small subunit;major capsid protein	3	1773.6218
1773.6218_3	1773.6218_3_region_2	1721741	1784028	tyrosine integrase;terminase, small subunit;major capsid protein	4	1773.6218
1773.6220_4	1773.6220_4_region_1	524960	593350	serine integrase;terminase, small subunit;major capsid protein	3	1773.622
1773.6220_7	1773.6220_7_region_1	949494	1011782	tyrosine integrase;terminase, small subunit;major capsid protein	4	1773.622
1773.6223_2	1773.6223_2_region_1	1754517	1816557	serine integrase;terminase, small subunit	2	1773.6223
1773.6223_2	1773.6223_2_region_2	2936677	2998189	tyrosine integrase;major capsid protein	3	1773.6223
1773.6226_1	1773.6226_1_region_1	1717123	1779461	tyrosine integrase;terminase, small subunit;major capsid protein	4	1773.6226
1773.6228_6	1773.6228_6_region_1	528365	596755	serine integrase;terminase, small subunit;major capsid protein	3	1773.6228
1773.6228_6	1773.6228_6_region_2	1729680	1791967	tyrosine integrase;terminase, small subunit;major capsid protein	4	1773.6228
1773.6231_3	1773.6231_3_region_1	1713943	1776230	tyrosine integrase;terminase, small subunit;major capsid protein	4	1773.6231
1773.6233_18	1773.6233_18_region_1	143313	205596	tyrosine integrase;major capsid protein	3	1773.6233
1773.6238_12	1773.6238_12_region_1	140846	202298	tyrosine integrase;terminase, small subunit;major capsid protein	4	1773.6238
1773.6241_2	1773.6241_2_region_1	528618	597008	serine integrase;terminase, small subunit;major capsid protein	3	1773.6241
1773.6241_6	1773.6241_6_region_1	949205	1011492	tyrosine integrase;terminase, small subunit;major capsid protein	4	1773.6241
1773.6242_7	1773.6242_7_region_1	527771	596654	serine integrase;terminase, small subunit;major capsid protein	3	1773.6242
1773.6242_7	1773.6242_7_region_2	1720204	1782491	tyrosine integrase;terminase, small subunit;major capsid protein	4	1773.6242
1773.6243_4	1773.6243_4_region_1	1365110	1425677	tyrosine integrase;terminase, small subunit;major capsid protein	4	1773.6243
1773.6244_5	1773.6244_5_region_1	124937	192385	serine integrase;terminase, small subunit;major capsid protein	3	1773.6244
1773.6244_7	1773.6244_7_region_1	1752207	1814488	tyrosine integrase;terminase, small subunit;major capsid protein	4	1773.6244
1773.6248_3	1773.6248_3_region_1	312348	374686	tyrosine integrase;terminase, small subunit;major capsid protein	4	1773.6248
1773.6250_3	1773.6250_3_region_1	1746734	1815123	serine integrase;terminase, small subunit;major capsid protein	3	1773.625
1773.6250_3	1773.6250_3_region_2	2940449	3002736	tyrosine integrase;terminase, small subunit;major capsid protein	4	1773.625
1773.6253_3	1773.6253_3_region_1	2599668	2662006	tyrosine integrase;terminase, small subunit;major capsid protein	4	1773.6253
1773.6256_2	1773.6256_2_region_1	550287	618677	serine integrase;terminase, small subunit;major capsid protein	3	1773.6256
1773.6256_2	1773.6256_2_region_2	1745589	1807877	tyrosine integrase;terminase, small subunit;major capsid protein	4	1773.6256
1773.6256_2	1773.6256_2_region_4	2648523	2716457	serine integrase;terminase, small subunit;major capsid protein	3	1773.6256
1773.6257_2	1773.6257_2_region_1	251494	313832	tyrosine integrase;major capsid protein	3	1773.6257
1773.6258_2	1773.6258_2_region_1	1409394	1477784	serine integrase;terminase, small subunit;major capsid protein	3	1773.6258
1773.6258_2	1773.6258_2_region_2	2608016	2670304	tyrosine integrase;terminase, small subunit;major capsid protein	4	1773.6258
1773.6258_2	1773.6258_2_region_4	3509144	3576591	serine integrase;terminase, small subunit;major capsid protein	3	1773.6258
1773.6259_2	1773.6259_2_region_1	1725499	1787837	tyrosine integrase;terminase, small subunit;major capsid protein	4	1773.6259
1773.6260_2	1773.6260_2_region_1	118412	184997	serine integrase;terminase, small subunit;major capsid protein	3	1773.626
1773.6260_8	1773.6260_8_region_1	525158	593548	serine integrase;terminase, small subunit;major capsid protein	3	1773.626
1773.6260_8	1773.6260_8_region_2	1725439	1787727	tyrosine integrase;terminase, small subunit;major capsid protein	4	1773.626
1773.6262_3	1773.6262_3_region_1	1725161	1787554	tyrosine integrase;terminase, small subunit;major capsid protein	4	1773.6262
1773.6263_3	1773.6263_3_region_1	308812	371095	tyrosine integrase;major capsid protein	3	1773.6263
1773.6264_4	1773.6264_4_region_1	551785	620175	serine integrase;terminase, small subunit;major capsid protein	3	1773.6264
1773.6264_4	1773.6264_4_region_2	1744988	1807276	tyrosine integrase;terminase, small subunit;major capsid protein	4	1773.6264
1773.6265_6	1773.6265_6_region_1	550414	618804	serine integrase;terminase, small subunit;major capsid protein	3	1773.6265
1773.6265_6	1773.6265_6_region_2	1751166	1813454	tyrosine integrase;terminase, small subunit;major capsid protein	4	1773.6265
1773.6265_6	1773.6265_6_region_4	2654513	2722447	serine integrase;terminase, small subunit;major capsid protein	3	1773.6265
1773.6268_7	1773.6268_7_region_1	1745119	1807407	tyrosine integrase;terminase, small subunit;major capsid protein	4	1773.6268
1773.6269_20	1773.6269_20_region_1	114109	184025	serine integrase;terminase, small subunit;major capsid protein	3	1773.6269
1773.6269_9	1773.6269_9_region_1	970348	1032635	tyrosine integrase;terminase, small subunit;major capsid protein	4	1773.6269
1773.6270_15	1773.6270_15_region_1	111805	181721	serine integrase;terminase, small subunit;major capsid protein	3	1773.627
1773.6270_25	1773.6270_25_region_1	941830	1004118	tyrosine integrase;terminase, small subunit;major capsid protein	4	1773.627
1773.6270_3	1773.6270_3_region_1	118165	184750	serine integrase;terminase, small subunit;major capsid protein	3	1773.627
1773.6271_18	1773.6271_18_region_1	1297176	1359463	tyrosine integrase;terminase, small subunit;major capsid protein	4	1773.6271
1773.6272_9	1773.6272_9_region_1	141167	203450	tyrosine integrase;major capsid protein	3	1773.6272
1773.6274_5	1773.6274_5_region_1	1723766	1786105	tyrosine integrase;terminase, small subunit;major capsid protein	4	1773.6274
1773.6275_1	1773.6275_1_region_1	951489	1013776	tyrosine integrase;terminase, small subunit;major capsid protein	4	1773.6275
1773.6275_20	1773.6275_20_region_1	114127	184043	serine integrase;terminase, small subunit;major capsid protein	3	1773.6275
1773.6276_3	1773.6276_3_region_1	534064	602454	serine integrase;terminase, small subunit;major capsid protein	3	1773.6276
1773.6276_3	1773.6276_3_region_2	1725390	1787677	tyrosine integrase;terminase, small subunit;major capsid protein	4	1773.6276
1773.6277_20	1773.6277_20_region_1	251605	313940	tyrosine integrase;terminase, small subunit;major capsid protein	4	1773.6277
1773.6277_24	1773.6277_24_region_1	113619	182009	serine integrase;terminase, small subunit;major capsid protein	3	1773.6277
1773.6278_1	1773.6278_1_region_1	311564	373957	tyrosine integrase;major capsid protein	3	1773.6278
1773.6279_1	1773.6279_1_region_1	312255	374538	tyrosine integrase;terminase, small subunit;major capsid protein	4	1773.6279
1773.6283_1	1773.6283_1_region_1	1741604	1809994	serine integrase;terminase, small subunit;major capsid protein	3	1773.6283
1773.6283_1	1773.6283_1_region_2	2943155	3005443	tyrosine integrase;terminase, small subunit;major capsid protein	4	1773.6283
1773.6283_4	1773.6283_4_region_1	30189	78145	serine integrase;terminase, small subunit;major capsid protein	3	1773.6283
1773.6284_2	1773.6284_2_region_1	2933931	2995555	tyrosine integrase;terminase, small subunit;major capsid protein	4	1773.6284
1773.6286_3	1773.6286_3_region_1	1744586	1806836	tyrosine integrase;terminase, small subunit;major capsid protein	4	1773.6286
1773.6287_3	1773.6287_3_region_1	1747937	1816327	serine integrase;terminase, small subunit;major capsid protein	3	1773.6287
1773.6287_3	1773.6287_3_region_2	2945298	3007585	tyrosine integrase;terminase, small subunit;major capsid protein	4	1773.6287
1773.6288_1	1773.6288_1_region_1	49820	117155	serine integrase;terminase, small subunit;major capsid protein	3	1773.6288
1773.6288_4	1773.6288_4_region_1	1407656	1476046	serine integrase;terminase, small subunit;major capsid protein	3	1773.6288
1773.6288_4	1773.6288_4_region_2	2612841	2674574	tyrosine integrase;major capsid protein	3	1773.6288
1773.6289_10	1773.6289_10_region_1	525385	593775	serine integrase;terminase, small subunit;major capsid protein	3	1773.6289
1773.6289_10	1773.6289_10_region_2	1724243	1786531	tyrosine integrase;terminase, small subunit;major capsid protein	4	1773.6289
1773.6289_4	1773.6289_4_region_1	112696	180086	serine integrase;terminase, small subunit;major capsid protein	3	1773.6289
1773.6290_2	1773.6290_2_region_1	2608360	2671230	tyrosine integrase;terminase, small subunit;major capsid protein	4	1773.629
1773.6290_2	1773.6290_2_region_3	3507454	3575387	serine integrase;terminase, small subunit;major capsid protein	3	1773.629
1773.6291_6	1773.6291_6_region_1	1741367	1804206	tyrosine integrase;terminase, small subunit;major capsid protein	4	1773.6291
1773.6293_7	1773.6293_7_region_1	1745722	1808009	tyrosine integrase;terminase, small subunit;major capsid protein	4	1773.6293
1773.6295_5	1773.6295_5_region_1	1727313	1789596	tyrosine integrase;terminase, small subunit;major capsid protein	4	1773.6295
1773.6297_7	1773.6297_7_region_1	551822	620212	serine integrase;terminase, small subunit;major capsid protein	3	1773.6297
1773.6297_7	1773.6297_7_region_2	1749203	1811491	tyrosine integrase;terminase, small subunit;major capsid protein	4	1773.6297
1773.6298_1	1773.6298_1_region_1	524788	593178	serine integrase;terminase, small subunit;major capsid protein	3	1773.6298
1773.6298_1	1773.6298_1_region_2	1723327	1785615	tyrosine integrase;terminase, small subunit;major capsid protein	4	1773.6298
1773.6298_3	1773.6298_3_region_1	31897	78084	serine integrase;terminase, small subunit;major capsid protein	3	1773.6298
1773.6299_3	1773.6299_3_region_1	2938631	3000914	tyrosine integrase;terminase, small subunit;major capsid protein	4	1773.6299
1773.6300_1	1773.6300_1_region_1	535457	603847	serine integrase;terminase, small subunit;major capsid protein	3	1773.63
1773.6300_1	1773.6300_1_region_2	1741316	1803706	tyrosine integrase;terminase, small subunit;major capsid protein	4	1773.63
1773.6300_6	1773.6300_6_region_1	49226	117092	serine integrase;terminase, small subunit;major capsid protein	3	1773.63
1773.6301_9	1773.6301_9_region_1	1297166	1359453	tyrosine integrase;terminase, small subunit;major capsid protein	4	1773.6301
1773.6302_4	1773.6302_4_region_1	114105	182495	serine integrase;terminase, small subunit;major capsid protein	3	1773.6302
1773.6302_4	1773.6302_4_region_2	1308170	1367492	tyrosine integrase;terminase, small subunit;major capsid protein	4	1773.6302
1773.6304_20	1773.6304_20_region_1	114150	182540	serine integrase;terminase, small subunit;major capsid protein	3	1773.6304
1773.6304_20	1773.6304_20_region_2	1313362	1375650	tyrosine integrase;terminase, small subunit;major capsid protein	4	1773.6304
1773.6304_6	1773.6304_6_region_1	120820	187406	serine integrase;terminase, small subunit;major capsid protein	3	1773.6304
1773.6306_3	1773.6306_3_region_1	311487	373825	tyrosine integrase;major capsid protein	3	1773.6306
1773.6307_1	1773.6307_1_region_1	2928138	2990399	tyrosine integrase;terminase, small subunit;major capsid protein	4	1773.6307
1773.6311_17	1773.6311_17_region_1	941816	1004104	tyrosine integrase;terminase, small subunit;major capsid protein	4	1773.6311
1773.6311_19	1773.6311_19_region_1	115448	183838	serine integrase;terminase, small subunit;major capsid protein	3	1773.6311
1773.6316_2	1773.6316_2_region_1	2937797	3000135	tyrosine integrase;terminase, small subunit;major capsid protein	4	1773.6316
1773.6317_3	1773.6317_3_region_1	1310263	1372652	tyrosine integrase;terminase, small subunit;major capsid protein	4	1773.6317
1773.6317_3	1773.6317_3_region_3	2210371	2278305	serine integrase;terminase, small subunit;major capsid protein	3	1773.6317
1773.6318_18	1773.6318_18_region_1	556261	618651	tyrosine integrase;major capsid protein	3	1773.6318
1773.6323_6	1773.6323_6_region_1	922835	985228	tyrosine integrase;terminase, small subunit;major capsid protein	4	1773.6323
1773.6326_7	1773.6326_7_region_1	538407	606797	serine integrase;terminase, small subunit;major capsid protein	3	1773.6326
1773.6326_8	1773.6326_8_region_1	47323	118127	serine integrase;terminase, small subunit;major capsid protein	3	1773.6326
1773.6326_9	1773.6326_9_region_1	556264	618654	tyrosine integrase;terminase, small subunit;major capsid protein	4	1773.6326
1773.6327_21	1773.6327_21_region_1	24666	85874	tyrosine integrase;major capsid protein	3	1773.6327
1773.6333_22	1773.6333_22_region_1	109484	177872	serine integrase;terminase, small subunit;major capsid protein	3	1773.6333
1773.6333_26	1773.6333_26_region_1	551896	613373	tyrosine integrase;major capsid protein	3	1773.6333
1773.6336_14	1773.6336_14_region_1	524615	593005	serine integrase;terminase, small subunit;major capsid protein	3	1773.6336
1773.6336_3	1773.6336_3_region_1	948923	1011211	tyrosine integrase;terminase, small subunit;major capsid protein	4	1773.6336
1773.6338_4	1773.6338_4_region_1	114065	182455	serine integrase;terminase, small subunit;major capsid protein	3	1773.6338
1773.6338_4	1773.6338_4_region_2	1307256	1369405	tyrosine integrase;terminase, small subunit;major capsid protein	4	1773.6338
1773.6339_15	1773.6339_15_region_1	946648	1008550	tyrosine integrase;terminase, small subunit;major capsid protein	4	1773.6339
1773.6339_20	1773.6339_20_region_1	110659	180575	serine integrase;terminase, small subunit;major capsid protein	3	1773.6339
1773.6343_3	1773.6343_3_region_1	251383	313686	tyrosine integrase;major capsid protein	3	1773.6343
1773.6344_12	1773.6344_12_region_1	109547	177935	serine integrase;terminase, small subunit;major capsid protein	3	1773.6344
1773.6344_6	1773.6344_6_region_1	249451	311455	tyrosine integrase;terminase, small subunit;major capsid protein	4	1773.6344
1773.6356_21	1773.6356_21_region_1	114088	184004	serine integrase;terminase, small subunit;major capsid protein	3	1773.6356
1773.6356_7	1773.6356_7_region_1	251682	313151	tyrosine integrase;terminase, small subunit;major capsid protein	4	1773.6356
1773.6357_14	1773.6357_14_region_1	142449	204680	tyrosine integrase;major capsid protein	3	1773.6357
1773.6357_16	1773.6357_16_region_2	402605	459919	tyrosine integrase;major capsid protein	2	1773.6357
1773.6358_18	1773.6358_18_region_1	517288	579575	tyrosine integrase;major capsid protein	3	1773.6358
1773.6358_5	1773.6358_5_region_1	114111	184027	serine integrase;terminase, small subunit;major capsid protein	3	1773.6358
1773.6359_1	1773.6359_1_region_1	1300303	1362590	tyrosine integrase;terminase, small subunit;major capsid protein	4	1773.6359
1773.6362_21	1773.6362_21_region_1	528387	596777	serine integrase;terminase, small subunit;major capsid protein	3	1773.6362
1773.6362_21	1773.6362_21_region_2	1731878	1794166	tyrosine integrase;terminase, small subunit;major capsid protein	4	1773.6362
1773.6364_5	1773.6364_5_region_1	1741133	1809523	serine integrase;terminase, small subunit;major capsid protein	3	1773.6364
1773.6364_5	1773.6364_5_region_2	2937271	3000095	tyrosine integrase;terminase, small subunit;major capsid protein	4	1773.6364
1773.6365_14	1773.6365_14_region_1	958009	1020297	tyrosine integrase;terminase, small subunit;major capsid protein	4	1773.6365
1773.6369_21	1773.6369_21_region_1	958289	1020576	tyrosine integrase;terminase, small subunit;major capsid protein	4	1773.6369
1773.6380_21	1773.6380_21_region_1	114059	178845	serine integrase;terminase, small subunit;major capsid protein	3	1773.638
1773.6380_24	1773.6380_24_region_1	49770	117629	serine integrase;terminase, small subunit;major capsid protein	3	1773.638
1773.6380_6	1773.6380_6_region_1	250589	313412	tyrosine integrase;major capsid protein	3	1773.638
1773.6381_14	1773.6381_14_region_1	958382	1020669	tyrosine integrase;terminase, small subunit;major capsid protein	4	1773.6381
1773.6386_2	1773.6386_2_region_1	1720963	1783251	tyrosine integrase;terminase, small subunit;major capsid protein	4	1773.6386
1773.6389_26	1773.6389_26_region_1	251703	313172	tyrosine integrase;terminase, small subunit;major capsid protein	4	1773.6389
1773.6389_27	1773.6389_27_region_1	115459	183848	serine integrase;terminase, small subunit;major capsid protein	3	1773.6389
1773.6393_1	1773.6393_1_region_1	141180	203467	tyrosine integrase;terminase, small subunit;major capsid protein	4	1773.6393
1773.6396_7	1773.6396_7_region_1	555168	623558	serine integrase;terminase, small subunit;major capsid protein	3	1773.6396
1773.6396_7	1773.6396_7_region_2	1758679	1820967	tyrosine integrase;terminase, small subunit;major capsid protein	4	1773.6396
1773.6398_15	1773.6398_15_region_1	50168	117615	serine integrase;terminase, small subunit;major capsid protein	3	1773.6398
1773.6398_23	1773.6398_23_region_1	175663	245579	serine integrase;terminase, small subunit;major capsid protein	3	1773.6398
1773.6398_7	1773.6398_7_region_1	251591	313879	tyrosine integrase;terminase, small subunit;major capsid protein	4	1773.6398
1773.6399_20	1773.6399_20_region_1	113558	182441	serine integrase;terminase, small subunit;major capsid protein	3	1773.6399
1773.6399_6	1773.6399_6_region_1	251601	313888	tyrosine integrase;terminase, small subunit;major capsid protein	4	1773.6399
1773.6404_3	1773.6404_3_region_1	114073	182463	serine integrase;terminase, small subunit;major capsid protein	3	1773.6404
1773.6404_3	1773.6404_3_region_2	1317351	1379639	tyrosine integrase;terminase, small subunit;major capsid protein	4	1773.6404
1773.6405_13	1773.6405_13_region_1	891699	954002	tyrosine integrase;terminase, small subunit;major capsid protein	4	1773.6405
1773.6409_15	1773.6409_15_region_1	115479	185395	serine integrase;terminase, small subunit;major capsid protein	3	1773.6409
1773.6409_20	1773.6409_20_region_1	878065	940353	tyrosine integrase;terminase, small subunit;major capsid protein	4	1773.6409
1773.6411_16	1773.6411_16_region_1	251571	313860	tyrosine integrase;major capsid protein	3	1773.6411
1773.6420_9	1773.6420_9_region_1	251555	313024	tyrosine integrase;terminase, small subunit;major capsid protein	4	1773.642
1773.6421_13	1773.6421_13_region_1	25119	85906	tyrosine integrase;major capsid protein	3	1773.6421
1773.6424_14	1773.6424_14_region_1	875514	937802	tyrosine integrase;terminase, small subunit;major capsid protein	4	1773.6424
1773.6426_9	1773.6426_9_region_1	886069	948356	tyrosine integrase;terminase, small subunit;major capsid protein	4	1773.6426
1773.6428_13	1773.6428_13_region_1	251570	313859	tyrosine integrase;major capsid protein	3	1773.6428
1773.6429_1	1773.6429_1_region_1	2930539	2992827	tyrosine integrase;terminase, small subunit;major capsid protein	4	1773.6429
1773.6430_2	1773.6430_2_region_1	879654	941942	tyrosine integrase;terminase, small subunit;major capsid protein	4	1773.643
1773.6431_10	1773.6431_10_region_1	958324	1020611	tyrosine integrase;terminase, small subunit;major capsid protein	4	1773.6431
1773.6432_10	1773.6432_10_region_1	1298442	1360730	tyrosine integrase;terminase, small subunit;major capsid protein	4	1773.6432
1773.6434_15	1773.6434_15_region_1	112096	182012	serine integrase;terminase, small subunit;major capsid protein	3	1773.6434
1773.6434_19	1773.6434_19_region_1	251171	313995	tyrosine integrase;major capsid protein	3	1773.6434
1773.6435_10	1773.6435_10_region_1	120016	183852	serine integrase;terminase, small subunit;major capsid protein	3	1773.6435
1773.6435_10	1773.6435_10_region_2	1307235	1369523	tyrosine integrase;terminase, small subunit;major capsid protein	4	1773.6435
1773.6435_19	1773.6435_19_region_1	120607	187193	serine integrase;terminase, small subunit;major capsid protein	3	1773.6435
1773.6439_25	1773.6439_25_region_1	114079	182469	serine integrase;terminase, small subunit;major capsid protein	3	1773.6439
1773.6439_25	1773.6439_25_region_2	1317629	1379917	tyrosine integrase;terminase, small subunit;major capsid protein	4	1773.6439
1773.6441_1	1773.6441_1_region_1	133136	199723	serine integrase;terminase, small subunit;major capsid protein	3	1773.6441
1773.6441_20	1773.6441_20_region_1	251061	313884	tyrosine integrase;major capsid protein	3	1773.6441
1773.6441_24	1773.6441_24_region_1	113094	183010	serine integrase;terminase, small subunit;major capsid protein	3	1773.6441
1773.6443_9	1773.6443_9_region_1	1302864	1365151	tyrosine integrase;terminase, small subunit;major capsid protein	4	1773.6443
1773.6445_13	1773.6445_13_region_1	110747	179137	serine integrase;terminase, small subunit;major capsid protein	3	1773.6445
1773.6445_15	1773.6445_15_region_1	251012	313835	tyrosine integrase;major capsid protein	3	1773.6445
1773.6456_16	1773.6456_16_region_1	1704282	1766516	tyrosine integrase;terminase, small subunit;major capsid protein	4	1773.6456
1773.6462_1	1773.6462_1_region_1	1299002	1361125	tyrosine integrase;terminase, small subunit;major capsid protein	4	1773.6462
1773.6464_3	1773.6464_3_region_1	518876	581163	tyrosine integrase;terminase, small subunit;major capsid protein	4	1773.6464
1773.6466_10	1773.6466_10_region_1	955756	1017987	tyrosine integrase;terminase, small subunit;major capsid protein	4	1773.6466
1773.6468_18	1773.6468_18_region_1	115507	185423	serine integrase;terminase, small subunit;major capsid protein	3	1773.6468
1773.6468_19	1773.6468_19_region_1	251679	313149	tyrosine integrase;terminase, small subunit;major capsid protein	4	1773.6468
1773.6468_26	1773.6468_26_region_1	113529	180114	serine integrase;terminase, small subunit;major capsid protein	3	1773.6468
1773.6469_14	1773.6469_14_region_1	110184	179067	serine integrase;terminase, small subunit;major capsid protein	3	1773.6469
1773.6469_17	1773.6469_17_region_1	884259	946546	tyrosine integrase;terminase, small subunit;major capsid protein	4	1773.6469
1773.6470_17	1773.6470_17_region_1	251568	313855	tyrosine integrase;terminase, small subunit;major capsid protein	4	1773.647
1773.6472_2	1773.6472_2_region_1	528021	596516	serine integrase;terminase, small subunit;major capsid protein	3	1773.6472
1773.6472_2	1773.6472_2_region_2	1720568	1782855	tyrosine integrase;terminase, small subunit;major capsid protein	4	1773.6472
1773.6473_3	1773.6473_3_region_1	2931351	2993582	tyrosine integrase;terminase, small subunit;major capsid protein	4	1773.6473
1773.6474_1	1773.6474_1_region_1	950370	1012657	tyrosine integrase;terminase, small subunit;major capsid protein	4	1773.6474
1773.6474_2	1773.6474_2_region_1	1756561	1818601	serine integrase;terminase, small subunit	2	1773.6474
1773.6475_2	1773.6475_2_region_1	907788	976178	serine integrase;terminase, small subunit;major capsid protein	3	1773.6475
1773.6475_2	1773.6475_2_region_2	2108454	2170029	tyrosine integrase;terminase, small subunit;major capsid protein	4	1773.6475
1773.6477_1	1773.6477_1_region_1	2926105	2988928	tyrosine integrase;terminase, small subunit;major capsid protein	4	1773.6477
1773.6478_2	1773.6478_2_region_1	2924715	2986837	tyrosine integrase;terminase, small subunit;major capsid protein	4	1773.6478
1773.6479_1	1773.6479_1_region_1	2933281	2995295	tyrosine integrase;terminase, small subunit;major capsid protein	4	1773.6479
1773.6480_1	1773.6480_1_region_1	727405	794851	serine integrase;terminase, small subunit;major capsid protein	3	1773.648
1773.6480_4	1773.6480_4_region_1	952811	1015099	tyrosine integrase;terminase, small subunit;major capsid protein	4	1773.648
1773.6480_7	1773.6480_7_region_1	525257	593647	serine integrase;terminase, small subunit;major capsid protein	3	1773.648
1773.6481_3	1773.6481_3_region_1	1720331	1782618	tyrosine integrase;terminase, small subunit;major capsid protein	4	1773.6481
1773.6483_3	1773.6483_3_region_1	1729626	1791913	tyrosine integrase;terminase, small subunit;major capsid protein	4	1773.6483
1773.6484_1	1773.6484_1_region_1	528010	596893	serine integrase;terminase, small subunit;major capsid protein	3	1773.6484
1773.6484_1	1773.6484_1_region_2	1720670	1782957	tyrosine integrase;terminase, small subunit;major capsid protein	4	1773.6484
1773.6485_2	1773.6485_2_region_1	551754	620144	serine integrase;terminase, small subunit;major capsid protein	3	1773.6485
1773.6485_2	1773.6485_2_region_2	1749794	1812082	tyrosine integrase;terminase, small subunit;major capsid protein	4	1773.6485
1773.6485_2	1773.6485_2_region_4	2645910	2713357	serine integrase;terminase, small subunit;major capsid protein	3	1773.6485
1773.6487_2	1773.6487_2_region_1	1704828	1767115	tyrosine integrase;terminase, small subunit;major capsid protein	4	1773.6487
1773.6488_1	1773.6488_1_region_1	1720883	1782459	tyrosine integrase;terminase, small subunit;major capsid protein	4	1773.6488
1773.6489_2	1773.6489_2_region_1	1735447	1797734	tyrosine integrase;terminase, small subunit;major capsid protein	4	1773.6489
1773.6490_5	1773.6490_5_region_1	528510	596900	serine integrase;terminase, small subunit;major capsid protein	3	1773.649
1773.6490_6	1773.6490_6_region_1	950228	1012514	tyrosine integrase;terminase, small subunit;major capsid protein	4	1773.649
1773.6491_20	1773.6491_20_region_1	532003	596789	serine integrase;terminase, small subunit;major capsid protein	3	1773.6491
1773.6491_20	1773.6491_20_region_2	1731283	1793570	tyrosine integrase;terminase, small subunit;major capsid protein	4	1773.6491
1773.6492_2	1773.6492_2_region_1	948718	1010953	tyrosine integrase;terminase, small subunit;major capsid protein	4	1773.6492
1773.6492_3	1773.6492_3_region_1	1742994	1811384	serine integrase;terminase, small subunit;major capsid protein	3	1773.6492
1773.6492_5	1773.6492_5_region_1	31999	78186	serine integrase;terminase, small subunit;major capsid protein	3	1773.6492
1773.6493_2	1773.6493_2_region_1	959806	1022091	tyrosine integrase;terminase, small subunit;major capsid protein	4	1773.6493
1773.6494_6	1773.6494_6_region_1	528682	597072	serine integrase;terminase, small subunit;major capsid protein	3	1773.6494
1773.6494_6	1773.6494_6_region_2	1731758	1794046	tyrosine integrase;terminase, small subunit;major capsid protein	4	1773.6494
1773.6496_15	1773.6496_15_region_1	949935	1012170	tyrosine integrase;terminase, small subunit;major capsid protein	4	1773.6496
1773.6496_16	1773.6496_16_region_1	527709	596099	serine integrase;terminase, small subunit;major capsid protein	3	1773.6496
1773.6497_10	1773.6497_10_region_1	1718167	1778605	tyrosine integrase;terminase, small subunit;major capsid protein	4	1773.6497
1773.6499_11	1773.6499_11_region_1	110684	179074	serine integrase;terminase, small subunit;major capsid protein	3	1773.6499
1773.6499_8	1773.6499_8_region_1	251675	313090	tyrosine integrase;terminase, small subunit;major capsid protein	4	1773.6499
1773.6501_8	1773.6501_8_region_1	1718303	1780537	tyrosine integrase;terminase, small subunit;major capsid protein	4	1773.6501
1773.6503_4	1773.6503_4_region_1	529822	598212	serine integrase;terminase, small subunit;major capsid protein	3	1773.6503
1773.6503_4	1773.6503_4_region_2	1726754	1788850	tyrosine integrase;terminase, small subunit;major capsid protein	4	1773.6503
1773.6504_1	1773.6504_1_region_1	949264	1011334	tyrosine integrase;terminase, small subunit;major capsid protein	4	1773.6504
1773.6504_1	1773.6504_1_region_3	1459469	1516783	tyrosine integrase;terminase, small subunit;major capsid protein	3	1773.6504
1773.6505_2	1773.6505_2_region_1	1714919	1777153	tyrosine integrase;terminase, small subunit;major capsid protein	4	1773.6505
1773.6508_2	1773.6508_2_region_1	2928506	2990679	tyrosine integrase;terminase, small subunit;major capsid protein	4	1773.6508
1773.6510_7	1773.6510_7_region_1	1996308	2057893	tyrosine integrase;terminase, small subunit;major capsid protein	4	1773.651
1773.6517_2	1773.6517_2_region_1	2922472	2984707	tyrosine integrase;terminase, small subunit;major capsid protein	4	1773.6517
1773.6520_5	1773.6520_5_region_1	551689	620079	serine integrase;terminase, small subunit;major capsid protein	3	1773.652
1773.6520_5	1773.6520_5_region_2	1749520	1811755	tyrosine integrase;terminase, small subunit;major capsid protein	4	1773.652
1773.6520_6	1773.6520_6_region_1	30087	78043	serine integrase;terminase, small subunit;major capsid protein	3	1773.652
1773.6521_1	1773.6521_1_region_1	517256	579543	tyrosine integrase;terminase, small subunit;major capsid protein	4	1773.6521
1773.6521_7	1773.6521_7_region_1	113607	182490	serine integrase;terminase, small subunit;major capsid protein	3	1773.6521
1773.6526_19	1773.6526_19_region_1	575756	637990	tyrosine integrase;terminase, small subunit;major capsid protein	4	1773.6526
1773.6528_6	1773.6528_6_region_1	27600	76953	serine integrase;terminase, small subunit;major capsid protein	3	1773.6528
1773.6528_7	1773.6528_7_region_1	910968	973203	tyrosine integrase;terminase, small subunit;major capsid protein	4	1773.6528
1773.6528_8	1773.6528_8_region_1	556441	624831	serine integrase;terminase, small subunit;major capsid protein	3	1773.6528
1773.6529_7	1773.6529_7_region_1	2924802	2987037	tyrosine integrase;terminase, small subunit;major capsid protein	4	1773.6529
1773.6530_3	1773.6530_3_region_1	2912859	2975092	tyrosine integrase;terminase, small subunit;major capsid protein	4	1773.653
1773.6532_3	1773.6532_3_region_1	1826919	1889206	tyrosine integrase;terminase, small subunit;major capsid protein	4	1773.6532
1773.6533_4	1773.6533_4_region_1	1720664	1782187	tyrosine integrase;terminase, small subunit;major capsid protein	4	1773.6533
1773.6534_10	1773.6534_10_region_1	115521	185437	serine integrase;terminase, small subunit;major capsid protein	3	1773.6534
1773.6534_22	1773.6534_22_region_1	948698	1010986	tyrosine integrase;terminase, small subunit;major capsid protein	4	1773.6534
1773.6535_4	1773.6535_4_region_1	957663	1019238	tyrosine integrase;terminase, small subunit;major capsid protein	4	1773.6535
1773.6536_4	1773.6536_4_region_1	948678	1010913	tyrosine integrase;terminase, small subunit;major capsid protein	4	1773.6536
1773.6536_8	1773.6536_8_region_1	551585	619975	serine integrase;terminase, small subunit;major capsid protein	3	1773.6536
1773.6537_4	1773.6537_4_region_1	1715445	1777733	tyrosine integrase;terminase, small subunit;major capsid protein	4	1773.6537
1773.6538_2	1773.6538_2_region_1	2924012	2986220	tyrosine integrase;terminase, small subunit;major capsid protein	4	1773.6538
1773.6539_3	1773.6539_3_region_1	731935	799612	serine integrase;terminase, small subunit;major capsid protein	3	1773.6539
1773.6539_4	1773.6539_4_region_1	514016	576304	tyrosine integrase;terminase, small subunit;major capsid protein	4	1773.6539
1773.6539_6	1773.6539_6_region_1	523477	591867	serine integrase;terminase, small subunit;major capsid protein	3	1773.6539
1773.6541_20	1773.6541_20_region_1	877999	940227	tyrosine integrase;terminase, small subunit;major capsid protein	4	1773.6541
1773.6542_15	1773.6542_15_region_1	1297156	1359444	tyrosine integrase;terminase, small subunit;major capsid protein	4	1773.6542
1773.6543_1	1773.6543_1_region_1	2931326	2992006	tyrosine integrase;terminase, small subunit;major capsid protein	4	1773.6543
1773.6548_4	1773.6548_4_region_1	2081300	2142833	tyrosine integrase;terminase, small subunit;major capsid protein	4	1773.6548
1773.6549_4	1773.6549_4_region_1	528531	596921	serine integrase;terminase, small subunit;major capsid protein	3	1773.6549
1773.6549_4	1773.6549_4_region_2	1731467	1793042	tyrosine integrase;terminase, small subunit;major capsid protein	4	1773.6549
1773.6550_1	1773.6550_1_region_1	2926247	2988261	tyrosine integrase;terminase, small subunit;major capsid protein	4	1773.655
1773.6553_2	1773.6553_2_region_1	1743634	1812517	serine integrase;terminase, small subunit;major capsid protein	3	1773.6553
1773.6553_2	1773.6553_2_region_2	2937547	3000317	tyrosine integrase;terminase, small subunit;major capsid protein	4	1773.6553
1773.6557_9	1773.6557_9_region_1	1717342	1779576	tyrosine integrase;terminase, small subunit;major capsid protein	4	1773.6557
1773.6559_3	1773.6559_3_region_1	1704546	1766833	tyrosine integrase;terminase, small subunit;major capsid protein	4	1773.6559
1773.6562_1	1773.6562_1_region_1	733498	801432	serine integrase;terminase, small subunit;major capsid protein	3	1773.6562
1773.6562_2	1773.6562_2_region_1	1743139	1811529	serine integrase;terminase, small subunit;major capsid protein	3	1773.6562
1773.6562_2	1773.6562_2_region_2	2941564	3004388	tyrosine integrase;terminase, small subunit;major capsid protein	4	1773.6562
1773.6563_1	1773.6563_1_region_1	731822	800798	serine integrase;terminase, small subunit;major capsid protein	3	1773.6563
1773.6563_3	1773.6563_3_region_1	1741256	1809646	serine integrase;terminase, small subunit;major capsid protein	3	1773.6563
1773.6563_3	1773.6563_3_region_2	2939762	3001885	tyrosine integrase;terminase, small subunit;major capsid protein	4	1773.6563
1773.6564_1	1773.6564_1_region_1	528334	596709	serine integrase;terminase, small subunit;major capsid protein	3	1773.6564
1773.6564_1	1773.6564_1_region_2	1721319	1783553	tyrosine integrase;terminase, small subunit;major capsid protein	4	1773.6564
1773.6565_4	1773.6565_4_region_1	528371	596746	serine integrase;terminase, small subunit;major capsid protein	3	1773.6565
1773.6565_4	1773.6565_4_region_2	1721301	1783535	tyrosine integrase;terminase, small subunit;major capsid protein	4	1773.6565
1773.6566_7	1773.6566_7_region_1	2933312	2994898	tyrosine integrase;terminase, small subunit;major capsid protein	4	1773.6566
1773.6567_2	1773.6567_2_region_1	1717322	1779556	tyrosine integrase;terminase, small subunit;major capsid protein	4	1773.6567
1773.6568_2	1773.6568_2_region_1	908991	977381	serine integrase;terminase, small subunit;major capsid protein	3	1773.6568
1773.6568_2	1773.6568_2_region_2	2105743	2168030	tyrosine integrase;terminase, small subunit;major capsid protein	4	1773.6568
1773.6569_1	1773.6569_1_region_1	1749417	1817807	serine integrase;terminase, small subunit;major capsid protein	3	1773.6569
1773.6569_1	1773.6569_1_region_2	2942295	3005119	tyrosine integrase;terminase, small subunit;major capsid protein	4	1773.6569
1773.6571_2	1773.6571_2_region_1	2943170	3005993	tyrosine integrase;terminase, small subunit;major capsid protein	4	1773.6571
1773.6572_2	1773.6572_2_region_1	558795	623581	serine integrase;terminase, small subunit;major capsid protein	3	1773.6572
1773.6572_2	1773.6572_2_region_2	1754357	1816644	tyrosine integrase;terminase, small subunit;major capsid protein	4	1773.6572
1773.6572_3	1773.6572_3_region_1	723627	791561	serine integrase;terminase, small subunit;major capsid protein	3	1773.6572
1773.6573_9	1773.6573_9_region_1	1714407	1776639	tyrosine integrase;terminase, small subunit;major capsid protein	4	1773.6573
1773.6574_6	1773.6574_6_region_1	251224	313511	tyrosine integrase;terminase, small subunit;major capsid protein	4	1773.6574
1773.6576_4	1773.6576_4_region_1	525156	593546	serine integrase;terminase, small subunit;major capsid protein	3	1773.6576
1773.6576_4	1773.6576_4_region_2	1718528	1780104	tyrosine integrase;terminase, small subunit;major capsid protein	4	1773.6576
1773.6576_6	1773.6576_6_region_1	29209	80364	serine integrase;terminase, small subunit;major capsid protein	3	1773.6576
1773.6578_2	1773.6578_2_region_1	921866	984153	tyrosine integrase;terminase, small subunit;major capsid protein	4	1773.6578
1773.6578_5	1773.6578_5_region_1	1743151	1811541	serine integrase;terminase, small subunit;major capsid protein	3	1773.6578
1773.6580_14	1773.6580_14_region_1	251657	313126	tyrosine integrase;terminase, small subunit;major capsid protein	4	1773.658
1773.6581_3	1773.6581_3_region_1	911384	973672	tyrosine integrase;major capsid protein	3	1773.6581
1773.6581_8	1773.6581_8_region_1	556482	624872	serine integrase;terminase, small subunit;major capsid protein	3	1773.6581
1773.6587_10	1773.6587_10_region_1	958475	1020762	tyrosine integrase;terminase, small subunit;major capsid protein	4	1773.6587
1773.6591_4	1773.6591_4_region_1	2930429	2992716	tyrosine integrase;terminase, small subunit;major capsid protein	4	1773.6591
1773.6592_2	1773.6592_2_region_1	557908	626298	serine integrase;terminase, small subunit;major capsid protein	3	1773.6592
1773.6592_2	1773.6592_2_region_2	1755223	1817510	tyrosine integrase;terminase, small subunit;major capsid protein	4	1773.6592
1773.6594_1	1773.6594_1_region_1	909449	974235	serine integrase;terminase, small subunit;major capsid protein	3	1773.6594
1773.6594_1	1773.6594_1_region_2	2105724	2168011	tyrosine integrase;terminase, small subunit;major capsid protein	4	1773.6594
1773.6594_5	1773.6594_5_region_1	31860	78048	serine integrase;terminase, small subunit;major capsid protein	3	1773.6594
1773.6595_1	1773.6595_1_region_1	528598	596988	serine integrase;terminase, small subunit;major capsid protein	3	1773.6595
1773.6595_1	1773.6595_1_region_2	1722004	1784291	tyrosine integrase;terminase, small subunit;major capsid protein	4	1773.6595
1773.6597_4	1773.6597_4_region_1	551764	620154	serine integrase;terminase, small subunit;major capsid protein	3	1773.6597
1773.6597_4	1773.6597_4_region_2	1749725	1812013	tyrosine integrase;terminase, small subunit;major capsid protein	4	1773.6597
1773.6598_1	1773.6598_1_region_1	32473	78047	serine integrase;terminase, small subunit;major capsid protein	3	1773.6598
1773.6598_2	1773.6598_2_region_1	1749066	1813852	serine integrase;terminase, small subunit;major capsid protein	3	1773.6598
1773.6598_2	1773.6598_2_region_2	2948708	3010995	tyrosine integrase;terminase, small subunit;major capsid protein	4	1773.6598
1773.6600_2	1773.6600_2_region_1	1711048	1773171	tyrosine integrase;major capsid protein	3	1773.66
1773.6601_2	1773.6601_2_region_1	528087	596970	serine integrase;terminase, small subunit;major capsid protein	3	1773.6601
1773.6601_2	1773.6601_2_region_2	1720493	1782780	tyrosine integrase;terminase, small subunit;major capsid protein	4	1773.6601
1773.6602_1	1773.6602_1_region_1	948475	1010763	tyrosine integrase;terminase, small subunit;major capsid protein	4	1773.6602
1773.6602_2	1773.6602_2_region_1	29244	78038	serine integrase;terminase, small subunit;major capsid protein	3	1773.6602
1773.6602_3	1773.6602_3_region_1	1738490	1806880	serine integrase;terminase, small subunit;major capsid protein	3	1773.6602
1773.6605_2	1773.6605_2_region_1	528082	596965	serine integrase;terminase, small subunit;major capsid protein	3	1773.6605
1773.6605_2	1773.6605_2_region_2	1720628	1782915	tyrosine integrase;terminase, small subunit;major capsid protein	4	1773.6605
1773.6606_1	1773.6606_1_region_1	2936774	2998362	tyrosine integrase;terminase, small subunit;major capsid protein	4	1773.6606
1773.6608_5	1773.6608_5_region_1	2923991	2986021	tyrosine integrase;terminase, small subunit;major capsid protein	4	1773.6608
1773.6609_2	1773.6609_2_region_1	528602	596992	serine integrase;terminase, small subunit;major capsid protein	3	1773.6609
1773.6609_3	1773.6609_3_region_1	948919	1011205	tyrosine integrase;terminase, small subunit;major capsid protein	4	1773.6609
1773.6610_7	1773.6610_7_region_1	2008030	2070333	tyrosine integrase;terminase, small subunit;major capsid protein	4	1773.661
1773.6611_5	1773.6611_5_region_1	2917084	2979114	tyrosine integrase;terminase, small subunit;major capsid protein	4	1773.6611
1773.6612_1	1773.6612_1_region_1	2927690	2989277	tyrosine integrase;terminase, small subunit;major capsid protein	4	1773.6612
1773.6613_2	1773.6613_2_region_1	2928870	2991693	tyrosine integrase;terminase, small subunit;major capsid protein	4	1773.6613
1773.6614_2	1773.6614_2_region_1	309309	371596	tyrosine integrase;major capsid protein	3	1773.6614
1773.6617_8	1773.6617_8_region_1	2935682	2997805	tyrosine integrase;terminase, small subunit;major capsid protein	4	1773.6617
1773.6618_7	1773.6618_7_region_1	523850	592239	serine integrase;terminase, small subunit;major capsid protein	3	1773.6618
1773.6618_7	1773.6618_7_region_2	1720096	1782384	tyrosine integrase;terminase, small subunit;major capsid protein	4	1773.6618
1773.6619_2	1773.6619_2_region_1	528727	597117	serine integrase;terminase, small subunit;major capsid protein	3	1773.6619
1773.6619_2	1773.6619_2_region_2	1725932	1788219	tyrosine integrase;terminase, small subunit;major capsid protein	4	1773.6619
1773.6620_2	1773.6620_2_region_1	1718842	1781129	tyrosine integrase;terminase, small subunit;major capsid protein	4	1773.662
1773.6621_2	1773.6621_2_region_1	30091	76959	serine integrase;terminase, small subunit;major capsid protein	3	1773.6621
1773.6621_3	1773.6621_3_region_1	1744432	1812822	serine integrase;terminase, small subunit;major capsid protein	3	1773.6621
1773.6621_3	1773.6621_3_region_2	2942344	3004632	tyrosine integrase;terminase, small subunit;major capsid protein	4	1773.6621
1773.6622_7	1773.6622_7_region_1	528685	597075	serine integrase;terminase, small subunit;major capsid protein	3	1773.6622
1773.6622_7	1773.6622_7_region_2	1732839	1794415	tyrosine integrase;terminase, small subunit;major capsid protein	4	1773.6622
1773.6625_2	1773.6625_2_region_1	1745167	1813557	serine integrase;terminase, small subunit;major capsid protein	3	1773.6625
1773.6625_2	1773.6625_2_region_2	2941785	3004608	tyrosine integrase;terminase, small subunit;major capsid protein	4	1773.6625
1773.6627_10	1773.6627_10_region_1	1717328	1779615	tyrosine integrase;terminase, small subunit;major capsid protein	4	1773.6627
1773.6629_6	1773.6629_6_region_1	953528	1015815	tyrosine integrase;terminase, small subunit;major capsid protein	4	1773.6629
1773.6631_9	1773.6631_9_region_1	2927568	2989856	tyrosine integrase;terminase, small subunit;major capsid protein	4	1773.6631
1773.6632_2	1773.6632_2_region_1	528077	596960	serine integrase;terminase, small subunit;major capsid protein	3	1773.6632
1773.6632_2	1773.6632_2_region_2	1720343	1782630	tyrosine integrase;terminase, small subunit;major capsid protein	4	1773.6632
1773.6633_10	1773.6633_10_region_1	1550092	1612379	tyrosine integrase;terminase, small subunit;major capsid protein	4	1773.6633
1773.6634_2	1773.6634_2_region_1	528682	597072	serine integrase;terminase, small subunit;major capsid protein	3	1773.6634
1773.6634_2	1773.6634_2_region_2	1732331	1794619	tyrosine integrase;terminase, small subunit;major capsid protein	4	1773.6634
1773.6635_4	1773.6635_4_region_1	1719415	1780991	tyrosine integrase;terminase, small subunit;major capsid protein	4	1773.6635
1773.6637_1	1773.6637_1_region_1	1723785	1785360	tyrosine integrase;terminase, small subunit;major capsid protein	4	1773.6637
1773.6640_5	1773.6640_5_region_1	558824	623610	serine integrase;terminase, small subunit;major capsid protein	3	1773.664
1773.6640_5	1773.6640_5_region_2	1758316	1820603	tyrosine integrase;terminase, small subunit;major capsid protein	4	1773.664
1773.6645_20	1773.6645_20_region_1	1291823	1355468	tyrosine integrase;terminase, small subunit;major capsid protein	4	1773.6645
1773.6646_18	1773.6646_18_region_1	1301577	1363865	tyrosine integrase;terminase, small subunit;major capsid protein	4	1773.6646
1773.6653_14	1773.6653_14_region_1	251076	313900	tyrosine integrase;major capsid protein	3	1773.6653
1773.6653_23	1773.6653_23_region_1	130330	200246	serine integrase;terminase, small subunit;major capsid protein	3	1773.6653
1773.6653_5	1773.6653_5_region_1	112991	180381	serine integrase;terminase, small subunit;major capsid protein	3	1773.6653
1773.6655_26	1773.6655_26_region_1	307763	369365	tyrosine integrase;major capsid protein	3	1773.6655
1773.6656_19	1773.6656_19_region_1	954275	1017921	tyrosine integrase;terminase, small subunit;major capsid protein	4	1773.6656
1773.6661_12	1773.6661_12_region_1	1293376	1357021	tyrosine integrase;terminase, small subunit;major capsid protein	4	1773.6661
1773.6662_2	1773.6662_2_region_1	2928325	2990613	tyrosine integrase;terminase, small subunit;major capsid protein	4	1773.6662
1773.6663_1	1773.6663_1_region_1	1447415	1509702	tyrosine integrase;terminase, small subunit;major capsid protein	4	1773.6663
1773.6664_2	1773.6664_2_region_1	551818	620208	serine integrase;terminase, small subunit;major capsid protein	3	1773.6664
1773.6664_2	1773.6664_2_region_2	1749704	1811992	tyrosine integrase;terminase, small subunit;major capsid protein	4	1773.6664
1773.6664_2	1773.6664_2_region_4	2651358	2718805	serine integrase;terminase, small subunit;major capsid protein	3	1773.6664
1773.6665_7	1773.6665_7_region_1	1290073	1352360	tyrosine integrase;terminase, small subunit;major capsid protein	4	1773.6665
1773.6666_8	1773.6666_8_region_1	2926331	2988619	tyrosine integrase;terminase, small subunit;major capsid protein	4	1773.6666
1773.6667_2	1773.6667_2_region_1	1721547	1783133	tyrosine integrase;terminase, small subunit;major capsid protein	4	1773.6667
1773.6668_1	1773.6668_1_region_1	528667	597057	serine integrase;terminase, small subunit;major capsid protein	3	1773.6668
1773.6668_1	1773.6668_1_region_2	1722017	1784304	tyrosine integrase;terminase, small subunit;major capsid protein	4	1773.6668
1773.6669_3	1773.6669_3_region_1	962454	1024029	tyrosine integrase;terminase, small subunit;major capsid protein	4	1773.6669
1773.6670_2	1773.6670_2_region_1	905796	974186	serine integrase;terminase, small subunit;major capsid protein	3	1773.667
1773.6670_2	1773.6670_2_region_2	2109406	2171694	tyrosine integrase;terminase, small subunit;major capsid protein	4	1773.667
1773.6671_2	1773.6671_2_region_1	524928	593318	serine integrase;terminase, small subunit;major capsid protein	3	1773.6671
1773.6671_2	1773.6671_2_region_2	1705970	1768258	tyrosine integrase;terminase, small subunit;major capsid protein	4	1773.6671
1773.6671_2	1773.6671_2_region_4	2603093	2670540	serine integrase;terminase, small subunit;major capsid protein	3	1773.6671
1773.6672_7	1773.6672_7_region_1	2925598	2987184	tyrosine integrase;terminase, small subunit;major capsid protein	4	1773.6672
1773.6673_9	1773.6673_9_region_1	527797	596292	serine integrase;terminase, small subunit;major capsid protein	3	1773.6673
1773.6673_9	1773.6673_9_region_2	1713491	1775778	tyrosine integrase;terminase, small subunit;major capsid protein	4	1773.6673
1773.6674_2	1773.6674_2_region_1	1741398	1809788	serine integrase;terminase, small subunit;major capsid protein	3	1773.6674
1773.6674_2	1773.6674_2_region_2	2938862	3001150	tyrosine integrase;terminase, small subunit;major capsid protein	4	1773.6674
1773.6674_2	1773.6674_2_region_4	3847978	3915912	serine integrase;terminase, small subunit;major capsid protein	3	1773.6674
1773.6675_1	1773.6675_1_region_1	948919	1011207	tyrosine integrase;terminase, small subunit;major capsid protein	4	1773.6675
1773.6675_1	1773.6675_1_region_3	1848991	1916438	serine integrase;terminase, small subunit;major capsid protein	3	1773.6675
1773.6675_2	1773.6675_2_region_1	1745384	1813774	serine integrase;terminase, small subunit;major capsid protein	3	1773.6675
1773.6678_6	1773.6678_6_region_1	389625	450837	tyrosine integrase;major capsid protein	3	1773.6678
1773.6679_1	1773.6679_1_region_1	1406013	1474403	serine integrase;terminase, small subunit;major capsid protein	3	1773.6679
1773.6679_1	1773.6679_1_region_2	2605320	2667608	tyrosine integrase;terminase, small subunit;major capsid protein	4	1773.6679
1773.6679_1	1773.6679_1_region_4	3508516	3575963	serine integrase;terminase, small subunit;major capsid protein	3	1773.6679
1773.6680_3	1773.6680_3_region_1	1720839	1782415	tyrosine integrase;terminase, small subunit;major capsid protein	4	1773.668
1773.6681_1	1773.6681_1_region_1	527997	596880	serine integrase;terminase, small subunit;major capsid protein	3	1773.6681
1773.6681_1	1773.6681_1_region_2	1717018	1779305	tyrosine integrase;terminase, small subunit;major capsid protein	4	1773.6681
1773.6682_2	1773.6682_2_region_1	2090055	2152178	tyrosine integrase;terminase, small subunit;major capsid protein	4	1773.6682
1773.6684_5	1773.6684_5_region_1	1730600	1792825	tyrosine integrase;terminase, small subunit;major capsid protein	4	1773.6684
1773.6685_4	1773.6685_4_region_1	528634	597024	serine integrase;terminase, small subunit;major capsid protein	3	1773.6685
1773.6685_4	1773.6685_4_region_2	1721928	1784215	tyrosine integrase;terminase, small subunit;major capsid protein	4	1773.6685
1773.6691_14	1773.6691_14_region_1	120685	187271	serine integrase;terminase, small subunit;major capsid protein	3	1773.6691
1773.6691_17	1773.6691_17_region_1	251700	313882	tyrosine integrase;terminase, small subunit;major capsid protein	4	1773.6691
1773.6691_8	1773.6691_8_region_1	114121	182511	serine integrase;terminase, small subunit;major capsid protein	3	1773.6691
1773.6696_10	1773.6696_10_region_1	1292541	1354844	tyrosine integrase;terminase, small subunit;major capsid protein	4	1773.6696
1773.6700_24	1773.6700_24_region_1	114099	182489	serine integrase;terminase, small subunit;major capsid protein	3	1773.67
1773.6700_28	1773.6700_28_region_1	251675	313963	tyrosine integrase;major capsid protein	3	1773.67
1773.6708_4	1773.6708_4_region_1	2923118	2984603	tyrosine integrase;terminase, small subunit;major capsid protein	4	1773.6708
1773.6711_6	1773.6711_6_region_1	527968	596851	serine integrase;terminase, small subunit;major capsid protein	3	1773.6711
1773.6711_6	1773.6711_6_region_2	1721703	1783990	tyrosine integrase;terminase, small subunit;major capsid protein	4	1773.6711
1773.6714_12	1773.6714_12_region_1	950877	1013165	tyrosine integrase;terminase, small subunit;major capsid protein	4	1773.6714
1773.6714_9	1773.6714_9_region_1	117417	187333	serine integrase;terminase, small subunit;major capsid protein	3	1773.6714
1773.6715_4	1773.6715_4_region_1	1310304	1372693	tyrosine integrase;terminase, small subunit;major capsid protein	4	1773.6715
1773.6715_8	1773.6715_8_region_1	109814	177262	serine integrase;terminase, small subunit;major capsid protein	3	1773.6715
1773.6716_1	1773.6716_1_region_1	1300639	1362926	tyrosine integrase;terminase, small subunit;major capsid protein	4	1773.6716
1773.6717_2	1773.6717_2_region_1	902928	971318	serine integrase;terminase, small subunit;major capsid protein	3	1773.6717
1773.6717_2	1773.6717_2_region_2	2102301	2164589	tyrosine integrase;terminase, small subunit;major capsid protein	4	1773.6717
1773.6717_6	1773.6717_6_region_1	118722	185308	serine integrase;terminase, small subunit;major capsid protein	3	1773.6717
1773.6718_11	1773.6718_11_region_1	879899	941475	tyrosine integrase;terminase, small subunit;major capsid protein	4	1773.6718
1773.6721_2	1773.6721_2_region_1	114069	182459	serine integrase;terminase, small subunit;major capsid protein	3	1773.6721
1773.6721_2	1773.6721_2_region_2	1306216	1368365	tyrosine integrase;terminase, small subunit;major capsid protein	4	1773.6721
1773.6722_3	1773.6722_3_region_1	2930769	2993056	tyrosine integrase;terminase, small subunit;major capsid protein	4	1773.6722
1773.6724_4	1773.6724_4_region_1	555676	624066	serine integrase;terminase, small subunit;major capsid protein	3	1773.6724
1773.6724_4	1773.6724_4_region_2	1755291	1817582	tyrosine integrase;terminase, small subunit;major capsid protein	4	1773.6724
1773.6724_7	1773.6724_7_region_1	119931	187376	serine integrase;terminase, small subunit;major capsid protein	3	1773.6724
1773.6726_2	1773.6726_2_region_1	3419831	3478587	tyrosine integrase;terminase, small subunit;major capsid protein	4	1773.6726
1773.6739_1	1773.6739_1_region_1	31873	78061	serine integrase;terminase, small subunit;major capsid protein	3	1773.6739
1773.6739_2	1773.6739_2_region_1	649958	718348	serine integrase;terminase, small subunit;major capsid protein	3	1773.6739
1773.6739_2	1773.6739_2_region_2	1838893	1900485	tyrosine integrase;terminase, small subunit;major capsid protein	4	1773.6739
1773.6740_2	1773.6740_2_region_1	2933451	2993418	tyrosine integrase;terminase, small subunit;major capsid protein	4	1773.674
1773.6741_7	1773.6741_7_region_1	958567	1020854	tyrosine integrase;terminase, small subunit;major capsid protein	4	1773.6741
1773.6830_3	1773.6830_3_region_1	2932683	2994970	tyrosine integrase;major capsid protein	3	1773.683
1773.6831_2	1773.6831_2_region_1	2933829	2995415	tyrosine integrase;terminase, small subunit;major capsid protein	4	1773.6831
1773.6835_1	1773.6835_1_region_1	1714943	1777230	tyrosine integrase;terminase, small subunit;major capsid protein	4	1773.6835
1773.6836_6	1773.6836_6_region_1	1299608	1361895	tyrosine integrase;terminase, small subunit;major capsid protein	4	1773.6836
1773.6837_4	1773.6837_4_region_1	2931522	2993810	tyrosine integrase;terminase, small subunit;major capsid protein	4	1773.6837
1773.6837_4	1773.6837_4_region_3	3831468	3898915	serine integrase;terminase, small subunit;major capsid protein	3	1773.6837
1773.6838_6	1773.6838_6_region_1	141158	203445	tyrosine integrase;major capsid protein	3	1773.6838
1773.6839_17	1773.6839_17_region_1	1299078	1361365	tyrosine integrase;terminase, small subunit;major capsid protein	4	1773.6839
1773.6841_7	1773.6841_7_region_1	1302370	1363946	tyrosine integrase;terminase, small subunit;major capsid protein	4	1773.6841
1773.6843_5	1773.6843_5_region_1	1743597	1811987	serine integrase;terminase, small subunit;major capsid protein	3	1773.6843
1773.6843_5	1773.6843_5_region_2	2937888	3000175	tyrosine integrase;terminase, small subunit;major capsid protein	4	1773.6843
1773.6846_4	1773.6846_4_region_1	2920094	2982381	tyrosine integrase;terminase, small subunit;major capsid protein	4	1773.6846
1773.6850_9	1773.6850_9_region_1	951579	1013867	tyrosine integrase;terminase, small subunit;major capsid protein	4	1773.685
1773.6851_3	1773.6851_3_region_1	2069158	2130745	tyrosine integrase;terminase, small subunit;major capsid protein	4	1773.6851
1773.6852_8	1773.6852_8_region_1	528021	596904	serine integrase;terminase, small subunit;major capsid protein	3	1773.6852
1773.6852_8	1773.6852_8_region_2	1718871	1781107	tyrosine integrase;terminase, small subunit;major capsid protein	4	1773.6852
1773.6854_4	1773.6854_4_region_1	141161	203448	tyrosine integrase;major capsid protein	3	1773.6854
1773.6857_8	1773.6857_8_region_1	141158	203445	tyrosine integrase;terminase, small subunit;major capsid protein	4	1773.6857
1773.6858_5	1773.6858_5_region_1	2086143	2147730	tyrosine integrase;terminase, small subunit;major capsid protein	4	1773.6858
1773.6859_10	1773.6859_10_region_1	2923056	2984643	tyrosine integrase;terminase, small subunit;major capsid protein	4	1773.6859
1773.6860_4	1773.6860_4_region_1	2937534	2999822	tyrosine integrase;terminase, small subunit;major capsid protein	4	1773.686
1773.6860_4	1773.6860_4_region_3	3844777	3912711	serine integrase;terminase, small subunit;major capsid protein	3	1773.686
1773.6861_7	1773.6861_7_region_1	946263	1008551	tyrosine integrase;terminase, small subunit;major capsid protein	4	1773.6861
1773.6862_5	1773.6862_5_region_1	951729	1014017	tyrosine integrase;terminase, small subunit;major capsid protein	4	1773.6862
1773.6864_7	1773.6864_7_region_1	1714680	1776967	tyrosine integrase;terminase, small subunit;major capsid protein	4	1773.6864
1773.6865_9	1773.6865_9_region_1	1296848	1359135	tyrosine integrase;terminase, small subunit;major capsid protein	4	1773.6865
1773.6867_3	1773.6867_3_region_1	953110	1015397	tyrosine integrase;terminase, small subunit;major capsid protein	4	1773.6867
1773.6869_7	1773.6869_7_region_1	1298984	1361271	tyrosine integrase;terminase, small subunit;major capsid protein	4	1773.6869
1773.6871_8	1773.6871_8_region_1	527988	596871	serine integrase;terminase, small subunit;major capsid protein	3	1773.6871
1773.6871_8	1773.6871_8_region_2	1717468	1779755	tyrosine integrase;terminase, small subunit;major capsid protein	4	1773.6871
1773.6874_8	1773.6874_8_region_1	528513	596903	serine integrase;terminase, small subunit;major capsid protein	3	1773.6874
1773.6874_8	1773.6874_8_region_2	1718743	1781030	tyrosine integrase;terminase, small subunit;major capsid protein	4	1773.6874
1773.6875_6	1773.6875_6_region_1	141160	203447	tyrosine integrase;major capsid protein	3	1773.6875
1773.6876_4	1773.6876_4_region_1	141159	203446	tyrosine integrase;terminase, small subunit;major capsid protein	4	1773.6876
1773.6878_2	1773.6878_2_region_1	2923388	2985511	tyrosine integrase;terminase, small subunit;major capsid protein	4	1773.6878
1773.6879_5	1773.6879_5_region_1	31876	79106	serine integrase;terminase, small subunit;major capsid protein	3	1773.6879
1773.6879_7	1773.6879_7_region_1	1297728	1360016	tyrosine integrase;terminase, small subunit;major capsid protein	4	1773.6879
1773.6880_6	1773.6880_6_region_1	2927422	2990245	tyrosine integrase;terminase, small subunit;major capsid protein	4	1773.688
1773.6884_5	1773.6884_5_region_1	2926247	2988535	tyrosine integrase;terminase, small subunit;major capsid protein	4	1773.6884
1773.6903_13	1773.6903_13_region_1	879114	941402	tyrosine integrase;terminase, small subunit;major capsid protein	4	1773.6903
1773.6903_27	1773.6903_27_region_1	50213	118645	serine integrase;terminase, small subunit;major capsid protein	3	1773.6903
1773.6903_5	1773.6903_5_region_1	115488	185404	serine integrase;terminase, small subunit;major capsid protein	3	1773.6903
1773.6909_8	1773.6909_8_region_1	877519	939807	tyrosine integrase;terminase, small subunit;major capsid protein	4	1773.6909
1773.6910_3	1773.6910_3_region_1	2950309	3013132	tyrosine integrase;terminase, small subunit;major capsid protein	4	1773.691
1773.6911_8	1773.6911_8_region_1	1290265	1352553	tyrosine integrase;terminase, small subunit;major capsid protein	4	1773.6911
1773.6915_4	1773.6915_4_region_1	958301	1020588	tyrosine integrase;terminase, small subunit;major capsid protein	4	1773.6915
1773.6916_7	1773.6916_7_region_1	142459	204690	tyrosine integrase;major capsid protein	3	1773.6916
1773.6919_5	1773.6919_5_region_1	1302877	1365164	tyrosine integrase;terminase, small subunit;major capsid protein	4	1773.6919
1773.6922_20	1773.6922_20_region_1	115441	185357	serine integrase;terminase, small subunit;major capsid protein	3	1773.6922
1773.6922_24	1773.6922_24_region_1	948867	1011155	tyrosine integrase;terminase, small subunit;major capsid protein	4	1773.6922
1773.6926_6	1773.6926_6_region_1	2001103	2062690	tyrosine integrase;terminase, small subunit;major capsid protein	4	1773.6926
1773.6928_14	1773.6928_14_region_1	109637	178520	serine integrase;terminase, small subunit;major capsid protein	3	1773.6928
1773.6928_14	1773.6928_14_region_2	1303395	1365682	tyrosine integrase;terminase, small subunit;major capsid protein	4	1773.6928
1773.6931_2	1773.6931_2_region_1	142452	204683	tyrosine integrase;major capsid protein	3	1773.6931
1773.6935_7	1773.6935_7_region_1	956653	1018956	tyrosine integrase;terminase, small subunit;major capsid protein	4	1773.6935
1773.6937_1	1773.6937_1_region_1	1714517	1776641	tyrosine integrase;terminase, small subunit;major capsid protein	4	1773.6937
1773.6938_2	1773.6938_2_region_1	2926077	2988365	tyrosine integrase;terminase, small subunit;major capsid protein	4	1773.6938
1773.6940_1	1773.6940_1_region_1	527807	596690	serine integrase;terminase, small subunit;major capsid protein	3	1773.694
1773.6940_1	1773.6940_1_region_2	1721551	1783838	tyrosine integrase;terminase, small subunit;major capsid protein	4	1773.694
1773.6942_1	1773.6942_1_region_1	141158	203445	tyrosine integrase;major capsid protein	3	1773.6942
1773.6944_1	1773.6944_1_region_1	900757	969147	serine integrase;terminase, small subunit;major capsid protein	3	1773.6944
1773.6944_2	1773.6944_2_region_1	395586	457874	tyrosine integrase;terminase, small subunit;major capsid protein	4	1773.6944
1773.6949_3	1773.6949_3_region_1	2934340	2996627	tyrosine integrase;terminase, small subunit;major capsid protein	4	1773.6949
1773.6950_6	1773.6950_6_region_1	141160	203447	tyrosine integrase;major capsid protein	3	1773.695
1773.6952_2	1773.6952_2_region_1	1741558	1809807	serine integrase;terminase, small subunit;major capsid protein	3	1773.6952
1773.6952_2	1773.6952_2_region_2	2932031	2994319	tyrosine integrase;terminase, small subunit;major capsid protein	4	1773.6952
1773.6954_1	1773.6954_1_region_1	2939949	3002236	tyrosine integrase;terminase, small subunit;major capsid protein	4	1773.6954
1773.6958_5	1773.6958_5_region_1	2937020	2999307	tyrosine integrase;terminase, small subunit;major capsid protein	4	1773.6958
1773.6960_5	1773.6960_5_region_1	2937798	3000085	tyrosine integrase;terminase, small subunit;major capsid protein	4	1773.696
1773.6963_1	1773.6963_1_region_1	2932559	2994846	tyrosine integrase;terminase, small subunit;major capsid protein	4	1773.6963
1773.6966_1	1773.6966_1_region_1	528067	596950	serine integrase;terminase, small subunit;major capsid protein	3	1773.6966
1773.6966_1	1773.6966_1_region_2	1720540	1782827	tyrosine integrase;terminase, small subunit;major capsid protein	4	1773.6966
1773.6969_6	1773.6969_6_region_1	904400	972790	serine integrase;terminase, small subunit;major capsid protein	3	1773.6969
1773.6969_6	1773.6969_6_region_2	2083793	2145380	tyrosine integrase;terminase, small subunit;major capsid protein	4	1773.6969
1773.6970_2	1773.6970_2_region_1	2931477	2993764	tyrosine integrase;terminase, small subunit;major capsid protein	4	1773.697
1773.6971_4	1773.6971_4_region_1	141159	203446	tyrosine integrase;major capsid protein	3	1773.6971
1773.6974_4	1773.6974_4_region_1	142454	204685	tyrosine integrase;major capsid protein	3	1773.6974
1773.6977_1	1773.6977_1_region_1	31857	78044	serine integrase;terminase, small subunit;major capsid protein	3	1773.6977
1773.6977_2	1773.6977_2_region_1	899891	968281	serine integrase;terminase, small subunit;major capsid protein	3	1773.6977
1773.6977_2	1773.6977_2_region_2	2097863	2160151	tyrosine integrase;terminase, small subunit;major capsid protein	4	1773.6977
1773.6978_6	1773.6978_6_region_1	308118	370406	tyrosine integrase;major capsid protein	3	1773.6978
1773.6980_1	1773.6980_1_region_1	2950802	3013089	tyrosine integrase;terminase, small subunit;major capsid protein	4	1773.698
1773.6981_7	1773.6981_7_region_1	528675	597065	serine integrase;terminase, small subunit;major capsid protein	3	1773.6981
1773.6981_7	1773.6981_7_region_2	1720106	1782393	tyrosine integrase;terminase, small subunit;major capsid protein	4	1773.6981
1773.6985_24	1773.6985_24_region_1	1290230	1352517	tyrosine integrase;terminase, small subunit;major capsid protein	4	1773.6985
1773.6987_1	1773.6987_1_region_1	954341	1016629	tyrosine integrase;terminase, small subunit;major capsid protein	4	1773.6987
1773.6988_16	1773.6988_16_region_1	121544	188992	serine integrase;terminase, small subunit;major capsid protein	3	1773.6988
1773.6988_8	1773.6988_8_region_1	114083	182473	serine integrase;terminase, small subunit;major capsid protein	3	1773.6988
1773.6988_8	1773.6988_8_region_2	1304659	1366947	tyrosine integrase;terminase, small subunit;major capsid protein	4	1773.6988
1773.6989_22	1773.6989_22_region_1	250977	313800	tyrosine integrase;major capsid protein	3	1773.6989
1773.6991_3	1773.6991_3_region_1	142596	204595	tyrosine integrase;terminase, small subunit;major capsid protein	4	1773.6991
1773.6991_6	1773.6991_6_region_1	528173	596562	serine integrase;terminase, small subunit;major capsid protein	3	1773.6991
1773.6992_5	1773.6992_5_region_1	2940293	3003116	tyrosine integrase;terminase, small subunit;major capsid protein	4	1773.6992
1773.6993_5	1773.6993_5_region_1	2934128	2996415	tyrosine integrase;terminase, small subunit;major capsid protein	4	1773.6993
1773.6995_22	1773.6995_22_region_1	141164	203451	tyrosine integrase;major capsid protein	3	1773.6995
1773.6996_1	1773.6996_1_region_1	141160	203447	tyrosine integrase;major capsid protein	3	1773.6996
1773.7001_7	1773.7001_7_region_1	113614	178400	serine integrase;terminase, small subunit;major capsid protein	3	1773.7001
1773.7001_7	1773.7001_7_region_2	1301774	1364061	tyrosine integrase;terminase, small subunit;major capsid protein	4	1773.7001
1773.7003_13	1773.7003_13_region_1	141160	203447	tyrosine integrase;major capsid protein	3	1773.7003
1773.7006_6	1773.7006_6_region_1	57132	125565	serine integrase;terminase, small subunit;major capsid protein	3	1773.7006
1773.7006_7	1773.7006_7_region_1	119966	183802	serine integrase;terminase, small subunit;major capsid protein	3	1773.7006
1773.7006_7	1773.7006_7_region_2	1307806	1370094	tyrosine integrase;terminase, small subunit;major capsid protein	4	1773.7006
1773.7007_17	1773.7007_17_region_1	111413	181329	serine integrase;terminase, small subunit;major capsid protein	3	1773.7007
1773.7007_18	1773.7007_18_region_1	948863	1011151	tyrosine integrase;terminase, small subunit;major capsid protein	4	1773.7007
1773.7008_1	1773.7008_1_region_1	2934397	2996735	tyrosine integrase;terminase, small subunit;major capsid protein	4	1773.7008
1773.7009_1	1773.7009_1_region_1	1747899	1816782	serine integrase;terminase, small subunit;major capsid protein	3	1773.7009
1773.7009_1	1773.7009_1_region_2	2939748	3002571	tyrosine integrase;terminase, small subunit;major capsid protein	4	1773.7009
1773.7012_3	1773.7012_3_region_1	1744899	1813289	serine integrase;terminase, small subunit;major capsid protein	3	1773.7012
1773.7012_3	1773.7012_3_region_2	2942196	3004483	tyrosine integrase;terminase, small subunit;major capsid protein	4	1773.7012
1773.7013_1	1773.7013_1_region_1	2922557	2984143	tyrosine integrase;terminase, small subunit;major capsid protein	4	1773.7013
1773.7014_19	1773.7014_19_region_1	1281713	1344000	tyrosine integrase;terminase, small subunit;major capsid protein	4	1773.7014
1773.7015_5	1773.7015_5_region_1	2925618	2987741	tyrosine integrase;terminase, small subunit;major capsid protein	4	1773.7015
1773.7025_15	1773.7025_15_region_1	948852	1011140	tyrosine integrase;terminase, small subunit;major capsid protein	4	1773.7025
1773.7025_16	1773.7025_16_region_1	175661	244051	serine integrase;terminase, small subunit;major capsid protein	3	1773.7025
1773.7026_3	1773.7026_3_region_1	951532	1013819	tyrosine integrase;terminase, small subunit;major capsid protein	4	1773.7026
1773.7026_6	1773.7026_6_region_1	1746546	1815429	serine integrase;terminase, small subunit;major capsid protein	3	1773.7026
1773.7027_3	1773.7027_3_region_1	2934681	2996267	tyrosine integrase;terminase, small subunit;major capsid protein	4	1773.7027
1773.7028_1	1773.7028_1_region_1	533473	598259	serine integrase;terminase, small subunit;major capsid protein	3	1773.7028
1773.7028_1	1773.7028_1_region_2	1721684	1783971	tyrosine integrase;terminase, small subunit;major capsid protein	4	1773.7028
1773.7029_4	1773.7029_4_region_1	2089539	2151126	tyrosine integrase;terminase, small subunit;major capsid protein	4	1773.7029
1773.7032_20	1773.7032_20_region_1	141160	203447	tyrosine integrase;major capsid protein	3	1773.7032
1773.7034_1	1773.7034_1_region_1	2936781	2999068	tyrosine integrase;terminase, small subunit;major capsid protein	4	1773.7034
1773.7037_3	1773.7037_3_region_1	110237	179120	serine integrase;terminase, small subunit;major capsid protein	3	1773.7037
1773.7037_3	1773.7037_3_region_2	1301970	1364257	tyrosine integrase;terminase, small subunit;major capsid protein	4	1773.7037
1773.7040_12	1773.7040_12_region_1	577641	640498	tyrosine integrase;major capsid protein	3	1773.704
1773.7042_1	1773.7042_1_region_1	2932189	2994476	tyrosine integrase;terminase, small subunit;major capsid protein	4	1773.7042
1773.7043_2	1773.7043_2_region_1	251134	313957	tyrosine integrase;major capsid protein	3	1773.7043
1773.7044_7	1773.7044_7_region_1	1366609	1428896	tyrosine integrase;terminase, small subunit;major capsid protein	4	1773.7044
1773.7045_6	1773.7045_6_region_1	2935426	2997713	tyrosine integrase;terminase, small subunit;major capsid protein	4	1773.7045
1773.7048_2	1773.7048_2_region_1	113645	182528	serine integrase;terminase, small subunit;major capsid protein	3	1773.7048
1773.7048_2	1773.7048_2_region_2	1307401	1369688	tyrosine integrase;terminase, small subunit;major capsid protein	4	1773.7048
1773.7050_21	1773.7050_21_region_1	117678	182464	serine integrase;terminase, small subunit;major capsid protein	3	1773.705
1773.7050_22	1773.7050_22_region_1	142717	205004	tyrosine integrase;major capsid protein	3	1773.705
1773.7053_4	1773.7053_4_region_1	2935336	2997623	tyrosine integrase;terminase, small subunit;major capsid protein	4	1773.7053
1773.7055_1	1773.7055_1_region_1	1749456	1817846	serine integrase;terminase, small subunit;major capsid protein	3	1773.7055
1773.7055_1	1773.7055_1_region_2	2950322	3013146	tyrosine integrase;terminase, small subunit;major capsid protein	4	1773.7055
1773.7055_2	1773.7055_2_region_1	31859	78046	serine integrase;terminase, small subunit;major capsid protein	3	1773.7055
1773.7618_16	1773.7618_16_region_1	50285	117732	serine integrase;terminase, small subunit;major capsid protein	3	1773.7618
1773.7618_3	1773.7618_3_region_1	115469	183471	serine integrase;terminase, small subunit;major capsid protein	3	1773.7618
1773.7618_6	1773.7618_6_region_1	948771	1011059	tyrosine integrase;terminase, small subunit;major capsid protein	4	1773.7618
1773.7620_9	1773.7620_9_region_1	886336	947912	tyrosine integrase;terminase, small subunit;major capsid protein	4	1773.762
1773.7623_23	1773.7623_23_region_1	142098	204221	tyrosine integrase;terminase, small subunit;major capsid protein	4	1773.7623
1773.7625_13	1773.7625_13_region_1	958004	1020291	tyrosine integrase;terminase, small subunit;major capsid protein	4	1773.7625
1773.7626_2	1773.7626_2_region_1	2937276	2999563	tyrosine integrase;terminase, small subunit;major capsid protein	4	1773.7626
1773.7627_2	1773.7627_2_region_1	1745273	1813663	serine integrase;terminase, small subunit;major capsid protein	3	1773.7627
1773.7627_3	1773.7627_3_region_1	520314	582601	tyrosine integrase;terminase, small subunit;major capsid protein	4	1773.7627
1773.7629_4	1773.7629_4_region_1	141158	203445	tyrosine integrase;major capsid protein	3	1773.7629
1773.7630_3	1773.7630_3_region_1	141160	203447	tyrosine integrase;major capsid protein	3	1773.763
1773.7632_7	1773.7632_7_region_1	2595551	2657839	tyrosine integrase;terminase, small subunit;major capsid protein	4	1773.7632
1773.7633_9	1773.7633_9_region_1	961637	1023213	tyrosine integrase;terminase, small subunit;major capsid protein	4	1773.7633
1773.7637_3	1773.7637_3_region_1	1747814	1816697	serine integrase;terminase, small subunit;major capsid protein	3	1773.7637
1773.7637_3	1773.7637_3_region_2	2940257	3002544	tyrosine integrase;terminase, small subunit;major capsid protein	4	1773.7637
1773.7638_6	1773.7638_6_region_1	1087262	1149549	tyrosine integrase;terminase, small subunit;major capsid protein	4	1773.7638
1773.7638_7	1773.7638_7_region_1	110215	180131	serine integrase;terminase, small subunit;major capsid protein	3	1773.7638
1773.7641_3	1773.7641_3_region_1	1706982	1769269	tyrosine integrase;terminase, small subunit;major capsid protein	4	1773.7641
1773.7643_4	1773.7643_4_region_1	2930508	2991977	tyrosine integrase;terminase, small subunit;major capsid protein	4	1773.7643
1773.7646_2	1773.7646_2_region_1	2936920	2998398	tyrosine integrase;terminase, small subunit;major capsid protein	4	1773.7646
1773.7648_6	1773.7648_6_region_1	2925864	2988688	tyrosine integrase;terminase, small subunit;major capsid protein	4	1773.7648
1773.7649_2	1773.7649_2_region_1	947623	1009911	tyrosine integrase;terminase, small subunit;major capsid protein	4	1773.7649
1773.7650_17	1773.7650_17_region_1	947729	1010017	tyrosine integrase;terminase, small subunit;major capsid protein	4	1773.765
1773.7652_17	1773.7652_17_region_1	250607	313430	tyrosine integrase;major capsid protein	3	1773.7652
1773.7656_1	1773.7656_1_region_1	2934703	2996289	tyrosine integrase;terminase, small subunit;major capsid protein	4	1773.7656
1773.7657_2	1773.7657_2_region_1	2924332	2985801	tyrosine integrase;terminase, small subunit;major capsid protein	4	1773.7657
1773.7658_3	1773.7658_3_region_1	1702648	1764936	tyrosine integrase;terminase, small subunit;major capsid protein	4	1773.7658
1773.7658_5	1773.7658_5_region_1	112447	181423	serine integrase;terminase, small subunit;major capsid protein	3	1773.7658
1773.7659_5	1773.7659_5_region_1	1707067	1769354	tyrosine integrase;terminase, small subunit;major capsid protein	4	1773.7659
1773.7660_1	1773.7660_1_region_1	2936007	2997593	tyrosine integrase;terminase, small subunit;major capsid protein	4	1773.766
1773.7660_3	1773.7660_3_region_1	723611	791545	serine integrase;terminase, small subunit;major capsid protein	3	1773.766
1773.7666_4	1773.7666_4_region_1	1301987	1364274	tyrosine integrase;terminase, small subunit;major capsid protein	4	1773.7666
1773.7670_4	1773.7670_4_region_1	2920828	2982301	tyrosine integrase;terminase, small subunit;major capsid protein	4	1773.767
1773.7671_1	1773.7671_1_region_1	1744075	1812465	serine integrase;terminase, small subunit;major capsid protein	3	1773.7671
1773.7671_1	1773.7671_1_region_2	2944878	3007166	tyrosine integrase;major capsid protein	3	1773.7671
1773.7673_2	1773.7673_2_region_1	141160	203447	tyrosine integrase;major capsid protein	3	1773.7673
1773.7675_4	1773.7675_4_region_1	1835160	1897448	tyrosine integrase;terminase, small subunit;major capsid protein	4	1773.7675
1773.7677_2	1773.7677_2_region_1	141164	203451	tyrosine integrase;major capsid protein	3	1773.7677
1773.7678_3	1773.7678_3_region_1	1302598	1364174	tyrosine integrase;terminase, small subunit;major capsid protein	4	1773.7678
1773.7679_2	1773.7679_2_region_1	2929627	2991915	tyrosine integrase;terminase, small subunit;major capsid protein	4	1773.7679
1773.7679_2	1773.7679_2_region_3	3832261	3899708	serine integrase;terminase, small subunit;major capsid protein	3	1773.7679
1773.7680_4	1773.7680_4_region_1	141160	203447	tyrosine integrase;major capsid protein	3	1773.768
1773.7682_5	1773.7682_5_region_1	1746341	1815224	serine integrase;terminase, small subunit;major capsid protein	3	1773.7682
1773.7682_5	1773.7682_5_region_2	2935060	2997883	tyrosine integrase;terminase, small subunit;major capsid protein	4	1773.7682
1773.7685_6	1773.7685_6_region_1	1737389	1799677	tyrosine integrase;terminase, small subunit;major capsid protein	4	1773.7685
1773.7687_3	1773.7687_3_region_1	2932253	2994541	tyrosine integrase;terminase, small subunit;major capsid protein	4	1773.7687
1773.7687_3	1773.7687_3_region_3	3831713	3899647	serine integrase;terminase, small subunit;major capsid protein	3	1773.7687
1773.7688_2	1773.7688_2_region_1	528016	596899	serine integrase;terminase, small subunit;major capsid protein	3	1773.7688
1773.7688_2	1773.7688_2_region_2	1717443	1779730	tyrosine integrase;terminase, small subunit;major capsid protein	4	1773.7688
1773.7689_8	1773.7689_8_region_1	2928951	2991238	tyrosine integrase;major capsid protein	3	1773.7689
1773.7690_3	1773.7690_3_region_1	1745145	1813535	serine integrase;terminase, small subunit;major capsid protein	3	1773.769
1773.7690_3	1773.7690_3_region_2	2945637	3007212	tyrosine integrase;terminase, small subunit;major capsid protein	4	1773.769
1773.7691_4	1773.7691_4_region_1	950327	1012615	tyrosine integrase;terminase, small subunit;major capsid protein	4	1773.7691
1773.7691_4	1773.7691_4_region_3	1849787	1917721	serine integrase;terminase, small subunit;major capsid protein	3	1773.7691
1773.7692_4	1773.7692_4_region_1	1284198	1346485	tyrosine integrase;terminase, small subunit;major capsid protein	4	1773.7692
1773.7694_12	1773.7694_12_region_1	515054	577342	tyrosine integrase;terminase, small subunit;major capsid protein	4	1773.7694
1773.7694_9	1773.7694_9_region_1	113818	182208	serine integrase;terminase, small subunit;major capsid protein	3	1773.7694
1773.7695_21	1773.7695_21_region_1	951407	1013695	tyrosine integrase;terminase, small subunit;major capsid protein	4	1773.7695
1773.7697_20	1773.7697_20_region_1	1283475	1345762	tyrosine integrase;terminase, small subunit;major capsid protein	4	1773.7697
1773.7700_2	1773.7700_2_region_1	109487	177850	serine integrase;terminase, small subunit;major capsid protein	3	1773.77
1773.7700_3	1773.7700_3_region_1	142431	204718	tyrosine integrase;major capsid protein	3	1773.77
1773.7707_3	1773.7707_3_region_1	2935406	2997637	tyrosine integrase;terminase, small subunit;major capsid protein	4	1773.7707
1773.7708_3	1773.7708_3_region_1	2929373	2991661	tyrosine integrase;terminase, small subunit;major capsid protein	4	1773.7708
1773.7709_3	1773.7709_3_region_1	1745880	1814269	serine integrase;terminase, small subunit;major capsid protein	3	1773.7709
1773.7709_3	1773.7709_3_region_2	2951999	3011321	tyrosine integrase;terminase, small subunit;major capsid protein	4	1773.7709
1773.7711_4	1773.7711_4_region_1	532207	601090	serine integrase;terminase, small subunit;major capsid protein	3	1773.7711
1773.7711_4	1773.7711_4_region_2	1723072	1785359	tyrosine integrase;terminase, small subunit;major capsid protein	4	1773.7711
1773.7712_2	1773.7712_2_region_1	1296982	1359269	tyrosine integrase;terminase, small subunit;major capsid protein	4	1773.7712
1773.7713_3	1773.7713_3_region_1	2929763	2992050	tyrosine integrase;major capsid protein	3	1773.7713
1773.7714_1	1773.7714_1_region_1	2932035	2994323	tyrosine integrase;terminase, small subunit;major capsid protein	4	1773.7714
1773.7717_8	1773.7717_8_region_1	1300481	1362784	tyrosine integrase;terminase, small subunit;major capsid protein	4	1773.7717
1773.7719_1	1773.7719_1_region_1	2924825	2986412	tyrosine integrase;terminase, small subunit;major capsid protein	4	1773.7719
1773.7720_11	1773.7720_11_region_1	1296603	1358906	tyrosine integrase;terminase, small subunit;major capsid protein	4	1773.772
1773.8150_2	1773.8150_2_region_1	2941666	3004111	tyrosine integrase;terminase, small subunit;major capsid protein	4	1773.815
1773.8150_2	1773.8150_2_region_3	3845737	3913671	serine integrase;terminase, small subunit;major capsid protein	3	1773.815
1773.8151_1	1773.8151_1_region_1	2941649	3004094	tyrosine integrase;terminase, small subunit;major capsid protein	4	1773.8151
1773.8151_1	1773.8151_1_region_3	3846172	3913619	serine integrase;terminase, small subunit;major capsid protein	3	1773.8151
1773.8220_4	1773.8220_4_region_1	1408692	1477083	serine integrase;terminase, small subunit;major capsid protein	3	1773.822
1773.8220_7	1773.8220_7_region_1	519332	581619	tyrosine integrase;terminase, small subunit;major capsid protein	4	1773.822
1773.8221_2	1773.8221_2_region_1	1408816	1477207	serine integrase;terminase, small subunit;major capsid protein	3	1773.8221
1773.8221_2	1773.8221_2_region_2	2603351	2665638	tyrosine integrase;terminase, small subunit;major capsid protein	4	1773.8221
1773.8223_2	1773.8223_2_region_1	1715248	1777535	tyrosine integrase;terminase, small subunit;major capsid protein	4	1773.8223
1773.8226_1	1773.8226_1_region_1	948446	1010734	tyrosine integrase;terminase, small subunit;major capsid protein	4	1773.8226
1773.8226_4	1773.8226_4_region_2	789226	856673	serine integrase;terminase, small subunit;major capsid protein	3	1773.8226
1773.8226_6	1773.8226_6_region_1	525252	593642	serine integrase;terminase, small subunit;major capsid protein	3	1773.8226
1773.8227_3	1773.8227_3_region_1	526436	594827	serine integrase;terminase, small subunit;major capsid protein	3	1773.8227
1773.8227_3	1773.8227_3_region_2	1724824	1787115	tyrosine integrase;terminase, small subunit;major capsid protein	4	1773.8227
1773.8227_3	1773.8227_3_region_4	2629226	2697160	serine integrase;terminase, small subunit;major capsid protein	3	1773.8227
1773.8230_11	1773.8230_11_region_1	174305	242695	serine integrase;terminase, small subunit;major capsid protein	3	1773.823
1773.8230_11	1773.8230_11_region_2	1368210	1429785	tyrosine integrase;terminase, small subunit;major capsid protein	4	1773.823
1773.8230_7	1773.8230_7_region_1	720385	788319	serine integrase;terminase, small subunit;major capsid protein	3	1773.823
1773.8231_1	1773.8231_1_region_1	951773	1013250	tyrosine integrase;major capsid protein	3	1773.8231
1773.8232_8	1773.8232_8_region_1	251638	313910	tyrosine integrase;terminase, small subunit;major capsid protein	4	1773.8232
1773.8233_7	1773.8233_7_region_1	461855	530246	serine integrase;terminase, small subunit;major capsid protein	3	1773.8233
1773.8233_7	1773.8233_7_region_2	1648157	1710444	tyrosine integrase;terminase, small subunit;major capsid protein	4	1773.8233
1773.8235_4	1773.8235_4_region_1	1740221	1802508	tyrosine integrase;terminase, small subunit;major capsid protein	4	1773.8235
1773.8238_8	1773.8238_8_region_1	461711	530101	serine integrase;terminase, small subunit;major capsid protein	3	1773.8238
1773.8238_8	1773.8238_8_region_2	1648429	1710716	tyrosine integrase;terminase, small subunit;major capsid protein	4	1773.8238
1773.8239_4	1773.8239_4_region_1	2928733	2989605	tyrosine integrase;terminase, small subunit;major capsid protein	4	1773.8239
1773.8241_5	1773.8241_5_region_1	960590	1022877	tyrosine integrase;terminase, small subunit;major capsid protein	4	1773.8241
1773.8242_2	1773.8242_2_region_1	2930079	2991573	tyrosine integrase;terminase, small subunit;major capsid protein	4	1773.8242
1773.8244_5	1773.8244_5_region_1	1739310	1801597	tyrosine integrase;terminase, small subunit;major capsid protein	4	1773.8244
1773.8245_1	1773.8245_1_region_1	2934905	2997192	tyrosine integrase;terminase, small subunit;major capsid protein	4	1773.8245
1773.8246_2	1773.8246_2_region_1	528305	596695	serine integrase;terminase, small subunit;major capsid protein	3	1773.8246
1773.8246_2	1773.8246_2_region_2	1721430	1783716	tyrosine integrase;terminase, small subunit;major capsid protein	4	1773.8246
1773.8248_6	1773.8248_6_region_1	1409176	1477566	serine integrase;terminase, small subunit;major capsid protein	3	1773.8248
1773.8248_6	1773.8248_6_region_2	2605740	2667889	tyrosine integrase;terminase, small subunit;major capsid protein	4	1773.8248
1773.8249_1	1773.8249_1_region_1	948600	1010888	tyrosine integrase;terminase, small subunit;major capsid protein	4	1773.8249
1773.8249_1	1773.8249_1_region_3	1846093	1913540	serine integrase;terminase, small subunit;major capsid protein	3	1773.8249
1773.8249_3	1773.8249_3_region_1	553064	621454	serine integrase;terminase, small subunit;major capsid protein	3	1773.8249
1773.8252_2	1773.8252_2_region_1	1407077	1475467	serine integrase;terminase, small subunit;major capsid protein	3	1773.8252
1773.8252_2	1773.8252_2_region_2	2610577	2672865	tyrosine integrase;terminase, small subunit;major capsid protein	4	1773.8252
1773.8253_2	1773.8253_2_region_1	906747	975137	serine integrase;terminase, small subunit;major capsid protein	3	1773.8253
1773.8253_2	1773.8253_2_region_2	2104096	2166384	tyrosine integrase;terminase, small subunit;major capsid protein	4	1773.8253
1773.8253_2	1773.8253_2_region_4	3007099	3074546	serine integrase;terminase, small subunit;major capsid protein	3	1773.8253
1773.8254_5	1773.8254_5_region_1	525034	593424	serine integrase;terminase, small subunit;major capsid protein	3	1773.8254
1773.8254_5	1773.8254_5_region_2	1722950	1785238	tyrosine integrase;terminase, small subunit;major capsid protein	4	1773.8254
1773.8254_5	1773.8254_5_region_4	2625828	2693275	serine integrase;terminase, small subunit;major capsid protein	3	1773.8254
1773.8256_1	1773.8256_1_region_1	722810	790743	serine integrase;terminase, small subunit;major capsid protein	3	1773.8256
1773.8256_2	1773.8256_2_region_1	1746106	1816022	serine integrase;terminase, small subunit;major capsid protein	3	1773.8256
1773.8256_2	1773.8256_2_region_2	2945384	3006971	tyrosine integrase;terminase, small subunit;major capsid protein	4	1773.8256
1773.8257_1	1773.8257_1_region_1	1741558	1809948	serine integrase;terminase, small subunit;major capsid protein	3	1773.8257
1773.8257_1	1773.8257_1_region_2	2939470	3001057	tyrosine integrase;terminase, small subunit;major capsid protein	4	1773.8257
1773.8257_3	1773.8257_3_region_1	723266	790713	serine integrase;terminase, small subunit;major capsid protein	3	1773.8257
1773.8258_2	1773.8258_2_region_1	1751207	1813494	tyrosine integrase;terminase, small subunit;major capsid protein	4	1773.8258
1773.8259_2	1773.8259_2_region_1	119866	187725	serine integrase;terminase, small subunit;major capsid protein	3	1773.8259
1773.8259_3	1773.8259_3_region_1	77653	158509	serine integrase;terminase, small subunit;major capsid protein	3	1773.8259
1773.8259_4	1773.8259_4_region_1	550412	618802	serine integrase;terminase, small subunit;major capsid protein	3	1773.8259
1773.8259_4	1773.8259_4_region_2	1750107	1812395	tyrosine integrase;terminase, small subunit;major capsid protein	4	1773.8259
1773.8260_1	1773.8260_1_region_1	723481	790928	serine integrase;terminase, small subunit;major capsid protein	3	1773.826
1773.8260_3	1773.8260_3_region_1	551753	620143	serine integrase;terminase, small subunit;major capsid protein	3	1773.826
1773.8260_3	1773.8260_3_region_2	1746724	1809012	tyrosine integrase;terminase, small subunit;major capsid protein	4	1773.826
1773.8261_6	1773.8261_6_region_1	553130	621520	serine integrase;terminase, small subunit;major capsid protein	3	1773.8261
1773.8261_6	1773.8261_6_region_2	1751182	1813470	tyrosine integrase;terminase, small subunit;major capsid protein	4	1773.8261
1773.8261_6	1773.8261_6_region_4	2651344	2718791	serine integrase;terminase, small subunit;major capsid protein	3	1773.8261
1773.8262_7	1773.8262_7_region_1	904041	972431	serine integrase;terminase, small subunit;major capsid protein	3	1773.8262
1773.8262_7	1773.8262_7_region_2	2104716	2166291	tyrosine integrase;terminase, small subunit;major capsid protein	4	1773.8262
1773.8263_5	1773.8263_5_region_1	948856	1011144	tyrosine integrase;terminase, small subunit;major capsid protein	4	1773.8263
1773.8263_8	1773.8263_8_region_1	524977	593367	serine integrase;terminase, small subunit;major capsid protein	3	1773.8263
1773.8264_1	1773.8264_1_region_1	525027	593417	serine integrase;terminase, small subunit;major capsid protein	3	1773.8264
1773.8264_1	1773.8264_1_region_2	1724493	1786781	tyrosine integrase;terminase, small subunit;major capsid protein	4	1773.8264
1773.8264_2	1773.8264_2_region_1	113790	180375	serine integrase;terminase, small subunit;major capsid protein	3	1773.8264
1773.8265_1	1773.8265_1_region_1	948718	1011006	tyrosine integrase;terminase, small subunit;major capsid protein	4	1773.8265
1773.8265_1	1773.8265_1_region_3	1853332	1920779	serine integrase;terminase, small subunit;major capsid protein	3	1773.8265
1773.8265_5	1773.8265_5_region_1	551441	619831	serine integrase;terminase, small subunit;major capsid protein	3	1773.8265
1773.8266_3	1773.8266_3_region_1	551748	620138	serine integrase;terminase, small subunit;major capsid protein	3	1773.8266
1773.8266_3	1773.8266_3_region_2	1749532	1811820	tyrosine integrase;terminase, small subunit;major capsid protein	4	1773.8266
1773.8266_9	1773.8266_9_region_1	115152	181737	serine integrase;terminase, small subunit;major capsid protein	3	1773.8266
1773.8267_5	1773.8267_5_region_1	525223	593613	serine integrase;terminase, small subunit;major capsid protein	3	1773.8267
1773.8267_5	1773.8267_5_region_2	1724241	1786529	tyrosine integrase;terminase, small subunit;major capsid protein	4	1773.8267
1773.8267_9	1773.8267_9_region_1	725243	794218	serine integrase;terminase, small subunit;major capsid protein	3	1773.8267
1773.8268_5	1773.8268_5_region_1	551735	620125	serine integrase;terminase, small subunit;major capsid protein	3	1773.8268
1773.8268_5	1773.8268_5_region_2	1749587	1811875	tyrosine integrase;terminase, small subunit;major capsid protein	4	1773.8268
1773.8268_5	1773.8268_5_region_4	2652434	2719881	serine integrase;terminase, small subunit;major capsid protein	3	1773.8268
1773.8269_3	1773.8269_3_region_1	551709	620099	serine integrase;terminase, small subunit;major capsid protein	3	1773.8269
1773.8269_3	1773.8269_3_region_2	1751416	1813704	tyrosine integrase;terminase, small subunit;major capsid protein	4	1773.8269
1773.8269_3	1773.8269_3_region_4	2653033	2720480	serine integrase;terminase, small subunit;major capsid protein	3	1773.8269
1773.8270_7	1773.8270_7_region_1	112573	181456	serine integrase;terminase, small subunit;major capsid protein	3	1773.827
1773.8270_7	1773.8270_7_region_2	1304753	1367040	tyrosine integrase;terminase, small subunit;major capsid protein	4	1773.827
1773.8271_1	1773.8271_1_region_1	730244	797691	serine integrase;terminase, small subunit;major capsid protein	3	1773.8271
1773.8271_2	1773.8271_2_region_1	1744824	1813214	serine integrase;terminase, small subunit;major capsid protein	3	1773.8271
1773.8271_2	1773.8271_2_region_2	2941948	3004071	tyrosine integrase;terminase, small subunit;major capsid protein	4	1773.8271
1773.8272_1	1773.8272_1_region_1	1402030	1470420	serine integrase;terminase, small subunit;major capsid protein	3	1773.8272
1773.8272_1	1773.8272_1_region_2	2595110	2657397	tyrosine integrase;terminase, small subunit;major capsid protein	4	1773.8272
1773.8273_1	1773.8273_1_region_1	723882	791816	serine integrase;terminase, small subunit;major capsid protein	3	1773.8273
1773.8273_3	1773.8273_3_region_1	1747878	1812664	serine integrase;terminase, small subunit;major capsid protein	3	1773.8273
1773.8273_3	1773.8273_3_region_2	2946917	3009204	tyrosine integrase;terminase, small subunit;major capsid protein	4	1773.8273
1773.8274_3	1773.8274_3_region_1	724909	792356	serine integrase;terminase, small subunit;major capsid protein	3	1773.8274
1773.8274_4	1773.8274_4_region_1	551004	619394	serine integrase;terminase, small subunit;major capsid protein	3	1773.8274
1773.8274_4	1773.8274_4_region_2	1748567	1810855	tyrosine integrase;terminase, small subunit;major capsid protein	4	1773.8274
1773.8275_18	1773.8275_18_region_1	951682	1013969	tyrosine integrase;terminase, small subunit;major capsid protein	4	1773.8275
1773.8275_20	1773.8275_20_region_1	528355	596745	serine integrase;terminase, small subunit;major capsid protein	3	1773.8275
1773.8276_3	1773.8276_3_region_1	251091	313105	tyrosine integrase;terminase, small subunit;major capsid protein	4	1773.8276
1773.8277_19	1773.8277_19_region_1	114136	184052	serine integrase;terminase, small subunit;major capsid protein	3	1773.8277
1773.8277_24	1773.8277_24_region_1	309673	370547	tyrosine integrase;terminase, small subunit;major capsid protein	4	1773.8277
1773.8279_10	1773.8279_10_region_1	175661	244051	serine integrase;terminase, small subunit;major capsid protein	3	1773.8279
1773.8279_13	1773.8279_13_region_1	113263	179848	serine integrase;terminase, small subunit;major capsid protein	3	1773.8279
1773.8279_5	1773.8279_5_region_1	949904	1012192	tyrosine integrase;terminase, small subunit;major capsid protein	4	1773.8279
1773.8281_3	1773.8281_3_region_1	528227	596229	serine integrase;terminase, small subunit;major capsid protein	3	1773.8281
1773.8281_3	1773.8281_3_region_2	1731952	1794240	tyrosine integrase;terminase, small subunit;major capsid protein	4	1773.8281
1773.8284_1	1773.8284_1_region_1	551642	620032	serine integrase;terminase, small subunit;major capsid protein	3	1773.8284
1773.8284_1	1773.8284_1_region_2	1750153	1812444	tyrosine integrase;terminase, small subunit;major capsid protein	4	1773.8284
1773.8284_1	1773.8284_1_region_4	2650023	2717954	serine integrase;terminase, small subunit;major capsid protein	3	1773.8284
1773.8288_3	1773.8288_3_region_1	525230	593621	serine integrase;terminase, small subunit;major capsid protein	3	1773.8288
1773.8288_3	1773.8288_3_region_2	1724696	1786987	tyrosine integrase;terminase, small subunit;major capsid protein	4	1773.8288
1773.8288_5	1773.8288_5_region_1	733815	801749	serine integrase;terminase, small subunit;major capsid protein	3	1773.8288
1773.8289_14	1773.8289_14_region_1	1288859	1351146	tyrosine integrase;terminase, small subunit;major capsid protein	4	1773.8289
1773.8290_1	1773.8290_1_region_1	1747114	1815503	serine integrase;terminase, small subunit;major capsid protein	3	1773.829
1773.8290_1	1773.8290_1_region_2	2932642	2994931	tyrosine integrase;terminase, small subunit;major capsid protein	4	1773.829
1773.8292_6	1773.8292_6_region_1	1710157	1772402	tyrosine integrase;terminase, small subunit;major capsid protein	4	1773.8292
1773.8295_4	1773.8295_4_region_1	1290061	1352348	tyrosine integrase;terminase, small subunit;major capsid protein	4	1773.8295
1773.8299_22	1773.8299_22_region_1	951314	1013602	tyrosine integrase;terminase, small subunit;major capsid protein	4	1773.8299
1773.8299_24	1773.8299_24_region_1	115490	183880	serine integrase;terminase, small subunit;major capsid protein	3	1773.8299
1773.8299_7	1773.8299_7_region_1	113431	180016	serine integrase;terminase, small subunit;major capsid protein	3	1773.8299
1773.8304_2	1773.8304_2_region_1	1722836	1784845	tyrosine integrase;terminase, small subunit;major capsid protein	4	1773.8304
1773.8305_5	1773.8305_5_region_1	2598288	2659874	tyrosine integrase;terminase, small subunit;major capsid protein	4	1773.8305
1773.8306_4	1773.8306_4_region_1	2595007	2656609	tyrosine integrase;terminase, small subunit;major capsid protein	4	1773.8306
1773.8307_3	1773.8307_3_region_1	1718466	1780753	tyrosine integrase;terminase, small subunit;major capsid protein	4	1773.8307
1773.8309_2	1773.8309_2_region_1	2928826	2990840	tyrosine integrase;terminase, small subunit;major capsid protein	4	1773.8309
1773.8310_1	1773.8310_1_region_1	2595287	2657574	tyrosine integrase;terminase, small subunit;major capsid protein	4	1773.831
1773.8311_3	1773.8311_3_region_1	1743131	1805434	tyrosine integrase;terminase, small subunit;major capsid protein	4	1773.8311
1773.8316_2	1773.8316_2_region_1	1746419	1814809	serine integrase;terminase, small subunit;major capsid protein	3	1773.8316
1773.8316_2	1773.8316_2_region_2	2944265	3006553	tyrosine integrase;terminase, small subunit;major capsid protein	4	1773.8316
1773.8316_2	1773.8316_2_region_4	3845844	3913291	serine integrase;terminase, small subunit;major capsid protein	3	1773.8316
1773.8318_1	1773.8318_1_region_1	1742438	1812354	serine integrase;terminase, small subunit;major capsid protein	3	1773.8318
1773.8318_1	1773.8318_1_region_2	2941134	3003257	tyrosine integrase;terminase, small subunit;major capsid protein	4	1773.8318
1773.8318_3	1773.8318_3_region_1	722490	789937	serine integrase;terminase, small subunit;major capsid protein	3	1773.8318
1773.8319_2	1773.8319_2_region_1	2927514	2989088	tyrosine integrase;terminase, small subunit;major capsid protein	4	1773.8319
1773.8320_1	1773.8320_1_region_1	528705	597095	serine integrase;terminase, small subunit;major capsid protein	3	1773.832
1773.8320_1	1773.8320_1_region_2	1730926	1793214	tyrosine integrase;terminase, small subunit;major capsid protein	4	1773.832
1773.8321_1	1773.8321_1_region_1	551721	620111	serine integrase;terminase, small subunit;major capsid protein	3	1773.8321
1773.8321_1	1773.8321_1_region_2	1750303	1812594	tyrosine integrase;terminase, small subunit;major capsid protein	4	1773.8321
1773.8321_1	1773.8321_1_region_4	2653515	2721449	serine integrase;terminase, small subunit;major capsid protein	3	1773.8321
1773.8323_1	1773.8323_1_region_1	1743089	1811479	serine integrase;terminase, small subunit;major capsid protein	3	1773.8323
1773.8323_1	1773.8323_1_region_2	2940496	3002619	tyrosine integrase;terminase, small subunit;major capsid protein	4	1773.8323
1773.8323_3	1773.8323_3_region_1	112902	180349	serine integrase;terminase, small subunit;major capsid protein	3	1773.8323
1773.8324_1	1773.8324_1_region_1	308088	370379	tyrosine integrase;major capsid protein	3	1773.8324
1773.8324_1	1773.8324_1_region_3	1213207	1281141	serine integrase;terminase, small subunit;major capsid protein	3	1773.8324
1773.8324_2	1773.8324_2_region_1	1745812	1814202	serine integrase;terminase, small subunit;major capsid protein	3	1773.8324
1773.8326_2	1773.8326_2_region_1	146012	213871	serine integrase;terminase, small subunit;major capsid protein	3	1773.8326
1773.8326_3	1773.8326_3_region_1	1740855	1809245	serine integrase;terminase, small subunit;major capsid protein	3	1773.8326
1773.8326_3	1773.8326_3_region_2	2941499	3003086	tyrosine integrase;terminase, small subunit;major capsid protein	4	1773.8326
1773.8327_1	1773.8327_1_region_1	1744716	1813106	serine integrase;terminase, small subunit;major capsid protein	3	1773.8327
1773.8327_1	1773.8327_1_region_2	2942754	3004341	tyrosine integrase;terminase, small subunit;major capsid protein	4	1773.8327
1773.8327_2	1773.8327_2_region_1	721647	789094	serine integrase;terminase, small subunit;major capsid protein	3	1773.8327
1773.8328_1	1773.8328_1_region_1	113430	180015	serine integrase;terminase, small subunit;major capsid protein	3	1773.8328
1773.8328_2	1773.8328_2_region_1	1744903	1813293	serine integrase;terminase, small subunit;major capsid protein	3	1773.8328
1773.8328_2	1773.8328_2_region_2	2942196	3005020	tyrosine integrase;terminase, small subunit;major capsid protein	4	1773.8328
1773.8329_1	1773.8329_1_region_1	550374	618764	serine integrase;terminase, small subunit;major capsid protein	3	1773.8329
1773.8329_1	1773.8329_1_region_2	1749291	1811579	tyrosine integrase;terminase, small subunit;major capsid protein	4	1773.8329
1773.8329_2	1773.8329_2_region_1	731761	799695	serine integrase;terminase, small subunit;major capsid protein	3	1773.8329
1773.8333_4	1773.8333_4_region_1	1738848	1800423	tyrosine integrase;terminase, small subunit;major capsid protein	4	1773.8333
1773.8334_3	1773.8334_3_region_1	553086	621478	serine integrase;terminase, small subunit;major capsid protein	3	1773.8334
1773.8334_3	1773.8334_3_region_2	1747708	1809999	tyrosine integrase;terminase, small subunit;major capsid protein	4	1773.8334
1773.8334_3	1773.8334_3_region_4	2653093	2721027	serine integrase;terminase, small subunit;major capsid protein	3	1773.8334
1773.8335_2	1773.8335_2_region_1	113331	179916	serine integrase;terminase, small subunit;major capsid protein	3	1773.8335
1773.8335_5	1773.8335_5_region_1	525325	593715	serine integrase;terminase, small subunit;major capsid protein	3	1773.8335
1773.8335_5	1773.8335_5_region_2	1723223	1785511	tyrosine integrase;terminase, small subunit;major capsid protein	4	1773.8335
1773.8336_6	1773.8336_6_region_1	551763	620153	serine integrase;terminase, small subunit;major capsid protein	3	1773.8336
1773.8336_6	1773.8336_6_region_2	1753768	1816056	tyrosine integrase;terminase, small subunit;major capsid protein	4	1773.8336
1773.8336_7	1773.8336_7_region_1	113322	179907	serine integrase;terminase, small subunit;major capsid protein	3	1773.8336
1773.8337_4	1773.8337_4_region_1	682193	744480	tyrosine integrase;terminase, small subunit;major capsid protein	4	1773.8337
1773.8338_1	1773.8338_1_region_1	2937062	2999298	tyrosine integrase;terminase, small subunit;major capsid protein	4	1773.8338
1773.8339_3	1773.8339_3_region_1	2927659	2988339	tyrosine integrase;terminase, small subunit;major capsid protein	4	1773.8339
1773.8341_6	1773.8341_6_region_1	2938426	3000713	tyrosine integrase;terminase, small subunit;major capsid protein	4	1773.8341
1773.8342_7	1773.8342_7_region_1	2931450	2993737	tyrosine integrase;major capsid protein	3	1773.8342
1773.8345_5	1773.8345_5_region_1	2597080	2659383	tyrosine integrase;terminase, small subunit;major capsid protein	4	1773.8345
1773.8346_3	1773.8346_3_region_1	2928482	2989951	tyrosine integrase;terminase, small subunit;major capsid protein	4	1773.8346
1773.8347_1	1773.8347_1_region_1	309467	371053	tyrosine integrase;major capsid protein	3	1773.8347
1773.8348_1	1773.8348_1_region_1	2936139	2997725	tyrosine integrase;terminase, small subunit;major capsid protein	4	1773.8348
1773.8349_2	1773.8349_2_region_1	2925869	2988692	tyrosine integrase;terminase, small subunit;major capsid protein	4	1773.8349
1773.8350_2	1773.8350_2_region_1	2934229	2996516	tyrosine integrase;terminase, small subunit;major capsid protein	4	1773.835
1773.8351_1	1773.8351_1_region_1	309470	371005	tyrosine integrase;major capsid protein	3	1773.8351
1773.8352_4	1773.8352_4_region_1	2008098	2070385	tyrosine integrase;terminase, small subunit;major capsid protein	4	1773.8352
1773.8354_6	1773.8354_6_region_1	1739568	1801855	tyrosine integrase;terminase, small subunit;major capsid protein	4	1773.8354
1773.8355_2	1773.8355_2_region_1	2940253	3002375	tyrosine integrase;terminase, small subunit;major capsid protein	4	1773.8355
1773.8356_2	1773.8356_2_region_1	2951209	3013496	tyrosine integrase;terminase, small subunit;major capsid protein	4	1773.8356
1773.8358_1	1773.8358_1_region_1	2933465	2995051	tyrosine integrase;terminase, small subunit;major capsid protein	4	1773.8358
1773.8359_7	1773.8359_7_region_1	918471	980043	tyrosine integrase;terminase, small subunit;major capsid protein	4	1773.8359
1773.8360_1	1773.8360_1_region_1	2935814	2998101	tyrosine integrase;terminase, small subunit;major capsid protein	4	1773.836
1773.8361_4	1773.8361_4_region_1	1744721	1813111	serine integrase;terminase, small subunit;major capsid protein	3	1773.8361
1773.8361_6	1773.8361_6_region_1	946893	1009180	tyrosine integrase;terminase, small subunit;major capsid protein	4	1773.8361
1773.8362_1	1773.8362_1_region_1	2949233	3011165	tyrosine integrase;terminase, small subunit;major capsid protein	4	1773.8362
1773.8363_1	1773.8363_1_region_1	1748967	1817357	serine integrase;terminase, small subunit;major capsid protein	3	1773.8363
1773.8363_1	1773.8363_1_region_2	2952463	3014038	tyrosine integrase;terminase, small subunit;major capsid protein	4	1773.8363
1773.8365_2	1773.8365_2_region_1	2930894	2993691	tyrosine integrase;terminase, small subunit;major capsid protein	4	1773.8365
1773.8367_1	1773.8367_1_region_1	308058	369960	tyrosine integrase;major capsid protein	3	1773.8367
1773.8367_3	1773.8367_3_region_1	528479	596869	serine integrase;terminase, small subunit;major capsid protein	3	1773.8367
1773.8368_1	1773.8368_1_region_1	554852	623242	serine integrase;terminase, small subunit;major capsid protein	3	1773.8368
1773.8368_1	1773.8368_1_region_2	1749073	1810648	tyrosine integrase;terminase, small subunit;major capsid protein	4	1773.8368
1773.8368_1	1773.8368_1_region_4	2647194	2715128	serine integrase;terminase, small subunit;major capsid protein	3	1773.8368
1773.8369_3	1773.8369_3_region_1	1406370	1474760	serine integrase;terminase, small subunit;major capsid protein	3	1773.8369
1773.8369_3	1773.8369_3_region_2	2608308	2670596	tyrosine integrase;terminase, small subunit;major capsid protein	4	1773.8369
1773.8369_3	1773.8369_3_region_4	3517823	3585757	serine integrase;terminase, small subunit;major capsid protein	3	1773.8369
1773.8370_7	1773.8370_7_region_1	528447	596837	serine integrase;terminase, small subunit;major capsid protein	3	1773.837
1773.8370_7	1773.8370_7_region_2	1714584	1776871	tyrosine integrase;terminase, small subunit;major capsid protein	4	1773.837
1773.845_5	1773.845_5_region_1	781666	844467	tyrosine integrase;terminase, small subunit;major capsid protein	4	1773.845
336982.11_24	336982.11_24_region_1	223572	285804	tyrosine integrase;terminase, small subunit;major capsid protein	4	336982.11
348776.4_1	348776.4_1_region_2	2604101	2661673	tyrosine integrase;major capsid protein	3	348776.4
395095.3_5	395095.3_5_region_1	24394	86152	tyrosine integrase;major capsid protein	3	395095.3
398694.15_1	398694.15_1_region2	105214	240116	tyrosine integrase;serine integrase;terminase, small subunit;terminase;portal protein;major capsid protein	6	398694.15
398694.15_1	398694.15_1_region_4	1998212	2075019	major capsid protein;terminase, small subunit;DDE transposase [PF01609]	3	398694.15
478434.13_4	478434.13_4_region_1	139308	201752	tyrosine integrase;major capsid protein	3	478434.13
478435.3_5	478435.3_5_region_2	3031181	3093206	tyrosine integrase;terminase, small subunit;major capsid protein	4	478435.3
515617.7_23	515617.7_23_region_1	39966	98729	serine integrase;terminase, small subunit;major capsid protein	3	515617.7
611302.3_2	611302.3_2_region_1	110144	182205	serine integrase;terminase, small subunit;major capsid protein	3	611302.3
611302.3_2	611302.3_2_region_2	1329429	1387170	tyrosine integrase;terminase, small subunit;major capsid protein	4	611302.3
652616.4_5	652616.4_5_region_1	372443	440377	serine integrase;terminase, small subunit;major capsid protein	3	652616.4
652616.4_6	652616.4_6_region_1	117824	180269	tyrosine integrase;major capsid protein	3	652616.4
83331.31_3	83331.31_3_region_1	615767	683701	serine integrase;terminase, small subunit;major capsid protein	3	83331.31
83331.31_5	83331.31_5_region_1	2608688	2670430	tyrosine integrase;terminase, small subunit;major capsid protein	4	83331.31
